# Supplementary material for: The genetic regulation of size variation in the transcriptome of the cerebrum in the chicken and its role in domestication and brain size evolution
Source: BMC Genomics. 2020 Jul 29;21:518. doi: 10.1186/s12864-020-06908-0 (PMC7392834; doi:10.1186/s12864-020-06908-0)
Supplement: Supplementary file 1 — Additional file 1: Table S1. All eQTL present in the cerebrum tissue. For each eQTL, the chromosome, position (in cM), LOD score, confidence interval, direction of effect (whether the allele with the greater effect derived from the RJF or WL genotype), % of variance explained by the eQTL, the additive and dominance effects of each eQTL, plus the additive and dominance effects if a sex-interaction was also present, as well as information on the gene underlying each eQTL (whether it represented an annotated gene and the bp position of the gene). [file 12864_2020_6908_MOESM1_ESM.xlsx]

## Sheet: eQTL data
									QTL regression values									eQTL confidence interval data							probeset gene data
chr	pos (cM)	probeset	lod	sex interaction present	type	confidence interval	eQTL threshold	eQTL direction	variance_percent	additive_est	additive_SE	dominance_est	dominance_SE	additive_est_sex	additive_SE_sex	dominance_est_sex	dominance_SE_sex	lower_marker	upper_marker	lower_marker_pos	upper_marker_pos	CI_lower_pos	CI_upper_pos	CI_size	gene_name	gene_chr	gene_start	gene_end	gene_strand	gene_id	ncbi_gene_info	gene_info
1	50	X603235024F1	6.58	sex	trans	chr1:50-116	suggestive	RJF	39.47	-0.72	0.18	0.11	0.25	0.3	0.11	-0.02	0.15	rbl449	X1_406616	479025	1293096	50	116	66	#N/A	#N/A	#N/A	#N/A	#N/A	#N/A	#N/A	#N/A
1	50	X603958569F1	7.02	sex	trans	chr1:50-118	suggestive	WL	42.34	0.45	0.13	0.42	0.17	-0.15	0.08	-0.25	0.1	rbl449	X1_406616	479025	1293096	50	118	68	#N/A	#N/A	#N/A	#N/A	#N/A	#N/A	#N/A	#N/A
1	50	ENSGALT00000025383_Q9I8S1_CHICK	6.87	nonsex	trans	chr1:50-114	suggestive	WL	42.06	0.47	0.08	0.06	0.1	#N/A	#N/A	#N/A	#N/A	rbl449	X1_406616	479025	1293096	50	114	64	#N/A	#N/A	#N/A	#N/A	#N/A	#N/A	#N/A	#N/A
1	50	ENSGALT00000038194_Q98TV2_CHICK	7.79	nonsex	trans	chr1:50-112	significant	WL	44.49	0.36	0.05	0.09	0.07	#N/A	#N/A	#N/A	#N/A	rbl449	X1_406616	479025	1293096	50	112	62	#N/A	#N/A	#N/A	#N/A	#N/A	#N/A	#N/A	#N/A
1	50	NM_001080873_ENS.1	8.67	sex	trans	chr1:50-105	suggestive	WL	48.26	0.16	0.17	-0.42	0.23	0.11	0.1	0.29	0.14	rbl449	X1_406616	479025	1293096	50	105	55	#N/A	#N/A	#N/A	#N/A	#N/A	#N/A	#N/A	#N/A
1	244	NM_001030727_DLD	3.63	nonsex	cis	chr1:140-278	suggestive	WL	21.55	0.14	0.04	-0.03	0.06	#N/A	#N/A	#N/A	#N/A	X1_366532	Gg_rs14793763	648718	13847380	140	278	138	DLD	1	14993975	15007776	1	ENSGALG00000007931	dihydrolipoamide dehydrogenase	dihydrolipoamide dehydrogenase [Source:NCBI gene:Acc:417699]
1	244	NM_001080210_FBXO18	3.83	nonsex	cis	chr1:171-277	significant	RJF	22.58	-0.09	0.02	0.02	0.04	#N/A	#N/A	#N/A	#N/A	X1_366532	Gg_rs14793763	648718	13847380	171	277	106	FBXO18	1	1655960	1680468	-1	ENSGALG00000008162	F-box protein, helicase, 18	F-box protein, helicase, 18 [Source:NCBI gene:Acc:416687]
1	244	X603868019F1	4.64	nonsex	cis	chr1:227-276	significant	RJF	30.41	-0.23	0.05	-0.03	0.08	#N/A	#N/A	#N/A	#N/A	X1_406616	Gg_rs14793763	1293096	13847380	227	276	49	#N/A	1	13113657	13114555	1	#N/A	#N/A	#N/A
1	259	ENSGALT00000013512_Q9DEQ5_CHICK	5.47	nonsex	cis	chr1:176-278	significant	WL	32.53	0.16	0.03	-0.02	0.05	#N/A	#N/A	#N/A	#N/A	X1_366532	Gg_rs14793763	648718	13847380	176	278	102	LRRC17	1	13007015	13024134	1	ENSGALG00000008298	leucine rich repeat containing 17	leucine rich repeat containing 17 [Source:NCBI gene:Acc:395440]
1	263	NM_001030730_NAPEPLD	5.32	nonsex	cis	chr1:257-287	significant	RJF	31.73	-0.21	0.04	-0.09	0.07	#N/A	#N/A	#N/A	#N/A	X1_11301086	Gg_rs15194859	10671331	14847187	257	287	30	NAPEPLD	1	13065354	13085319	-1	ENSGALG00000008285	N-acyl phosphatidylethanolamine phospholipase D	N-acyl phosphatidylethanolamine phospholipase D [Source:NCBI gene:Acc:417719]
1	263	ENSGALT00000002310_ENSGALG00000001520	5.56	nonsex	trans	chr1:257-277	suggestive	WL	28.04	0.11	0.04	-0.23	0.07	#N/A	#N/A	#N/A	#N/A	X1_11301086	Gg_rs14793763	10671331	13847380	257	277	20	#N/A	#N/A	#N/A	#N/A	#N/A	#N/A	#N/A	#N/A
1	272	NM_001030842_LOC419112	3.72	nonsex	cis	chr1:262-278	suggestive	RJF	22.6	-0.02	0.05	-0.33	0.08	#N/A	#N/A	#N/A	#N/A	X1_11301086	Gg_rs14793763	10671331	13847380	262	278	16		1	4688854	4719036	1	ENSGALG00000029446	transmembrane protein 110-like	transmembrane protein 110-like [Source:NCBI gene:Acc:419112]
1	274	X603374084F1	5.42	nonsex	trans	chr1:257-289	suggestive	RJF	32.46	-0.26	0.06	0.12	0.09	#N/A	#N/A	#N/A	#N/A	X1_11301086	Gg_rs15194859	10671331	14847187	257	289	32	#N/A	#N/A	#N/A	#N/A	#N/A	#N/A	#N/A	#N/A
1	280	ENSGALT00000036919_ENSGALG00000022878	4.62	nonsex	trans	chr1:257-317	suggestive	WL	29.79	0.19	0.04	0	0.07	#N/A	#N/A	#N/A	#N/A	X1_11301086	Gg_rs13828303	10671331	16419237	257	317	60		1	85302808	85303050	1	ENSGALG00000050398
1	282	X603143689F1	7.16	nonsex	cis	chr1:275-294	significant	WL	42.32	0.25	0.04	0.04	0.07	#N/A	#N/A	#N/A	#N/A	Gg_rs13832402	Gg_rs15194859	12488579	14847187	275	294	19	#N/A	1	13854785	13855489	-1	#N/A	#N/A	#N/A
1	285	X603956883F1	13.01	nonsex	trans	chr1:279-292	significant	WL	58.55	0.65	0.07	0.3	0.11	#N/A	#N/A	#N/A	#N/A	Gg_rs13832402	Gg_rs15194859	12488579	14847187	279	292	13	#N/A	#N/A	#N/A	#N/A	#N/A	#N/A	#N/A	#N/A
1	292	ENSGALT00000038192_VILI_CHICK	7.59	sex	trans	chr1:283-315	suggestive	WL	41.31	0.72	0.14	0.63	0.2	-0.34	0.08	-0.3	0.12	Gg_rs14793763	Gg_rs13828303	13847380	16419237	283	315	32	VIL1	7	22534108	22539376	-1	ENSGALG00000037286	villin 1	villin 1 [Source:NCBI gene:Acc:396423]
1	339	ENSGALT00000040849_Q6IEC6_CHICK	4.88	nonsex	trans	chr1:333-345	suggestive	RJF	30.28	0	0.03	-0.25	0.05	#N/A	#N/A	#N/A	#N/A	Gg_rs13828303	Gg_rs14798199	16419237	20892359	333	345	12	#N/A	#N/A	#N/A	#N/A	#N/A	#N/A	#N/A	#N/A
1	343	ENSGALT00000007237_WDR72	5.28	nonsex	trans	chr1:312-350	suggestive	WL	29.78	0.03	0.05	-0.44	0.09	#N/A	#N/A	#N/A	#N/A	Gg_rs15194859	Gg_rs14798199	14847187	20892359	312	350	38	WDR72	10	8767591	8861883	1	ENSGALG00000004545	WD repeat domain 72	WD repeat domain 72 [Source:HGNC Symbol:Acc:HGNC:26790]
1	370	ENSGALT00000036656_LOC772184	4.77	nonsex	trans	chr1:352-384	suggestive	RJF	30.67	-0.1	0.06	-0.45	0.09	#N/A	#N/A	#N/A	#N/A	Gg_rs13799051	Gg_rs14799859	19755536	23646445	352	384	32	#N/A	#N/A	#N/A	#N/A	#N/A	#N/A	#N/A	#N/A
1	398	NM_205222_INS	6.93	sex	trans	chr1:380-424	suggestive	RJF	39.21	-1.36	0.35	-1.24	0.42	1.28	0.25	1.06	0.29	X1_24012566	hrm_chr1.29Mb	22379284	27333617	380	424	44	INS	5	13942581	13947245	1	ENSGALG00000006552	insulin	insulin [Source:NCBI gene:Acc:396145]
1	421	ENSGALT00000036230_LOC771141	5.01	nonsex	trans	chr1:393-467	suggestive	WL	29.59	0.4	0.09	0.3	0.13	#N/A	#N/A	#N/A	#N/A	Gg_rs14799859	X32_1	23646445	30335134	393	467	74	#N/A	#N/A	#N/A	#N/A	#N/A	#N/A	#N/A	#N/A
1	491	ENSGALT00000039902_LOC771567	5.41	nonsex	trans	chr1:469-524	suggestive	WL	33.11	0.1	0.06	-0.44	0.08	#N/A	#N/A	#N/A	#N/A	chr1_31000000	X33_2	29344086	31325838	469	524	55	CCNI2	13	17680388	17687210	1	ENSGALG00000023812	cyclin I family member 2	cyclin I family member 2 [Source:HGNC Symbol:Acc:HGNC:33869]
1	503	ENSGALT00000008343_Q90WF6_CHICK	5.39	nonsex	trans	chr1:474-531	suggestive	WL	29.71	0.2	0.06	-0.38	0.08	#N/A	#N/A	#N/A	#N/A	chr1_31000000	X33_2	29344086	31325838	474	531	57	CD72	Z	9056639	9060366	-1	ENSGALG00000005194	CD72 molecule	CD72 molecule [Source:NCBI gene:Acc:395923]
1	503	ENSGALT00000018356_ACCN4	4.8	nonsex	trans	chr1:471-539	suggestive	WL	30.63	0.18	0.04	-0.08	0.05	#N/A	#N/A	#N/A	#N/A	chr1_31000000	X33_2	29344086	31325838	471	539	68	ASIC4	7	22086695	22105857	-1	ENSGALG00000011250	acid sensing ion channel subunit family member 4	acid sensing ion channel subunit family member 4 [Source:HGNC Symbol:Acc:HGNC:21263]
1	512	ENSGALT00000032028_LOC422901	7.62	sex	trans	chr1:480-534	suggestive	RJF	42.09	-0.36	0.08	0.36	0.13	0.15	0.05	-0.23	0.08	chr1_31000000	X33_2	29344086	31325838	480	534	54		4	83916252	83928157	1	ENSGALG00000034065	stem-loop binding protein-like	stem-loop binding protein-like [Source:NCBI gene:Acc:422901]
1	513	NM_204870_JAK1	4.81	nonsex	trans	chr1:482-535	suggestive	RJF	30.73	-0.06	0.05	-0.25	0.06	#N/A	#N/A	#N/A	#N/A	chr1_31000000	X33_2	29344086	31325838	482	535	53	JAK1	8	28552333	28603383	-1	ENSGALG00000011031	Janus kinase 1	Janus kinase 1 [Source:NCBI gene:Acc:395681]
1	564	ENSGALT00000010793_P87381_CHICK	6.7	sex	trans	chr1:546-590	suggestive	WL	38.43	0.35	0.2	0.28	0.27	-0.24	0.12	0.12	0.17	X32_1	X35.5Mb	30335134	33757240	546	590	44	POU2F3	24	3823482	3859717	-1	ENSGALG00000006673	coiled-coil domain containing 160	POU class 2 homeobox 3 [Source:HGNC Symbol:Acc:HGNC:19864]
1	608	X603831132F1	9.32	sex	trans	chr1:596-650	suggestive	RJF	45.36	-0.83	0.19	0.8	0.24	0.3	0.11	-0.38	0.15	X33_2	X36.15Mb	31325838	34401823	596	650	54	#N/A	#N/A	#N/A	#N/A	#N/A	#N/A	#N/A	#N/A
1	615	ENSGALT00000017475_TC2N	5.4	nonsex	trans	chr1:602-641	suggestive	RJF	31.5	-0.19	0.05	-0.16	0.08	#N/A	#N/A	#N/A	#N/A	X33_2	X36.15Mb	31325838	34401823	602	641	39	TC2N	5	44630721	44653557	-1	ENSGALG00000010738	tandem C2 domains, nuclear	tandem C2 domains, nuclear [Source:HGNC Symbol:Acc:HGNC:19859]
1	682	NM_001007827_DD1	5.47	nonsex	trans	chr1:661-705	suggestive	RJF	33.07	-0.17	0.04	0.25	0.06	#N/A	#N/A	#N/A	#N/A	X35.5Mb	X36_45	33757240	34700598	661	705	44	KIAA1024	10	13192538	13200860	-1	ENSGALG00000006519	KIAA1024	KIAA1024 [Source:NCBI gene:Acc:415485]
1	691	NM_205284_LDHA	9.24	sex	trans	chr1:673-715	suggestive	WL	50.32	0.58	0.15	-0.71	0.21	-0.52	0.1	0.58	0.13	X35.5Mb	X1_36652477	33757240	34901278	673	715	42	LDHA	5	12754029	12780561	1	ENSGALG00000006300	lactate dehydrogenase A	lactate dehydrogenase A [Source:NCBI gene:Acc:396221]
1	703	ENSGALT00000007737_TIMM10	6.88	sex	trans	chr1:676-714	suggestive	WL	41.46	0.05	0.12	-0.17	0.16	-0.17	0.07	0.13	0.1	X35.5Mb	X1_36652477	33757240	34901278	676	714	38	TIMM10	5	17262339	17262897	1	ENSGALG00000004845	translocase of inner mitochondrial membrane 10	translocase of inner mitochondrial membrane 10 [Source:NCBI gene:Acc:425202]
1	705	ENSGALT00000016625_Q5ZKE0_CHICK	5.48	sex	cis	chr1:670-712	suggestive	WL	31.83	0.53	0.13	-0.31	0.18	-0.38	0.09	0.32	0.11	X35.5Mb	X1_36652477	33757240	34901278	670	712	42	KRR1	1	37893908	37899384	-1	ENSGALG00000010227	KRR1, small subunit processome component homolog	KRR1, small subunit processome component homolog [Source:NCBI gene:Acc:417863]
1	705	ENSGALT00000040947_ENSGALG00000024256	7	sex	trans	chr1:681-713	suggestive	WL	42.12	0.08	0.09	-0.3	0.13	-0.16	0.06	0.2	0.08	X35.5Mb	X1_36652477	33757240	34901278	681	713	32	AGO1	23	4331597	4354226	-1	ENSGALG00000002249	argonaute 1, RISC catalytic component	argonaute 1, RISC catalytic component [Source:NCBI gene:Acc:428222]
1	707	NM_001030742_MDM1	3.65	nonsex	cis	chr1:674-714	suggestive	WL	24.56	0.11	0.04	-0.18	0.05	#N/A	#N/A	#N/A	#N/A	X35.5Mb	X1_36652477	33757240	34901278	674	714	40	MDM1	1	35233248	35257392	-1	ENSGALG00000009905	Mdm1 nuclear protein	Mdm1 nuclear protein [Source:NCBI gene:Acc:417839]
1	707	NM_001024827_FOXP1	6.74	sex	trans	chr1:705-712	suggestive	RJF	39.66	-0.45	0.1	0.56	0.14	0.33	0.06	-0.39	0.09	X36_3	X1_36652477	34551545	34901278	705	712	7	FOXP1	12	16307942	16503337	-1	ENSGALG00000007769	forkhead box P1	forkhead box P1 [Source:NCBI gene:Acc:416092]
1	707	X603601372F1	5.17	nonsex	trans	chr1:677-712	suggestive	WL	30.13	0.39	0.08	-0.33	0.11	#N/A	#N/A	#N/A	#N/A	X35.5Mb	X1_36652477	33757240	34901278	677	712	35	#N/A	7	15533165	15535417	-1	#N/A	#N/A	#N/A
1	707	ENSGALT00000037592_LOC427362	4.68	nonsex	trans	chr1:675-717	suggestive	WL	30.2	0.24	0.05	-0.02	0.07	#N/A	#N/A	#N/A	#N/A	X35.5Mb	X36_9	33757240	35149051	675	717	42	#N/A	#N/A	#N/A	#N/A	#N/A	#N/A	#N/A	#N/A
1	707	NM_204685_F13A1	5.01	nonsex	trans	chr1:681-712	suggestive	RJF	27.52	-0.18	0.05	0.31	0.07	#N/A	#N/A	#N/A	#N/A	X35.5Mb	X1_36652477	33757240	34901278	681	712	31	F13A1	2	65009436	65078561	1	ENSGALG00000012802	coagulation factor XIII A chain	coagulation factor XIII A chain [Source:NCBI gene:Acc:395420]
1	710	ENSGALT00000014314_RPL12	8.06	sex	trans	chr1:707-715	suggestive	WL	42.59	0.17	0.11	-0.87	0.14	-0.11	0.07	0.5	0.09	X36_45	X1_36652477	34700598	34901278	707	715	8	RPL12	17	1924726	1946331	1	ENSGALG00000008806	ribosomal protein L12	ribosomal protein L12 [Source:NCBI gene:Acc:417264]
1	721	ENSGALT00000040524_Q6J1M9_CHICK	4.86	nonsex	trans	chr1:717-729	suggestive	WL	29.5	0.03	0.03	-0.22	0.05	#N/A	#N/A	#N/A	#N/A	X1_36652477	X1_37164711	34901278	35411442	717	729	12	TGFA	22	4160195	4172378	-1	ENSGALG00000024024	transforming growth factor alpha	transforming growth factor alpha [Source:NCBI gene:Acc:414743]
1	740	NM_001128496_IL28B	7.32	sex	trans	chr1:725-754	suggestive	RJF	38.86	-0.75	0.18	0.93	0.26	0.45	0.12	-0.59	0.16	X36_9	Gg_rs13751607	35149051	36845644	725	754	29	IFNL3A	7	4610682	4612191	1	ENSGALG00000052146	interferon lambda-3 A	interferon lambda-3 A [Source:NCBI gene:Acc:770778]
1	746	ENSGALT00000030659_MYF5_CHICK	6.57	sex	cis	chr1:734-751	significant	RJF	39.97	-0.13	0.11	-0.13	0.15	0.17	0.07	-0.02	0.09	X36_9	Gg_rs13751607	35149051	36845644	734	751	17	MYF5	1	40085112	40086326	1	ENSGALG00000028091	myogenic factor 5	myogenic factor 5 [Source:NCBI gene:Acc:395633]
1	746	ENSGALT00000009557_ENSGALG00000005939	5.57	nonsex	trans	chr1:730-755	suggestive	WL	35.62	0.21	0.04	0.12	0.05	#N/A	#N/A	#N/A	#N/A	X36_9	Gg_rs13751607	35149051	36845644	730	755	25	#N/A	#N/A	#N/A	#N/A	#N/A	#N/A	#N/A	#N/A
1	748	ENSGALT00000007873_SLC6A1	6.01	nonsex	trans	chr1:739-753	suggestive	RJF	35.92	-0.22	0.05	0.17	0.06	#N/A	#N/A	#N/A	#N/A	X36_9	Gg_rs13751607	35149051	36845644	739	753	14	SLC6A1	12	4639388	4696883	1	ENSGALG00000004921	solute carrier family 6 member 1	solute carrier family 6 member 1 [Source:HGNC Symbol:Acc:HGNC:11042]
1	749	ENSGALT00000016196_LYSC_CHICK	4.27	nonsex	cis	chr1:728-758	significant	RJF	28.19	-0.14	0.03	-0.03	0.04	#N/A	#N/A	#N/A	#N/A	X36_9	Gg_rs13751607	35149051	36845644	728	758	30	LYZ	1	35542896	35546583	1	ENSGALG00000009963	lysozyme (renal amyloidosis)	lysozyme (renal amyloidosis) [Source:NCBI gene:Acc:396218]
1	749	NM_204274_CTGF	5.07	nonsex	trans	chr1:737-755	suggestive	RJF	31.74	-0.17	0.04	0.12	0.05	#N/A	#N/A	#N/A	#N/A	X36_9	Gg_rs13751607	35149051	36845644	737	755	18	NOV	3	57245588	57248925	1	ENSGALG00000037402	nephroblastoma overexpressed	nephroblastoma overexpressed [Source:NCBI gene:Acc:374135]
1	768	X603847671F1	7.23	nonsex	trans	chr1:753-782	suggestive	RJF	39.68	-0.44	0.08	0.07	0.11	#N/A	#N/A	#N/A	#N/A	Gg_rs14810568	Gg_rs14814753	35549849	40160048	753	782	29	#N/A	#N/A	#N/A	#N/A	#N/A	#N/A	#N/A	#N/A
1	777	ENSGALT00000016620_Q5F3D6_CHICK	6.37	sex	cis	chr1:755-787	significant	WL	36.81	0.12	0.12	-0.23	0.16	-0.18	0.07	0.16	0.1	Gg_rs14810568	Gg_rs14815974	35549849	41584336	755	787	32	GLIPR1L	1	37882246	37890696	1	ENSGALG00000010224	GLI pathogenesis-related 1-like	GLI pathogenesis-related 1-like [Source:NCBI gene:Acc:417862]
1	782	ENSGALT00000008438_LOC415795	5.9	nonsex	trans	chr1:771-784	suggestive	RJF	35.79	-0.21	0.04	-0.1	0.05	#N/A	#N/A	#N/A	#N/A	Gg_rs15239304	Gg_rs14814753	37887738	40160048	771	784	13	CKLF	11	11440156	11442802	-1	ENSGALG00000005254	chemokine like factor	chemokine like factor [Source:HGNC Symbol:Acc:HGNC:13253]
1	782	ENSGALT00000009078_Q7ZZZ2_CHICK	5.05	nonsex	trans	chr1:770-787	suggestive	WL	30.05	0.24	0.05	0.06	0.06	#N/A	#N/A	#N/A	#N/A	Gg_rs15239304	Gg_rs14815974	37887738	41584336	770	787	17	CRHR2	2	4245112	4382203	1	ENSGALG00000005657	corticotropin releasing hormone receptor 2	corticotropin releasing hormone receptor 2 [Source:NCBI gene:Acc:395105]
1	783	NM_204106_TBX22	6.59	sex	trans	chr1:773-787	suggestive	RJF	39.81	-0.6	0.15	0.67	0.2	0.28	0.09	-0.41	0.12	Gg_rs15239304	Gg_rs14815974	37887738	41584336	773	787	14	TBX22	4	1505219	1510377	1	ENSGALG00000004093	T-box 22	T-box 22 [Source:NCBI gene:Acc:373895]
1	783	ENSGALT00000005804_SPEN	4.86	nonsex	trans	chr1:772-787	suggestive	WL	30.48	0.23	0.05	0.14	0.07	#N/A	#N/A	#N/A	#N/A	Gg_rs15239304	Gg_rs14815974	37887738	41584336	772	787	15	SPEN	21	4251057	4306551	1	ENSGALG00000036932	spen family transcriptional repressor	spen family transcriptional repressor [Source:HGNC Symbol:Acc:HGNC:17575]
1	784	X603372493F1	6.05	nonsex	trans	chr1:772-788	suggestive	RJF	37.02	-0.27	0.05	-0.05	0.06	#N/A	#N/A	#N/A	#N/A	Gg_rs15239304	Gg_rs14815974	37887738	41584336	772	788	16	#N/A	#N/A	#N/A	#N/A	#N/A	#N/A	#N/A	#N/A
1	784	X603469019F1	5.16	nonsex	trans	chr1:775-788	suggestive	WL	32.4	0.17	0.04	0.13	0.05	#N/A	#N/A	#N/A	#N/A	Gg_rs15239304	Gg_rs14815974	37887738	41584336	775	788	13	#N/A	#N/A	#N/A	#N/A	#N/A	#N/A	#N/A	#N/A
1	784	ENSGALT00000002964_DYNLRB1	5.2	nonsex	trans	chr1:774-786	suggestive	RJF	31.76	-0.24	0.05	-0.07	0.06	#N/A	#N/A	#N/A	#N/A	Gg_rs15239304	Gg_rs14815974	37887738	41584336	774	786	12	DYNLRB1	20	1436200	1441694	-1	ENSGALG00000034509	dynein light chain roadblock-type 1	dynein light chain roadblock-type 1 [Source:HGNC Symbol:Acc:HGNC:15468]
1	784	ENSGALT00000003608_SEMA6A	4.77	nonsex	trans	chr1:772-786	suggestive	WL	26.99	0.18	0.04	0.05	0.05	#N/A	#N/A	#N/A	#N/A	Gg_rs15239304	Gg_rs14815974	37887738	41584336	772	786	14	SEMA6A	Z	72764590	72877720	1	ENSGALG00000002294	semaphorin 6A	semaphorin 6A [Source:HGNC Symbol:Acc:HGNC:10738]
1	784	ENSGALT00000011283_C12orf43	5.05	nonsex	trans	chr1:774-786	suggestive	RJF	31.59	-0.19	0.04	-0.07	0.05	#N/A	#N/A	#N/A	#N/A	Gg_rs15239304	Gg_rs14815974	37887738	41584336	774	786	12	C12orf43	15	9385682	9389695	1	ENSGALG00000006965	chromosome 15 C12orf43 homolog	chromosome 12 open reading frame 43 [Source:HGNC Symbol:Acc:HGNC:25719]
1	784	ENSGALT00000027163_Q9W6Q6_CHICK	4.99	nonsex	trans	chr1:773-787	suggestive	WL	29.77	0.14	0.03	0.11	0.04	#N/A	#N/A	#N/A	#N/A	Gg_rs15239304	Gg_rs14815974	37887738	41584336	773	787	14	#N/A	#N/A	#N/A	#N/A	#N/A	#N/A	#N/A	#N/A
1	784	ENSGALT00000040752_ENSGALG00000024125	4.88	nonsex	trans	chr1:770-787	suggestive	WL	31.16	0.34	0.07	0.08	0.09	#N/A	#N/A	#N/A	#N/A	Gg_rs15239304	Gg_rs14815974	37887738	41584336	770	787	17	#N/A	#N/A	#N/A	#N/A	#N/A	#N/A	#N/A	#N/A
1	786	X603848147F1	7.71	nonsex	trans	chr1:778-793	suggestive	RJF	41.43	-0.2	0.04	-0.21	0.05	#N/A	#N/A	#N/A	#N/A	Gg_rs15239304	Gg_rs13858621	37887738	44237442	778	793	15	#N/A	#N/A	#N/A	#N/A	#N/A	#N/A	#N/A	#N/A
1	799	ENSGALT00000037772_ENSGALG00000023117	5.02	nonsex	trans	chr1:791-830	suggestive	RJF	32.07	-0.26	0.06	0.28	0.07	#N/A	#N/A	#N/A	#N/A	Gg_rs14815974	Gg_rs14818658	41584336	45892486	791	830	39	#N/A	#N/A	#N/A	#N/A	#N/A	#N/A	#N/A	#N/A
1	802	NM_204773_SFRP2	4.8	nonsex	trans	chr1:793-824	suggestive	WL	31.73	0.07	0.04	0.15	0.05	#N/A	#N/A	#N/A	#N/A	Gg_rs14815974	Gg_rs14818658	41584336	45892486	793	824	31	SFRP2	4	20063168	20067413	-1	ENSGALG00000009241	secreted frizzled related protein 2	secreted frizzled related protein 2 [Source:NCBI gene:Acc:395546]
1	872	ENSGALT00000030617_LOC417973	6.23	sex	cis	chr1:858-919	suggestive	WL	34.96	1.19	0.46	-1.99	0.53	-0.41	0.26	0.85	0.3	Gg_rs14818658	rbl1791	45892486	50771270	858	919	61		1	49173031	49181295	1	ENSGALG00000019325	uncharacterized LOC417973	uncharacterized LOC417973 [Source:NCBI gene:Acc:417973]
1	872	ENSGALT00000020520_SYN3	4.37	nonsex	cis	chr1:849-914	significant	RJF	26.61	-0.22	0.05	0.13	0.06	#N/A	#N/A	#N/A	#N/A	Gg_rs14818658	rbl1791	45892486	50771270	849	914	65	SYN3	1	53021721	53223751	1	ENSGALG00000033589	synapsin III	synapsin III [Source:HGNC Symbol:Acc:HGNC:11496]
1	877	ENSGALT00000036480_FND3A_CHICK	4.66	nonsex	trans	chr1:857-919	suggestive	RJF	28.46	-0.23	0.05	0.18	0.06	#N/A	#N/A	#N/A	#N/A	Gg_rs14818658	rbl1791	45892486	50771270	857	919	62	#N/A	#N/A	#N/A	#N/A	#N/A	#N/A	#N/A	#N/A
1	884	X603231142F1	6.95	sex	trans	chr1:864-916	suggestive	WL	39.57	1.45	0.31	-1.44	0.36	-0.62	0.17	0.7	0.21	Gg_rs14818658	rbl1791	45892486	50771270	864	916	52	#N/A	#N/A	#N/A	#N/A	#N/A	#N/A	#N/A	#N/A
1	884	X603842355F1	7.17	sex	trans	chr1:870-911	suggestive	RJF	42.38	-1.3	0.37	1.23	0.43	0.43	0.21	-0.45	0.25	Gg_rs14818658	rbl1791	45892486	50771270	870	911	41	#N/A	#N/A	#N/A	#N/A	#N/A	#N/A	#N/A	#N/A
1	886	ENSGALT00000025867_KCNJ6	7.21	sex	trans	chr1:862-912	suggestive	WL	42.41	0.51	0.14	-0.43	0.16	-0.19	0.08	0.21	0.09	Gg_rs14818658	rbl1791	45892486	50771270	862	912	50	KCNJ6	1	108556236	108714780	-1	ENSGALG00000016054	potassium voltage-gated channel subfamily J member 6	potassium voltage-gated channel subfamily J member 6 [Source:HGNC Symbol:Acc:HGNC:6267]
1	887	ENSGALT00000019651_Q5ZIS6_CHICK	7.16	sex	trans	chr1:869-916	suggestive	RJF	39.61	-0.87	0.2	0.39	0.24	0.36	0.12	-0.12	0.14	Gg_rs14818658	rbl1791	45892486	50771270	869	916	47	ARID4A	5	55411958	55455908	-1	ENSGALG00000012037	AT-rich interaction domain 4A	AT-rich interaction domain 4A [Source:NCBI gene:Acc:423541]
1	890	ENSGALT00000020683_KIAA1033	7.94	sex	cis	chr1:867-913	significant	WL	42.95	1.23	0.21	-0.85	0.24	-0.61	0.12	0.41	0.14	Gg_rs14818658	rbl1791	45892486	50771270	867	913	46	WASHC4	1	54247464	54284004	-1	ENSGALG00000028254	WASH complex subunit 4	WASH complex subunit 4 [Source:HGNC Symbol:Acc:HGNC:29174]
1	891	ENSGALT00000018524_TNNI3K	7.57	sex	trans	chr1:876-904	suggestive	WL	41.44	0.85	0.21	-1.45	0.25	-0.37	0.12	0.74	0.15	Gg_rs14818658	rbl1791	45892486	50771270	876	904	28	TNNI3K	8	29915375	29960430	1	ENSGALG00000011353	TNNI3 interacting kinase	TNNI3 interacting kinase [Source:NCBI gene:Acc:100533999]
1	891	X603842872F1	4.93	nonsex	trans	chr1:862-915	suggestive	RJF	30.2	-0.25	0.06	0.34	0.07	#N/A	#N/A	#N/A	#N/A	Gg_rs14818658	rbl1791	45892486	50771270	862	915	53	#N/A	#N/A	#N/A	#N/A	#N/A	#N/A	#N/A	#N/A
1	891	ENSGALT00000011090_Q92062_CHICK	4.6	nonsex	trans	chr1:866-916	suggestive	RJF	28.93	-0.22	0.05	0.18	0.06	#N/A	#N/A	#N/A	#N/A	Gg_rs14818658	rbl1791	45892486	50771270	866	916	50	#N/A	#N/A	#N/A	#N/A	#N/A	#N/A	#N/A	#N/A
1	891	ENSGALT00000027505_ALG11	5.15	nonsex	trans	chr1:866-912	suggestive	RJF	30.22	-0.3	0.07	0.45	0.09	#N/A	#N/A	#N/A	#N/A	Gg_rs14818658	rbl1791	45892486	50771270	866	912	46	ALG11	1	171682351	171686451	1	ENSGALG00000017022	ALG11, alpha-1,2-mannosyltransferase	ALG11, alpha-1,2-mannosyltransferase [Source:NCBI gene:Acc:418880]
1	893	ENSGALT00000017828_ANKRD38	7.54	sex	trans	chr1:864-909	suggestive	WL	43.5	0.59	0.21	-0.63	0.26	-0.23	0.12	0.11	0.15	Gg_rs14818658	rbl1791	45892486	50771270	864	909	45	KANK4	8	27815241	27824970	-1	ENSGALG00000010953	KN motif and ankyrin repeat domains 4	KN motif and ankyrin repeat domains 4 [Source:HGNC Symbol:Acc:HGNC:27263]
1	905	X603848077F1	7.3	sex	trans	chr1:866-920	suggestive	WL	42.04	2.45	0.5	-1.87	0.57	-1.09	0.28	0.96	0.33	Gg_rs14818658	rbl1791	45892486	50771270	866	920	54	#N/A	#N/A	#N/A	#N/A	#N/A	#N/A	#N/A	#N/A
1	914	ENSGALT00000016095_GAB1	6.97	sex	trans	chr1:869-930	suggestive	RJF	38.53	-0.35	0.19	0.09	0.23	0.07	0.11	0.15	0.13	Gg_rs14818658	rbl1791	45892486	50771270	869	930	61	GAB1	4	30455566	30578444	1	ENSGALG00000009898	GRB2 associated binding protein 1	GRB2 associated binding protein 1 [Source:HGNC Symbol:Acc:HGNC:4066]
1	916	ENSGALT00000005196_CDHR2	7.57	sex	trans	chr1:866-954	suggestive	RJF	36.93	-0.64	0.11	0.18	0.15	0.38	0.07	-0.04	0.09	Gg_rs14818658	Gg_rs13652874	45892486	51778478	866	954	88	CDHR2	13	11074501	11082223	-1	ENSGALG00000003285	cadherin related family member 2	cadherin related family member 2 [Source:HGNC Symbol:Acc:HGNC:18231]
1	917	NM_205495_LGALS1	6.75	nonsex	cis	chr1:869-945	significant	RJF	30.64	-0.44	0.09	0.12	0.12	#N/A	#N/A	#N/A	#N/A	Gg_rs14818658	Gg_rs13652874	45892486	51778478	869	945	76	CG-1B	1	51166508	51169768	-1	ENSGALG00000012420	galectin 1	galectin 1 [Source:NCBI gene:Acc:396491]
1	920	NM_204734_POLR2F	4.54	nonsex	cis	chr1:901-953	significant	RJF	24.23	-0.17	0.04	-0.04	0.05	#N/A	#N/A	#N/A	#N/A	Gg_rs13863502	Gg_rs13652874	48646182	51778478	901	953	52	POLR2F	1	51067332	51070945	-1	ENSGALG00000012291	RNA polymerase II subunit F	RNA polymerase II subunit F [Source:NCBI gene:Acc:395486]
1	922	ENSGALT00000020007_O42483_CHICK	5.82	nonsex	trans	chr1:893-948	suggestive	WL	30.14	0.09	0.06	-0.42	0.08	#N/A	#N/A	#N/A	#N/A	Gg_rs14820832	Gg_rs13652874	48075656	51778478	893	948	55	#N/A	#N/A	#N/A	#N/A	#N/A	#N/A	#N/A	#N/A
1	930	X603230470F1	17.91	nonsex	trans	chr1:922-939	significant	RJF	67.39	-0.61	0.05	0.12	0.06	#N/A	#N/A	#N/A	#N/A	Gg_rs13863502	Gg_rs13652874	48646182	51778478	922	939	17	#N/A	#N/A	#N/A	#N/A	#N/A	#N/A	#N/A	#N/A
1	933	ENSGALT00000022385_GNAL	4.69	nonsex	trans	chr1:915-947	suggestive	RJF	29.62	-0.07	0.03	0.16	0.04	#N/A	#N/A	#N/A	#N/A	Gg_rs13863502	Gg_rs13652874	48646182	51778478	915	947	32	GNAL	2	97338196	97453065	-1	ENSGALG00000013785	G protein subunit alpha L	G protein subunit alpha L [Source:NCBI gene:Acc:474379]
1	964	X603955244F1	4.58	nonsex	trans	chr1:951-969	suggestive	WL	27.38	0.13	0.05	0.29	0.07	#N/A	#N/A	#N/A	#N/A	rbl1791	Gg_rs14825458	50771270	53214305	951	969	18	#N/A	#N/A	#N/A	#N/A	#N/A	#N/A	#N/A	#N/A
1	966	X603470894F1	6.29	nonsex	trans	chr1:952-983	suggestive	WL	38.26	0.19	0.03	0.02	0.04	#N/A	#N/A	#N/A	#N/A	rbl1791	X1_58811848	50771270	56746212	952	983	31	#N/A	#N/A	#N/A	#N/A	#N/A	#N/A	#N/A	#N/A
1	971	ENSGALT00000008901_CUEDC1	6.95	sex	trans	chr1:967-992	suggestive	RJF	41.1	-0.48	0.1	0.1	0.13	0.28	0.06	0.04	0.08	Gg_rs13652874	Gg_rs14832321	51778478	59683343	967	992	25	CUEDC1	19	8884139	8898622	1	ENSGALG00000005549	CUE domain containing 1	CUE domain containing 1 [Source:HGNC Symbol:Acc:HGNC:31350]
1	983	ENSGALT00000020819_PMCH	4.23	nonsex	cis	chr1:943-1008	significant	WL	27.24	0.29	0.07	-0.15	0.11	#N/A	#N/A	#N/A	#N/A	rbl1791	Gg_rs14832321	50771270	59683343	943	1008	65	PMCH	1	55372179	55373646	1	ENSGALG00000012757	pro-melanin concentrating hormone	pro-melanin concentrating hormone [Source:NCBI gene:Acc:418091]
1	1006	NM_001012605_ARL6IP5	5.64	nonsex	trans	chr1:980-1048	suggestive	WL	30.88	0.21	0.05	0.14	0.06	#N/A	#N/A	#N/A	#N/A	chr1.57377809	Gg_rs13874954	55331156	60080719	980	1048	68	ARL6IP5	12	15721935	15731462	1	ENSGALG00000038904	ADP ribosylation factor like GTPase 6 interacting protein 5	ADP ribosylation factor like GTPase 6 interacting protein 5 [Source:NCBI gene:Acc:426074]
1	1014	ENSGALT00000031172_C3orf48	8.62	sex	trans	chr1:996-1038	suggestive	RJF	44.66	-1.16	0.21	-0.12	0.29	0.96	0.15	0.21	0.19	X1_58811848	Gg_rs13874954	56746212	60080719	996	1038	42	PP2D1	2	35781709	35787118	-1	ENSGALG00000044362	protein phosphatase 2C-like domain containing 1	protein phosphatase 2C like domain containing 1 [Source:HGNC Symbol:Acc:HGNC:28406]
1	1015	ENSGALT00000031956_LOC768340	4.79	nonsex	trans	chr1:987-1044	suggestive	WL	30.62	0.26	0.06	0.18	0.07	#N/A	#N/A	#N/A	#N/A	X1_58811848	Gg_rs13874954	56746212	60080719	987	1044	57	H3F3C	3	17240827	17247359	-1	ENSGALG00000020078	H3 histone, family 3C	H3 histone, family 3C [Source:NCBI gene:Acc:427887]
1	1020	ENSGALT00000003926_H6PD	7.44	sex	trans	chr1:999-1036	suggestive	RJF	39.48	-0.91	0.16	0.24	0.23	0.62	0.12	0.03	0.15	X1_58811848	Gg_rs13874954	56746212	60080719	999	1036	37	H6PD	21	3301148	3309683	1	ENSGALG00000002492	hexose-6-phosphate dehydrogenase (glucose 1-dehydrogenase)	hexose-6-phosphate dehydrogenase/glucose 1-dehydrogenase [Source:HGNC Symbol:Acc:HGNC:4795]
1	1027	X603841902F1	4.7	nonsex	trans	chr1:1004-1043	suggestive	WL	30.23	0.24	0.05	0.13	0.06	#N/A	#N/A	#N/A	#N/A	X1_58811848	Gg_rs13874954	56746212	60080719	1004	1043	39	#N/A	#N/A	#N/A	#N/A	#N/A	#N/A	#N/A	#N/A
1	1033	ENSGALT00000007776_RPS24	6.51	nonsex	trans	chr1:1005-1046	suggestive	WL	35.51	0.24	0.06	-0.2	0.07	#N/A	#N/A	#N/A	#N/A	X1_58811848	Gg_rs13874954	56746212	60080719	1005	1046	41	RPS24	6	13986141	14015668	-1	ENSGALG00000004871	ribosomal protein S24	ribosomal protein S24 [Source:NCBI gene:Acc:423726]
1	1036	NM_205394_SYNPR	9.34	sex	trans	chr1:1010-1046	suggestive	RJF	41.68	-0.22	0.11	0.54	0.16	0.22	0.08	-0.18	0.1	X1_58811848	Gg_rs13874954	56746212	60080719	1010	1046	36	SYP	12	13810284	13889941	1	ENSGALG00000007284	synaptophysin	synaptophysin [Source:NCBI gene:Acc:396359]
1	1074	X603954179F1	5.15	nonsex	trans	chr1:1061-1092	suggestive	WL	29.14	0.4	0.09	0.39	0.12	#N/A	#N/A	#N/A	#N/A	Gg_rs13874954	Gg_rs14835188	60080719	62186792	1061	1092	31	#N/A	#N/A	#N/A	#N/A	#N/A	#N/A	#N/A	#N/A
1	1077	ENSGALT00000015921_CLRN3	5.22	nonsex	trans	chr1:1063-1098	suggestive	WL	31.16	0.37	0.08	0.43	0.11	#N/A	#N/A	#N/A	#N/A	Gg_rs13874954	Gg_rs14835188	60080719	62186792	1063	1098	35	CLRN3	6	34219436	34227592	-1	ENSGALG00000009787	clarin 3	clarin 3 [Source:HGNC Symbol:Acc:HGNC:20795]
1	1085	ENSGALT00000009980_LASS5	9.7	sex	trans	chr1:1077-1091	significant	WL	50.96	0.69	0.13	0.93	0.16	-0.34	0.07	-0.49	0.1	Gg_rs13874954	Gg_rs14835188	60080719	62186792	1077	1091	14	CERS5	33	5759528	5777842	1	ENSGALG00000039734	ceramide synthase 5	ceramide synthase 5 [Source:HGNC Symbol:Acc:HGNC:23749]
1	1094	ENSGALT00000030545_ENSGALG00000019288	19.32	nonsex	trans	chr1:1086-1106	significant	RJF	69.85	-1.29	0.13	0.56	0.19	#N/A	#N/A	#N/A	#N/A	Gg_rs13876316	Gg_rs14836303	61428536	63385690	1086	1106	20	#N/A	#N/A	#N/A	#N/A	#N/A	#N/A	#N/A	#N/A
1	1097	ENSGALT00000005490_LOC425137	4.46	nonsex	cis	chr1:1078-1152	significant	RJF	28.24	-0.22	0.05	-0.07	0.07	#N/A	#N/A	#N/A	#N/A	Gg_rs13874954	X1_71708614	60080719	69525397	1078	1152	74		1	62141900	62159550	-1	ENSGALG00000003466	aldo-keto reductase family 1 member B10-like	aldo-keto reductase family 1, member B1-like [Source:NCBI gene:Acc:425137]
1	1102	ENSGALT00000021334_LOC418170	18.14	nonsex	cis	chr1:1097-1106	significant	WL	72.38	0.6	0.05	0.09	0.07	#N/A	#N/A	#N/A	#N/A	Gg_rs13876316	Gg_rs14836303	61428536	63385690	1097	1106	9		1	62118528	62125904	-1	ENSGALG00000019284	aldo-keto reductase family 1 member B10-like	aldo-keto reductase family 1 member B10-like [Source:NCBI gene:Acc:418170]
1	1108	ENSGALT00000013040_HORMAD2	5.2	nonsex	trans	chr1:1096-1123	suggestive	WL	31.6	0.41	0.08	0.28	0.11	#N/A	#N/A	#N/A	#N/A	Gg_rs13876316	Gg_rs14837202	61428536	64551845	1096	1123	27	HORMAD2	15	11167231	11190833	-1	ENSGALG00000008037	HORMA domain containing 2	HORMA domain containing 2 [Source:HGNC Symbol:Acc:HGNC:28383]
1	1119	ENSGALT00000021337_LOC425137	10.41	nonsex	trans	chr1:1093-1161	significant	RJF	52.61	-0.43	0.06	0.11	0.09	#N/A	#N/A	#N/A	#N/A	Gg_rs13876316	X1_71708614	61428536	69525397	1093	1161	68	#N/A	#N/A	#N/A	#N/A	#N/A	#N/A	#N/A	#N/A
1	1122	ENSGALT00000021514_PYROXD1	8.67	nonsex	cis	chr1:1114-1179	significant	WL	43.58	0.26	0.04	0.01	0.05	#N/A	#N/A	#N/A	#N/A	Gg_rs14836303	X1_71708614	63385690	69525397	1114	1179	65	PYROXD1	1	65298236	65313377	1	ENSGALG00000013173	pyridine nucleotide-disulphide oxidoreductase domain 1	pyridine nucleotide-disulphide oxidoreductase domain 1 [Source:NCBI gene:Acc:418191]
1	1168	ENSGALT00000015417_PPAPDC1A	5.63	nonsex	trans	chr1:1114-1198	suggestive	WL	31.81	0.28	0.07	-0.41	0.09	#N/A	#N/A	#N/A	#N/A	Gg_rs14836303	X1_71708614	63385690	69525397	1114	1198	84	PLPP4	6	31489421	31522011	1	ENSGALG00000029020		phospholipid phosphatase 4 [Source:HGNC Symbol:Acc:HGNC:23531]
1	1199	ENSGALT00000020661_Q5F4C3_CHICK	7.96	sex	trans	chr1:1183-1213	suggestive	WL	45.39	2.33	1.41	3.94	2.82	-1.98	0.84	-0.33	1.63	X1_68021290	Gg_rs13819552	65862504	71659908	1183	1213	30	TCP11X2	1	53881515	53897895	-1	ENSGALG00000012658	t-complex 11 family, X-linked 2	t-complex 11 family, X-linked 2 [Source:NCBI gene:Acc:425052]
1	1200	ENSGALT00000001298_CXXC5	6.98	sex	trans	chr1:1171-1232	suggestive	WL	38.8	0.62	0.38	-1.46	0.76	-0.69	0.23	1.15	0.44	X1_68021290	Gg_rs13819552	65862504	71659908	1171	1232	61	CXXC5	13	1686038	1715067	1	ENSGALG00000000884	CXXC finger protein 5	CXXC finger protein 5 [Source:HGNC Symbol:Acc:HGNC:26943]
1	1214	ENSGALT00000011071_AKAP13	8.29	sex	trans	chr1:1187-1232	suggestive	RJF	41.42	-0.77	0.59	0.31	1.17	0.94	0.35	-1.31	0.68	X1_68021290	Gg_rs13819552	65862504	71659908	1187	1232	45		10	14421016	14484749	-1	ENSGALG00000006840	A-kinase anchoring protein 13	A-kinase anchoring protein 13 [Source:NCBI gene:Acc:415502]
1	1214	ENSGALT00000024162_IQGAP2	5.21	nonsex	trans	chr1:1175-1234	suggestive	WL	30.46	0.28	0.19	-1.36	0.35	#N/A	#N/A	#N/A	#N/A	X1_68021290	Gg_rs13819552	65862504	71659908	1175	1234	59	IQGAP2	Z	23461532	23577608	-1	ENSGALG00000014978	IQ motif containing GTPase activating protein 2	IQ motif containing GTPase activating protein 2 [Source:NCBI gene:Acc:427211]
1	1217	NM_001162399_COL4A1	6.12	nonsex	trans	chr1:1193-1274	suggestive	WL	31.69	1.43	0.29	-2.48	0.53	#N/A	#N/A	#N/A	#N/A	X1_68021290	Gg_rs14846455	65862504	78788929	1193	1274	81	COL4A1	1	140138678	140249096	-1	ENSGALG00000036798	collagen type IV alpha 1 chain	collagen type IV alpha 1 chain [Source:NCBI gene:Acc:395530]
1	1219	ENSGALT00000023748_PLK2	5.07	nonsex	trans	chr1:1181-1265	suggestive	RJF	29.76	-0.63	0.19	0.3	0.34	#N/A	#N/A	#N/A	#N/A	X1_68021290	Gg_rs13725998	65862504	73244382	1181	1265	84	PLK2	Z	18019411	18025319	-1	ENSGALG00000014725	polo like kinase 2	polo like kinase 2 [Source:HGNC Symbol:Acc:HGNC:19699]
1	1305	ENSGALT00000017529_ARL4A	5.47	nonsex	trans	chr1:1287-1346	suggestive	RJF	28.76	-0.16	0.05	0.22	0.06	#N/A	#N/A	#N/A	#N/A	X1_82323161	X1_88934871	79907247	86711726	1287	1346	59	ARL4A	2	26800481	26802605	1	ENSGALG00000027757	ADP ribosylation factor like GTPase 4A	ADP ribosylation factor like GTPase 4A [Source:HGNC Symbol:Acc:HGNC:695]
1	1314	NM_206957_DNASE1	5.21	nonsex	trans	chr1:1294-1347	suggestive	WL	30.16	0.15	0.03	0.02	0.04	#N/A	#N/A	#N/A	#N/A	X1_82323161	X1_88934871	79907247	86711726	1294	1347	53	DNASE1	14	12712359	12718382	-1	ENSGALG00000041066	deoxyribonuclease 1	deoxyribonuclease 1 [Source:NCBI gene:Acc:395725]
1	1336	NM_001040707_KIAA0586	4.9	nonsex	trans	chr1:1292-1354	suggestive	RJF	29.93	-0.07	0.04	0.24	0.05	#N/A	#N/A	#N/A	#N/A	X1_82323161	X1_88934871	79907247	86711726	1292	1354	62	TA3	5	55334072	55398498	-1	ENSGALG00000012025	TALPID3	TALPID3 [Source:NCBI gene:Acc:423540]
1	1401	ENSGALT00000024988_HTR1F	5.09	nonsex	cis	chr1:1359-1487	significant	RJF	25.3	-0.09	0.04	0.17	0.05	#N/A	#N/A	#N/A	#N/A	Gg_rs14849510	Gg_rs13910957	82590932	101131756	1359	1487	128	HTR1F	1	93982791	93983891	-1	ENSGALG00000015494	5-hydroxytryptamine receptor 1F	5-hydroxytryptamine receptor 1F [Source:HGNC Symbol:Acc:HGNC:5292]
1	1409	ENSGALT00000034215_LOC417291	7.6	sex	trans	chr1:1399-1415	suggestive	WL	42.16	0.24	0.21	-1	0.29	0.03	0.13	0.72	0.17	Gg_rs13648017	Gg_rs14858939	87784709	93318656	1399	1415	16		17	855861	856892	-1	ENSGALG00000031739	olfactory receptor 10A7-like	olfactory receptor 10A7-like [Source:NCBI gene:Acc:417291]
1	1414	X603958239F1	5.23	nonsex	trans	chr1:1401-1449	suggestive	RJF	30.91	-0.01	0.05	-0.37	0.07	#N/A	#N/A	#N/A	#N/A	Gg_rs13648017	Gg_rs13910957	87784709	101131756	1401	1449	48	#N/A	#N/A	#N/A	#N/A	#N/A	#N/A	#N/A	#N/A
1	1481	ENSGALT00000019690_FAM83F	8.94	sex	trans	chr1:1465-1514	suggestive	RJF	46.88	-0.87	0.24	-0.42	0.32	0.8	0.15	0.54	0.2	Gg_rs14858939	X1_111555803	93318656	109433438	1465	1514	49	FAM83F	1	50261834	50279263	-1	ENSGALG00000045936	family with sequence similarity 83 member F	family with sequence similarity 83 member F [Source:HGNC Symbol:Acc:HGNC:25148]
1	1498	ENSGALT00000015557_CYBRD1	6.81	sex	trans	chr1:1468-1503	suggestive	WL	39.55	0.58	0.18	1.18	0.23	-0.34	0.11	-0.59	0.15	Gg_rs14858939	snp.26.313.24162.S.2	93318656	102649167	1468	1503	35	CYBRD1	7	18009896	18018295	-1	ENSGALG00000030703	cytochrome b reductase 1	cytochrome b reductase 1 [Source:HGNC Symbol:Acc:HGNC:20797]
1	1500	NM_001006254_NFKBIZ	3.81	nonsex	cis	chr1:1475-1515	significant	WL	22.67	0.22	0.05	0.12	0.06	#N/A	#N/A	#N/A	#N/A	Gg_rs14858939	X1_111555803	93318656	109433438	1475	1515	40	NFKBIZ	1	86521572	86537922	1	ENSGALG00000015346	NFKB inhibitor zeta	NFKB inhibitor zeta [Source:NCBI gene:Acc:418404]
1	1500	ENSGALT00000037800_SCRN1	6.76	sex	trans	chr1:1475-1504	suggestive	WL	41.62	0.82	0.22	0.76	0.28	-0.34	0.14	-0.27	0.18	Gg_rs14858939	snp.26.313.24162.S.2	93318656	102649167	1475	1504	29	SCRN1	2	33867648	33902516	-1	ENSGALG00000011176	secernin 1	secernin 1 [Source:HGNC Symbol:Acc:HGNC:22192]
1	1503	ENSGALT00000025402_ATP5J	9.04	nonsex	cis	chr1:1480-1508	significant	RJF	48.33	-0.46	0.08	0.13	0.09	#N/A	#N/A	#N/A	#N/A	Gg_rs14858939	snp.26.313.24162.S.2	93318656	102649167	1480	1508	28	ATP5PF	1	103855858	103860617	-1	ENSGALG00000015751	ATP synthase, H+ transporting, mitochondrial Fo complex subunit F6	ATP synthase peripheral stalk subunit F6 [Source:HGNC Symbol:Acc:HGNC:847]
1	1513	X603842954F1	8.84	nonsex	trans	chr1:1502-1520	significant	RJF	42.79	-0.41	0.06	0.11	0.08	#N/A	#N/A	#N/A	#N/A	Gg_rs13910957	X1_111555803	101131756	109433438	1502	1520	18	#N/A	#N/A	#N/A	#N/A	#N/A	#N/A	#N/A	#N/A
1	1537	ENSGALT00000000926_ACOT7	5.12	nonsex	trans	chr1:1514-1556	suggestive	WL	28.84	0.23	0.07	0.43	0.09	#N/A	#N/A	#N/A	#N/A	snp.26.313.24162.S.2	X1_116783698	102649167	114520237	1514	1556	42	ACOT7	21	622081	629374	1	ENSGALG00000000652	acyl-CoA thioesterase 7	acyl-CoA thioesterase 7 [Source:HGNC Symbol:Acc:HGNC:24157]
1	1595	ENSGALT00000026220_DYNLT3	4.89	nonsex	cis	chr1:1565-1604	significant	WL	31.81	0.19	0.05	0.23	0.07	#N/A	#N/A	#N/A	#N/A	X1_111555803	X1_118226201	109433438	117032829	1565	1604	39	DYNLT3	1	114440914	114448263	1	ENSGALG00000016259	dynein light chain Tctex-type 3	dynein light chain Tctex-type 3 [Source:NCBI gene:Acc:418580]
1	1615	NM_001109692_BAG1	5.05	nonsex	trans	chr1:1578-1624	suggestive	RJF	31.63	-0.15	0.03	0.13	0.05	#N/A	#N/A	#N/A	#N/A	X1_111555803	Gg_rs14877932	109433438	117882924	1578	1624	46	BAG1	2	85628166	85637391	-1	ENSGALG00000013157	BCL2 associated athanogene 1	BCL2 associated athanogene 1 [Source:NCBI gene:Acc:420967]
1	1644	NM_001012823_ACOT9	5.81	sex	cis	chr1:1613-1668	suggestive	RJF	34.66	-0.4	0.25	-0.39	0.42	0.07	0.15	0.52	0.25	X1_117001710	snp.146.19.59713.S.2	114832053	125004874	1613	1668	55	ACOT9	1	119754033	119774891	1	ENSGALG00000016351	acyl-CoA thioesterase 9	acyl-CoA thioesterase 9 [Source:NCBI gene:Acc:418600]
1	1681	ENSGALT00000026762_Q5ZMI5_CHICK	5.93	sex	cis	chr1:1667-1696	suggestive	RJF	33.01	-0.23	0.12	0.58	0.17	0.12	0.08	-0.5	0.12	X1_125853070	X1_128374688	123796210	126047891	1667	1696	29	RAB9A	1	124344548	124352711	-1	ENSGALG00000016579	RAB9A, member RAS oncogene family	RAB9A, member RAS oncogene family [Source:NCBI gene:Acc:418635]
1	1694	X603470250F1	5.34	nonsex	trans	chr1:1667-1708	suggestive	WL	31.51	0.04	0.1	-0.73	0.15	#N/A	#N/A	#N/A	#N/A	X1_125853070	X1_128374688	123796210	126047891	1667	1708	41	#N/A	#N/A	#N/A	#N/A	#N/A	#N/A	#N/A	#N/A
1	1696	ENSGALT00000026917_DHRSX	6.51	sex	cis	chr1:1676-1735	suggestive	RJF	32.41	-0.11	0.14	0.69	0.19	0.02	0.09	-0.54	0.14	X1_125853070	X1_134165693	123796210	131350907	1676	1735	59	ZBED1	1	129980985	130145449	1	ENSGALG00000016681	dehydrogenase/reductase X-linked	zinc finger BED-type containing 1 [Source:HGNC Symbol:Acc:HGNC:447]
1	1729	ENSGALT00000026830_STS	15.61	nonsex	cis	chr1:1718-1732	significant	RJF	63.76	-0.4	0.04	0.12	0.05	#N/A	#N/A	#N/A	#N/A	snp.146.19.59713.S.2	X1_134165693	125004874	131350907	1718	1732	14	STS	1	127723784	127825809	-1	ENSGALG00000016622	steroid sulfatase	steroid sulfatase [Source:HGNC Symbol:Acc:HGNC:11425]
1	1729	ENSGALT00000010154_ENSGALG00000006340	5.24	nonsex	trans	chr1:1707-1737	suggestive	RJF	33.63	-0.09	0.03	-0.2	0.05	#N/A	#N/A	#N/A	#N/A	snp.146.19.59713.S.2	X1_134165693	125004874	131350907	1707	1737	30		11	18437635	18452602	-1	ENSGALG00000043725	piezo type mechanosensitive ion channel component 1	piezo type mechanosensitive ion channel component 1 [Source:NCBI gene:Acc:415849]
1	1736	X603159062F1	6.58	nonsex	trans	chr1:1707-1752	suggestive	WL	35.27	0.21	0.04	0.05	0.06	#N/A	#N/A	#N/A	#N/A	snp.146.19.59713.S.2	Gg_rs13939684	125004874	132460300	1707	1752	45	#N/A	#N/A	#N/A	#N/A	#N/A	#N/A	#N/A	#N/A
1	1748	ENSGALT00000018254_COQ2	4.91	nonsex	trans	chr1:1736-1775	suggestive	WL	30.32	0.05	0.03	-0.24	0.05	#N/A	#N/A	#N/A	#N/A	Gg_rs14885349	Gg_rs14891046	128977630	135194339	1736	1775	39	COQ2	4	46430335	46437404	-1	ENSGALG00000041294	coenzyme Q2, polyprenyltransferase	coenzyme Q2, polyprenyltransferase [Source:HGNC Symbol:Acc:HGNC:25223]
1	1764	X603598304F1	6.94	nonsex	cis	chr1:1739-1771	significant	WL	40.28	0.44	0.07	0.12	0.12	#N/A	#N/A	#N/A	#N/A	Gg_rs14885349	Gg_rs14891046	128977630	135194339	1739	1771	32	#N/A	1	133836380	133838236	-1	#N/A	#N/A	#N/A
1	1769	X603956649F1	5.3	nonsex	trans	chr1:1747-1787	suggestive	RJF	30.6	-0.28	0.06	0.16	0.1	#N/A	#N/A	#N/A	#N/A	X1_134165693	Gg_rs14893407	131350907	138065689	1747	1787	40	#N/A	#N/A	#N/A	#N/A	#N/A	#N/A	#N/A	#N/A
1	1774	NM_001006273_C13orf1	5.27	nonsex	trans	chr1:1762-1783	suggestive	RJF	32.84	-0.22	0.04	-0.03	0.06	#N/A	#N/A	#N/A	#N/A	Gg_rs15427022	Gg_rs14893407	133337850	138065689	1762	1783	21	SPRYD7	1	170670674	170685701	-1	ENSGALG00000017010	SPRY domain containing 7	SPRY domain containing 7 [Source:NCBI gene:Acc:418871]
1	1775	ENSGALT00000036239_O57484_CHICK	6.44	nonsex	trans	chr1:1770-1784	suggestive	WL	37.45	0.15	0.02	0.09	0.03	#N/A	#N/A	#N/A	#N/A	Gg_rs15427022	Gg_rs14893407	133337850	138065689	1770	1784	14	LAMB2	12	11948006	11968917	1	ENSGALG00000006802	laminin, beta 2 (laminin S)	laminin, beta 2 (laminin S) [Source:NCBI gene:Acc:373980]
1	1788	X603843419F1	6	nonsex	trans	chr1:1768-1819	suggestive	RJF	32.35	-0.38	0.07	-0.18	0.1	#N/A	#N/A	#N/A	#N/A	Gg_rs15427022	Gg_rs14897336	133337850	142746882	1768	1819	51	#N/A	#N/A	#N/A	#N/A	#N/A	#N/A	#N/A	#N/A
1	1789	ENSGALT00000022889_Q5ZL81_CHICK	9.28	sex	trans	chr1:1781-1805	suggestive	WL	47.28	0.45	0.31	0.98	0.38	-0.52	0.18	-0.39	0.23	Gg_rs14891046	Gg_rs14895423	135194339	139705107	1781	1805	24	#N/A	#N/A	#N/A	#N/A	#N/A	#N/A	#N/A	#N/A
1	1792	ENSGALT00000027130_Q5ZL81_CHICK	11.41	sex	trans	chr1:1786-1800	significant	WL	57.58	0.43	0.51	2.03	0.63	-0.77	0.3	-0.79	0.38	Gg_rs14891046	Gg_rs14895423	135194339	139705107	1786	1800	14	#N/A	#N/A	#N/A	#N/A	#N/A	#N/A	#N/A	#N/A
1	1794	ENSGALT00000016925_LOC422518	4.6	nonsex	trans	chr1:1785-1806	suggestive	RJF	30.05	-0.08	0.04	0.19	0.05	#N/A	#N/A	#N/A	#N/A	Gg_rs14891046	Gg_rs14895423	135194339	139705107	1785	1806	21	CCSER1	4	35628834	36177811	1	ENSGALG00000010392	coiled-coil serine rich protein 1	coiled-coil serine rich protein 1 [Source:HGNC Symbol:Acc:HGNC:29349]
1	1797	ENSGALT00000025802_OSR2	7.3	sex	trans	chr1:1786-1806	suggestive	RJF	41.63	-1.16	0.19	-0.13	0.24	0.64	0.11	0.12	0.14	Gg_rs14891046	Gg_rs14895423	135194339	139705107	1786	1806	20	#N/A	#N/A	#N/A	#N/A	#N/A	#N/A	#N/A	#N/A
1	1803	ENSGALT00000040231_UCN3	8.1	sex	trans	chr1:1784-1819	suggestive	RJF	42.1	-0.8	0.14	-0.3	0.16	0.43	0.09	0.17	0.1	Gg_rs14891046	Gg_rs14897336	135194339	142746882	1784	1819	35		1	1849044	1852908	-1	ENSGALG00000032978	urocortin 3	urocortin 3 [Source:NCBI gene:Acc:769274]
1	1804	ENSGALT00000017769_NFIA_CHICK	7.76	sex	trans	chr1:1794-1817	suggestive	WL	42.12	1.06	0.2	0.72	0.23	-0.55	0.13	-0.39	0.15	Gg_rs14893407	Gg_rs14897336	138065689	142746882	1794	1817	23	#N/A	#N/A	#N/A	#N/A	#N/A	#N/A	#N/A	#N/A
1	1805	ENSGALT00000007286_RBG1L_CHICK	8.02	sex	trans	chr1:1797-1817	suggestive	WL	43.71	0.64	0.12	0.53	0.14	-0.33	0.08	-0.3	0.09	Gg_rs14893407	Gg_rs14897336	138065689	142746882	1797	1817	20	#N/A	#N/A	#N/A	#N/A	#N/A	#N/A	#N/A	#N/A
1	1806	ENSGALT00000000503_CRFR1_CHICK	7.21	sex	trans	chr1:1798-1821	suggestive	WL	39.09	0.77	0.16	0.76	0.18	-0.45	0.1	-0.41	0.12	Gg_rs14893407	Gg_rs14897336	138065689	142746882	1798	1821	23	CRHR1	27	4646659	4670553	1	ENSGALG00000000371	corticotropin releasing hormone receptor 1	corticotropin releasing hormone receptor 1 [Source:NCBI gene:Acc:374218]
1	1807	ENSGALT00000006438_AGAP1	8.75	sex	trans	chr1:1799-1818	suggestive	WL	43.84	0.56	0.12	0.59	0.14	-0.28	0.08	-0.26	0.09	Gg_rs14893407	Gg_rs14897336	138065689	142746882	1799	1818	19	AGAP1	7	5234473	5522177	-1	ENSGALG00000004045	ArfGAP with GTPase domain, ankyrin repeat and PH domain 1	ArfGAP with GTPase domain, ankyrin repeat and PH domain 1 [Source:HGNC Symbol:Acc:HGNC:16922]
1	1807	ENSGALT00000019967_C7orf16	9.71	sex	trans	chr1:1801-1814	significant	WL	52.2	0.64	0.1	0.52	0.11	-0.35	0.06	-0.3	0.07	Gg_rs14893407	Gg_rs14897336	138065689	142746882	1801	1814	13	#N/A	#N/A	#N/A	#N/A	#N/A	#N/A	#N/A	#N/A
1	1808	ENSGALT00000027059_LIPT1	6.16	sex	cis	chr1:1800-1817	significant	RJF	36.69	-0.51	0.11	-0.54	0.13	0.28	0.07	0.29	0.08	Gg_rs14893407	Gg_rs14897336	138065689	142746882	1800	1817	17	LIPT1	1	133803189	133805089	1	ENSGALG00000016758	lipoyltransferase 1	lipoyltransferase 1 [Source:NCBI gene:Acc:418697]
1	1808	ENSGALT00000033623_H1FX	4.62	nonsex	trans	chr1:1801-1817	suggestive	WL	27.87	0.13	0.03	0.18	0.04	#N/A	#N/A	#N/A	#N/A	Gg_rs14893407	Gg_rs14897336	138065689	142746882	1801	1817	16	H1FX	12	9530099	9530746	-1	ENSGALG00000037991		H1 histone family member X [Source:HGNC Symbol:Acc:HGNC:4722]
1	1809	ENSGALT00000003717_NRG3	8.36	sex	trans	chr1:1802-1817	suggestive	WL	47.31	0.76	0.14	0.67	0.16	-0.42	0.09	-0.33	0.1	Gg_rs14893407	Gg_rs14897336	138065689	142746882	1802	1817	15	#N/A	#N/A	#N/A	#N/A	#N/A	#N/A	#N/A	#N/A
1	1810	X603954161F1	6.56	sex	trans	chr1:1804-1819	suggestive	RJF	35.87	-1.56	0.43	-2.4	0.5	1.24	0.28	1.68	0.32	Gg_rs14893407	Gg_rs14897336	138065689	142746882	1804	1819	15	#N/A	#N/A	#N/A	#N/A	#N/A	#N/A	#N/A	#N/A
1	1810	ENSGALT00000000616_LOC426499	7.8	sex	trans	chr1:1803-1818	suggestive	WL	40.9	0.98	0.2	0.97	0.24	-0.48	0.13	-0.47	0.15	Gg_rs14893407	Gg_rs14897336	138065689	142746882	1803	1818	15	KPNB1	27	6572282	6591811	-1	ENSGALG00000036962	karyopherin subunit beta 1	karyopherin subunit beta 1 [Source:HGNC Symbol:Acc:HGNC:6400]
1	1810	ENSGALT00000015082_HOXD10	6.84	sex	trans	chr1:1805-1816	suggestive	RJF	40.7	-1.24	0.29	-1.66	0.33	0.82	0.19	0.96	0.21	Gg_rs14893407	Gg_rs14897336	138065689	142746882	1805	1816	11	#N/A	#N/A	#N/A	#N/A	#N/A	#N/A	#N/A	#N/A
1	1810	ENSGALT00000032189_Q75P25_CHICK	7.41	sex	trans	chr1:1804-1814	suggestive	RJF	42.42	-1.46	0.24	-0.91	0.27	0.93	0.15	0.68	0.18	Gg_rs14893407	Gg_rs14897336	138065689	142746882	1804	1814	10	DMP1	4	45674817	45677051	-1	ENSGALG00000048954	dentin matrix acidic phosphoprotein 1	dentin matrix acidic phosphoprotein 1 [Source:NCBI gene:Acc:404539]
1	1810	ENSGALT00000037806_AVR2A_CHICK	7.2	sex	trans	chr1:1802-1816	suggestive	RJF	36.9	-0.87	0.15	-0.44	0.18	0.48	0.1	0.21	0.12	Gg_rs14893407	Gg_rs14897336	138065689	142746882	1802	1816	14	ACVR2A	7	34497511	34552031	1	ENSGALG00000012444	activin A receptor type 2A	activin A receptor type 2A [Source:NCBI gene:Acc:396324]
1	1810	ENSGALT00000040766_ENSGALG00000024131	7.17	sex	trans	chr1:1803-1816	suggestive	WL	38.47	0.88	0.2	1.16	0.23	-0.53	0.13	-0.63	0.15	Gg_rs14893407	Gg_rs14897336	138065689	142746882	1803	1816	13		24	4423180	4426923	-1	ENSGALG00000006899	ATP synthase, H+ transporting, mitochondrial Fo complex subunit G	ATP synthase, H+ transporting, mitochondrial Fo complex subunit G [Source:NCBI gene:Acc:101749042]
1	1811	NM_001012523_TAOK3	6.9	sex	trans	chr1:1804-1822	suggestive	WL	38.23	1.39	0.28	1.12	0.33	-0.72	0.18	-0.57	0.21	Gg_rs14893407	Gg_rs14897336	138065689	142746882	1804	1822	18	TAOK3	15	10106054	10174292	1	ENSGALG00000007396	TAO kinase 3	TAO kinase 3 [Source:NCBI gene:Acc:395499]
1	1813	X603962165F1	6.64	sex	trans	chr1:1804-1829	suggestive	RJF	39.82	-2.18	0.43	-0.24	0.5	1.1	0.28	0.05	0.32	Gg_rs14893407	Gg_rs14897336	138065689	142746882	1804	1829	25	#N/A	#N/A	#N/A	#N/A	#N/A	#N/A	#N/A	#N/A
1	1817	ENSGALT00000002852_Q5ZIN4_CHICK	8.01	sex	trans	chr1:1799-1827	suggestive	WL	30.07	0.69	0.13	0.67	0.15	-0.39	0.09	-0.38	0.1	Gg_rs14893407	Gg_rs14897336	138065689	142746882	1799	1827	28	PIAS2	Z	1785332	1812672	1	ENSGALG00000039434	protein inhibitor of activated STAT 2	protein inhibitor of activated STAT 2 [Source:NCBI gene:Acc:416383]
1	1827	X603846268F1	11.85	nonsex	trans	chr1:1814-1848	significant	WL	50.79	0.75	0.1	0.42	0.14	#N/A	#N/A	#N/A	#N/A	Gg_rs14895423	Gg_rs10728648	139705107	145518682	1814	1848	34	#N/A	#N/A	#N/A	#N/A	#N/A	#N/A	#N/A	#N/A
1	1847	ENSGALT00000010894_ISG20L1	6.71	sex	trans	chr1:1837-1858	suggestive	WL	39.49	0.3	0.09	0.66	0.14	-0.16	0.06	-0.4	0.09	Gg_rs14895423	Gg_rs13953562	139705107	146988746	1837	1858	21	#N/A	#N/A	#N/A	#N/A	#N/A	#N/A	#N/A	#N/A
1	1892	ENSGALT00000037346_ENSGALG00000022989	5.21	nonsex	trans	chr1:1874-1904	suggestive	WL	32.24	0.4	0.08	0.25	0.11	#N/A	#N/A	#N/A	#N/A	Gg_rs10728648	snp.23.342.18608.S.2	145518682	148698440	1874	1904	30	#N/A	#N/A	#N/A	#N/A	#N/A	#N/A	#N/A	#N/A
1	1902	ENSGALT00000027090_RNF149	5.29	nonsex	trans	chr1:1879-1912	suggestive	RJF	32.81	-0.17	0.03	-0.1	0.04	#N/A	#N/A	#N/A	#N/A	Gg_rs10728648	Gg_rs13779382	145518682	155510340	1879	1912	33	RNF149	1	134765809	134783865	-1	ENSGALG00000016779	ring finger protein 149	ring finger protein 149 [Source:HGNC Symbol:Acc:HGNC:23137]
1	1907	ENSGALT00000036314_ENSGALG00000022676	6.63	sex	trans	chr1:1894-1911	suggestive	WL	39.74	0.64	0.19	0.53	0.25	-0.52	0.11	-0.29	0.15	Gg_rs13953562	Gg_rs13779382	146988746	155510340	1894	1911	17	#N/A	#N/A	#N/A	#N/A	#N/A	#N/A	#N/A	#N/A
1	1914	ENSGALT00000002594_SLC18A1	4.81	nonsex	trans	chr1:1891-1930	suggestive	WL	31.22	0.27	0.06	0.05	0.07	#N/A	#N/A	#N/A	#N/A	Gg_rs13953562	Gg_rs14909201	146988746	157333643	1891	1930	39	SLC18A1	22	1905877	1911632	1	ENSGALG00000001693	solute carrier family 18 member A1	solute carrier family 18 member A1 [Source:HGNC Symbol:Acc:HGNC:10934]
1	1915	X603472718F1	6.73	sex	trans	chr1:1910-1929	suggestive	WL	40.41	1.53	0.37	0.96	0.45	-0.6	0.21	-0.44	0.26	Gg_rs13956767	Gg_rs14909201	150960511	157333643	1910	1929	19	#N/A	#N/A	#N/A	#N/A	#N/A	#N/A	#N/A	#N/A
1	1917	ENSGALT00000027298_Q5F392_CHICK	6.69	nonsex	cis	chr1:1908-1930	significant	WL	39.2	0.18	0.03	0.03	0.04	#N/A	#N/A	#N/A	#N/A	Gg_rs13956767	Gg_rs14909201	150960511	157333643	1908	1930	22	UGGT2	1	147288623	147367495	1	ENSGALG00000016893	UDP-glucose glycoprotein glucosyltransferase 2	UDP-glucose glycoprotein glucosyltransferase 2 [Source:NCBI gene:Acc:418785]
1	1934	ENSGALT00000035211_LMNB2_CHICK	7.69	sex	trans	chr1:1924-1948	suggestive	WL	44.94	1.06	0.2	1.41	0.24	-0.51	0.11	-0.81	0.14	Gg_rs13779382	Gg_rs15491847	155510340	168505773	1924	1948	24	#N/A	#N/A	#N/A	#N/A	#N/A	#N/A	#N/A	#N/A
1	1940	ENSGALT00000005378_FBXL22	6.58	sex	trans	chr1:1929-1955	suggestive	WL	37.54	1.75	0.38	2.04	0.45	-0.88	0.2	-0.89	0.26	Gg_rs13779382	Gg_rs15491847	155510340	168505773	1929	1955	26	FBXL22	10	4481781	4486512	-1	ENSGALG00000047464		F-box and leucine rich repeat protein 22 [Source:HGNC Symbol:Acc:HGNC:27537]
1	1940	ENSGALT00000007198_LOC423006	5.3	nonsex	trans	chr1:1917-1953	suggestive	WL	31.43	0.41	0.08	0.37	0.12	#N/A	#N/A	#N/A	#N/A	Gg_rs13779382	Gg_rs15491847	155510340	168505773	1917	1953	36		5	1160612	1170940	1	ENSGALG00000045185	kinetochore scaffold 1	kinetochore scaffold 1 [Source:NCBI gene:Acc:423007]
1	1940	ENSGALT00000032561_ISCA2	4.86	nonsex	trans	chr1:1913-1964	suggestive	WL	31.06	0.19	0.04	0.12	0.06	#N/A	#N/A	#N/A	#N/A	Gg_rs13956767	Gg_rs15491847	150960511	168505773	1913	1964	51	#N/A	#N/A	#N/A	#N/A	#N/A	#N/A	#N/A	#N/A
1	1941	ENSGALT00000010168_Q03793_CHICK	5.55	nonsex	trans	chr1:1927-1959	suggestive	WL	34.56	0.56	0.15	-0.25	0.2	#N/A	#N/A	#N/A	#N/A	Gg_rs13779382	Gg_rs15491847	155510340	168505773	1927	1959	32		31	4043878	4059696	1	ENSGALG00000054765
1	1959	NM_001030825_NUFIP1	11.4	nonsex	cis	chr1:1945-1976	significant	WL	48.5	0.26	0.04	0.01	0.05	#N/A	#N/A	#N/A	#N/A	Gg_rs13965220	Gg_rs13970339	163985765	169510679	1945	1976	31	NUFIP1	1	168926223	168950766	-1	ENSGALG00000016972	NUFIP1, FMR1 interacting protein 1	NUFIP1, FMR1 interacting protein 1 [Source:NCBI gene:Acc:418841]
1	1970	ENSGALT00000027315_TGDS	3.75	nonsex	cis	chr1:1952-1982	suggestive	WL	21.83	0.09	0.03	-0.04	0.04	#N/A	#N/A	#N/A	#N/A	Gg_rs13965220	Gg_rs13970339	163985765	169510679	1952	1982	30	TGDS	1	147878338	147891031	1	ENSGALG00000016898	TDP-glucose 4,6-dehydratase	TDP-glucose 4,6-dehydratase [Source:HGNC Symbol:Acc:HGNC:20324]
1	1974	X603603033F1	3.89	nonsex	cis	chr1:1945-1985	suggestive	RJF	25.04	-0.48	0.13	0.06	0.17	#N/A	#N/A	#N/A	#N/A	Gg_rs13965220	Gg_rs13970339	163985765	169510679	1945	1985	40	#N/A	1	167190878	167191712	1	#N/A	#N/A	#N/A
1	2025	ENSGALT00000032883_KIAA1189	4.98	nonsex	trans	chr1:2011-2052	suggestive	WL	29.77	0.05	0.03	0.2	0.05	#N/A	#N/A	#N/A	#N/A	X1_174416546	Gg_rs13555981	171463002	177451389	2011	2052	41	ERMN	7	36210187	36213483	-1	ENSGALG00000020575	ermin	ermin [Source:HGNC Symbol:Acc:HGNC:29208]
1	2088	ENSGALT00000030073_PDGFD	4.1	nonsex	cis	chr1:2075-2127	significant	RJF	26.08	-0.19	0.06	-0.09	0.07	#N/A	#N/A	#N/A	#N/A	Gg_rs13555981	X1_190334672	177451389	187348973	2075	2127	52	PDGFD	1	183232405	183372535	1	ENSGALG00000017179	platelet derived growth factor D	platelet derived growth factor D [Source:NCBI gene:Acc:418978]
1	2094	X603158970F1	5.29	nonsex	trans	chr1:2083-2116	suggestive	WL	32.33	0.2	0.04	0.02	0.06	#N/A	#N/A	#N/A	#N/A	snp.4.489.26499.S.1	X1_190334672	179059657	187348973	2083	2116	33	#N/A	#N/A	#N/A	#N/A	#N/A	#N/A	#N/A	#N/A
1	2094	ENSGALT00000027772_BIR_CHICK	5.43	nonsex	trans	chr1:2083-2121	suggestive	WL	33.72	0.28	0.06	0	0.08	#N/A	#N/A	#N/A	#N/A	snp.4.489.26499.S.1	X1_190334672	179059657	187348973	2083	2121	38	#N/A	#N/A	#N/A	#N/A	#N/A	#N/A	#N/A	#N/A
1	2095	ENSGALT00000027743_KBTBD3	6.02	nonsex	cis	chr1:2086-2113	significant	RJF	35.98	-0.21	0.04	0.06	0.05	#N/A	#N/A	#N/A	#N/A	snp.4.489.26499.S.1	X1_190334672	179059657	187348973	2086	2113	27	KBTBD3	1	182437515	182450316	1	ENSGALG00000028658	kelch repeat and BTB domain containing 3	kelch repeat and BTB domain containing 3 [Source:HGNC Symbol:Acc:HGNC:22934]
1	2095	ENSGALT00000006090_ADCY7	4.83	nonsex	trans	chr1:2089-2124	suggestive	RJF	31.37	-0.03	0.05	-0.27	0.07	#N/A	#N/A	#N/A	#N/A	X1_183897945	X1_190334672	180918951	187348973	2089	2124	35	ADCY7	11	6526571	6580958	-1	ENSGALG00000003837	adenylate cyclase 7	adenylate cyclase 7 [Source:HGNC Symbol:Acc:HGNC:238]
1	2108	X603863736F1	4.56	nonsex	cis	chr1:2079-2131	significant	WL	27.12	0.18	0.04	-0.08	0.05	#N/A	#N/A	#N/A	#N/A	snp.4.489.26499.S.1	X1_190334672	179059657	187348973	2079	2131	52	#N/A	1	181929874	181939256	1	#N/A	#N/A	#N/A
1	2138	ENSGALT00000032173_C4orf14	5.89	nonsex	trans	chr1:2117-2154	suggestive	RJF	37.34	-0.24	0.06	0.51	0.1	#N/A	#N/A	#N/A	#N/A	X1_185988681	X1_195271649	182987407	191937702	2117	2154	37	NOA1	4	49197876	49203385	1	ENSGALG00000038585	nitric oxide associated 1	nitric oxide associated 1 [Source:HGNC Symbol:Acc:HGNC:28473]
1	2140	ENSGALT00000040845_A2ICM8_CHICK	5.36	nonsex	trans	chr1:2122-2159	suggestive	RJF	34.4	-0.34	0.07	0.59	0.13	#N/A	#N/A	#N/A	#N/A	X1_185988681	X1_195271649	182987407	191937702	2122	2159	37	HRH2	13	11170966	11176176	-1	ENSGALG00000024171	histamine receptor H2	histamine receptor H2 [Source:HGNC Symbol:Acc:HGNC:5183]
1	2148	ENSGALT00000027870_RAB38	6.97	sex	cis	chr1:2122-2167	significant	RJF	36.17	-0.63	0.37	2.92	0.59	0.19	0.21	-1.5	0.36	X1_185988681	X1_195271649	182987407	191937702	2122	2167	45	RAB38	1	189576307	189596533	1	ENSGALG00000028018	RAB38, member RAS oncogene family	RAB38, member RAS oncogene family [Source:HGNC Symbol:Acc:HGNC:9776]
1	2165	ENSGALT00000027854_NAALAD2	5.07	nonsex	cis	chr1:2120-2264	suggestive	RJF	24.31	-0.19	0.06	-0.07	0.1	#N/A	#N/A	#N/A	#N/A	X1_185988681	X1_200400568	182987407	196261195	2120	2264	144	NAALAD2	1	188891315	188922631	-1	ENSGALG00000054821	N-acetylated alpha-linked acidic dipeptidase 2	N-acetylated alpha-linked acidic dipeptidase 2 [Source:HGNC Symbol:Acc:HGNC:14526]
1	2193	NM_001114504_ART7B	3.65	nonsex	cis	chr1:2143-2272	suggestive	RJF	23.72	-0.17	0.04	-0.02	0.07	#N/A	#N/A	#N/A	#N/A	X1_192029819	X1_200400568	189047467	196261195	2143	2272	129	ART7B	1	195577182	195579267	-1	ENSGALG00000027166	GPI-anchored ADP-ribosyltransferase	GPI-anchored ADP-ribosyltransferase [Source:NCBI gene:Acc:428124]
1	2211	ENSGALT00000025550_PICALM	5.66	nonsex	cis	chr1:2176-2260	significant	WL	35.63	0.34	0.06	0.15	0.1	#N/A	#N/A	#N/A	#N/A	X1_192029819	X1_200400568	189047467	196261195	2176	2260	84	PICALM	1	191633098	191693907	-1	ENSGALG00000039037	phosphatidylinositol binding clathrin assembly protein	phosphatidylinositol binding clathrin assembly protein [Source:HGNC Symbol:Acc:HGNC:15514]
1	2211	ENSGALT00000012920_SLC16A5	4.92	nonsex	trans	chr1:2173-2251	suggestive	WL	30.99	0.11	0.03	0.19	0.05	#N/A	#N/A	#N/A	#N/A	X1_192029819	X1_200400568	189047467	196261195	2173	2251	78	SLC16A5	18	10639258	10647713	1	ENSGALG00000007955	solute carrier family 16 member 5	solute carrier family 16 member 5 [Source:HGNC Symbol:Acc:HGNC:10926]
1	2211	NM_001006568_DDX19B	5.37	nonsex	trans	chr1:2180-2251	suggestive	WL	33.96	0.14	0.03	0.21	0.05	#N/A	#N/A	#N/A	#N/A	X1_192029819	X1_200400568	189047467	196261195	2180	2251	71	RP11-529K1.3	21	4856555	4863754	-1	ENSGALG00000039967	ATP-dependent RNA helicase DDX19B: Uncharacterized protein	ATP-dependent RNA helicase DDX19B: Uncharacterized protein [Source:NCBI gene:Acc:426504]
1	2211	ENSGALT00000019345_KCNH5	6.11	nonsex	trans	chr1:2169-2248	suggestive	WL	37.71	0.22	0.04	0.2	0.07	#N/A	#N/A	#N/A	#N/A	X1_192029819	X1_200400568	189047467	196261195	2169	2248	79	KCNH5	5	53682353	53829994	1	ENSGALG00000011858	potassium voltage-gated channel subfamily H member 5	potassium voltage-gated channel subfamily H member 5 [Source:HGNC Symbol:Acc:HGNC:6254]
1	2211	ENSGALT00000032339_POLR1D	4.63	nonsex	trans	chr1:2175-2246	suggestive	WL	30.04	0.2	0.05	0.26	0.08	#N/A	#N/A	#N/A	#N/A	X1_192029819	X1_200400568	189047467	196261195	2175	2246	71	POLR1D	4	11170881	11177013	-1	ENSGALG00000007470	RNA polymerase I and III subunit D	RNA polymerase I and III subunit D [Source:HGNC Symbol:Acc:HGNC:20422]
1	2253	X603468583F1	5.82	nonsex	trans	chr1:2145-2281	suggestive	RJF	32.71	-0.15	0.03	-0.11	0.05	#N/A	#N/A	#N/A	#N/A	X1_192029819	X1_200400568	189047467	196261195	2145	2281	136	#N/A	#N/A	#N/A	#N/A	#N/A	#N/A	#N/A	#N/A
1	2294	ENSGALT00000019269_MUC13	4.79	nonsex	trans	chr1:2255-2332	suggestive	RJF	28.56	-0.17	0.08	0.51	0.13	#N/A	#N/A	#N/A	#N/A	snp.317.20.11874.S.1	rbl1360	194020914	196530962	2255	2332	77		7	27920485	27939639	-1	ENSGALG00000011806	mucin 13, cell surface associated	mucin 13, cell surface associated [Source:NCBI gene:Acc:100859223]
1	2303	NM_001079752_CHAF1A	5.37	nonsex	trans	chr1:2278-2344	suggestive	RJF	32.4	-0.13	0.03	-0.21	0.05	#N/A	#N/A	#N/A	#N/A	snp.317.20.11874.S.1	Gg_rs14939684	194020914	197455851	2278	2344	66	CHAF1A	28	2605859	2620370	1	ENSGALG00000001126	chromatin assembly factor 1 subunit A	chromatin assembly factor 1 subunit A [Source:NCBI gene:Acc:770217]
1	2311	NM_204120_EDNRB2	6.73	nonsex	trans	chr1:2270-2352	suggestive	RJF	40.68	-0.32	0.06	0.3	0.11	#N/A	#N/A	#N/A	#N/A	snp.317.20.11874.S.1	Gg_rs14939684	194020914	197455851	2270	2352	82	EDNRB2	4	11158706	11169798	1	ENSGALG00000007466	endothelin receptor B subtype 2	endothelin receptor B subtype 2 [Source:NCBI gene:Acc:373909]
1	2311	NM_001031240_ACADSB	4.56	nonsex	trans	chr1:2277-2344	suggestive	RJF	30.66	-0.16	0.04	-0.25	0.07	#N/A	#N/A	#N/A	#N/A	snp.317.20.11874.S.1	Gg_rs14939684	194020914	197455851	2277	2344	67	ACADSB	6	32401514	32418773	1	ENSGALG00000041417	acyl-CoA dehydrogenase, short/branched chain	acyl-CoA dehydrogenase, short/branched chain [Source:NCBI gene:Acc:423947]
1	2317	ENSGALT00000040387_LOC768986	4.63	nonsex	trans	chr1:2257-2350	suggestive	RJF	29.74	-0.27	0.06	0.05	0.09	#N/A	#N/A	#N/A	#N/A	snp.317.20.11874.S.1	Gg_rs14939684	194020914	197455851	2257	2350	93	#N/A	#N/A	#N/A	#N/A	#N/A	#N/A	#N/A	#N/A
1	2340	ENSGALT00000030027_ENSGALG00000019033	6.2	nonsex	cis	chr1:2275-2352	significant	WL	33.9	0.15	0.04	0.18	0.05	#N/A	#N/A	#N/A	#N/A	snp.317.20.11874.S.1	Gg_rs14939684	194020914	197455851	2275	2352	77	RELT	1	196386106	196396212	-1	ENSGALG00000049427	RELT tumor necrosis factor receptor	RELT TNF receptor [Source:HGNC Symbol:Acc:HGNC:13764]
1	2344	ENSGALT00000001352_CCDC103	5.41	nonsex	trans	chr1:2324-2352	suggestive	RJF	29.4	-0.08	0.03	-0.12	0.04	#N/A	#N/A	#N/A	#N/A	X1_200400568	Gg_rs14939684	196261195	197455851	2324	2352	28	CCDC103	27	3690449	3694265	1	ENSGALG00000000918	coiled-coil domain containing 103	coiled-coil domain containing 103 [Source:HGNC Symbol:Acc:HGNC:32700]
1	2345	ENSGALT00000015432_DOCK4	5.37	nonsex	trans	chr1:2322-2352	suggestive	WL	30.14	0.08	0.03	0.16	0.04	#N/A	#N/A	#N/A	#N/A	X1_200400568	Gg_rs14939684	196261195	197455851	2322	2352	30	#N/A	#N/A	#N/A	#N/A	#N/A	#N/A	#N/A	#N/A
1	2346	ENSGALT00000020790_Q03171_CHICK	5.42	nonsex	trans	chr1:2323-2352	suggestive	WL	29.08	0.03	0.03	0.19	0.04	#N/A	#N/A	#N/A	#N/A	X1_200400568	Gg_rs14939684	196261195	197455851	2323	2352	29	HIVEP1	2	62710582	62820321	-1	ENSGALG00000012739	human immunodeficiency virus type I enhancer binding protein 1	human immunodeficiency virus type I enhancer binding protein 1 [Source:HGNC Symbol:Acc:HGNC:4920]
1	2347	NM_001012560_DEK	7.66	sex	trans	chr1:2338-2352	suggestive	RJF	37.75	-0.42	0.12	-0.1	0.16	0.22	0.07	-0.08	0.1	rbl1360	Gg_rs14939684	196530962	197455851	2338	2352	14	DEK	2	60324519	60341971	1	ENSGALG00000012684	DEK proto-oncogene	DEK proto-oncogene [Source:NCBI gene:Acc:420828]
1	2347	ENSGALT00000025237_MFSD10	5.23	nonsex	trans	chr1:2337-2352	suggestive	WL	29.75	0.05	0.02	0.16	0.04	#N/A	#N/A	#N/A	#N/A	rbl1360	Gg_rs14939684	196530962	197455851	2337	2352	15		4	82270627	82295317	1	ENSGALG00000015652	major facilitator superfamily domain containing 10	major facilitator superfamily domain containing 10 [Source:NCBI gene:Acc:422881]
1	2349	ENSGALT00000011216_Q5H7M6_CHICK	4.9	nonsex	trans	chr1:2336-2352	suggestive	RJF	30	-0.09	0.03	-0.19	0.05	#N/A	#N/A	#N/A	#N/A	rbl1360	Gg_rs14939684	196530962	197455851	2336	2352	16	DRG1	15	9288091	9292779	-1	ENSGALG00000006921	developmentally regulated GTP binding protein 1	developmentally regulated GTP binding protein 1 [Source:NCBI gene:Acc:416962]
1	2352	ENSGALT00000003282_LOC415669	4.57	nonsex	trans	chr1:2341-2352	suggestive	WL	28.14	0.05	0.03	0.22	0.05	#N/A	#N/A	#N/A	#N/A	rbl1360	Gg_rs14939684	196530962	197455851	2341	2352	11	TPPP3	11	1222442	1224448	1	ENSGALG00000002103	tubulin polymerization promoting protein family member 3	tubulin polymerization promoting protein family member 3 [Source:HGNC Symbol:Acc:HGNC:24162]
1	2352	ENSGALT00000010072_SERGEF	4.7	nonsex	trans	chr1:2344-2352	suggestive	RJF	28.54	-0.07	0.05	-0.31	0.07	#N/A	#N/A	#N/A	#N/A	rbl1360	Gg_rs14939684	196530962	197455851	2344	2352	8	SERGEF	5	12523791	12654177	-1	ENSGALG00000006231	secretion regulating guanine nucleotide exchange factor	secretion regulating guanine nucleotide exchange factor [Source:HGNC Symbol:Acc:HGNC:17499]
1	2352	ENSGALT00000027741_AASDHPPT	4.98	nonsex	trans	chr1:2341-2352	suggestive	RJF	30.78	-0.14	0.06	-0.36	0.08	#N/A	#N/A	#N/A	#N/A	rbl1360	Gg_rs14939684	196530962	197455851	2341	2352	11	AASDHPPT	1	182413608	182437196	-1	ENSGALG00000027981	aminoadipate-semialdehyde dehydrogenase-phosphopantetheinyl transferase	aminoadipate-semialdehyde dehydrogenase-phosphopantetheinyl transferase [Source:NCBI gene:Acc:418975]
2	11	X603959068F1	4.98	nonsex	trans	chr2:0-35	suggestive	RJF	28.95	0	0.03	-0.23	0.05	#N/A	#N/A	#N/A	#N/A	X2_3527379	Gg_rs14132382	3690634	5843745	0	35	35	#N/A	#N/A	#N/A	#N/A	#N/A	#N/A	#N/A	#N/A
2	47	ENSGALT00000009936_ENDOGL1	4.51	nonsex	cis	chr2:3-91	significant	RJF	25.9	-0.18	0.04	-0.06	0.05	#N/A	#N/A	#N/A	#N/A	Gg_rs14131525	Gg_rs15060526	5056555	8387159	3	91	88	EXOG	2	5782448	5801847	-1	ENSGALG00000006153	exo/endonuclease G	exo/endonuclease G [Source:HGNC Symbol:Acc:HGNC:3347]
2	83	ENSGALT00000040196_NDE1_CHICK	7.45	sex	trans	chr2:63-93	suggestive	RJF	41.12	-0.73	0.26	-0.56	0.35	0.78	0.18	0.65	0.22	Gg_rs14132382	Gg_rs15060526	5843745	8387159	63	93	30	NDE1	14	7952787	7968427	1	ENSGALG00000032590	nudE neurodevelopment protein 1	nudE neurodevelopment protein 1 [Source:NCBI gene:Acc:416597]
2	92	ENSGALT00000038346_ENSGALG00000023307	4.66	nonsex	trans	chr2:72-103	suggestive	WL	28.25	0.06	0.03	0.22	0.04	#N/A	#N/A	#N/A	#N/A	Gg_rs14132382	Gg_rs14139143	5843745	11697701	72	103	31	PCYT2	18	9946446	9957679	-1	ENSGALG00000007251	phosphate cytidylyltransferase 2, ethanolamine	phosphate cytidylyltransferase 2, ethanolamine [Source:NCBI gene:Acc:422093]
2	103	ENSGALT00000009109_PSD	6.77	sex	trans	chr2:94-120	suggestive	RJF	40.3	-0.47	0.14	0.35	0.18	0.38	0.09	-0.03	0.12	Gg_rs14133982	Gg_rs14139143	7017142	11697701	94	120	26		6	17777177	17804920	-1	ENSGALG00000042551	pleckstrin and Sec7 domain containing	pleckstrin and Sec7 domain containing [Source:NCBI gene:Acc:423760]
2	130	ENSGALT00000011465_CCNY	3.99	nonsex	cis	chr2:108-162	significant	WL	25.81	0.12	0.03	0.03	0.04	#N/A	#N/A	#N/A	#N/A	Gg_rs15060526	Gg_rs15065217	8387159	14607591	108	162	54	CCNY	2	12879629	12992702	-1	ENSGALG00000007076	cyclin Y	cyclin Y [Source:HGNC Symbol:Acc:HGNC:23354]
2	130	ENSGALT00000002026_ATP5G1	7.17	sex	trans	chr2:109-148	suggestive	WL	38.26	0.52	0.17	-0.08	0.22	-0.42	0.1	0.13	0.13	Gg_rs15060526	Gg_rs15063847	8387159	12861882	109	148	39	ATP5MC1	27	6115324	6117913	-1	ENSGALG00000001330	ATP synthase, H+ transporting, mitochondrial Fo complex subunit C1 (subunit 9)	ATP synthase membrane subunit c locus 1 [Source:HGNC Symbol:Acc:HGNC:841]
2	134	ENSGALT00000010760_DIP2C	5.98	nonsex	trans	chr2:115-159	suggestive	WL	34.8	0.21	0.04	0.01	0.05	#N/A	#N/A	#N/A	#N/A	Gg_rs15060526	Gg_rs15065217	8387159	14607591	115	159	44	#N/A	#N/A	#N/A	#N/A	#N/A	#N/A	#N/A	#N/A
2	141	X603231253F1	12.35	nonsex	trans	chr2:128-146	significant	WL	61.47	0.42	0.05	0.2	0.07	#N/A	#N/A	#N/A	#N/A	Gg_rs15060526	Gg_rs14139143	8387159	11697701	128	146	18	#N/A	#N/A	#N/A	#N/A	#N/A	#N/A	#N/A	#N/A
2	148	X603373851F1	7.71	nonsex	trans	chr2:124-156	significant	WL	43.07	0.33	0.05	0.09	0.07	#N/A	#N/A	#N/A	#N/A	Gg_rs15060526	Gg_rs15065217	8387159	14607591	124	156	32	#N/A	#N/A	#N/A	#N/A	#N/A	#N/A	#N/A	#N/A
2	148	ENSGALT00000041349_ENSGALG00000024436	6.69	sex	trans	chr2:124-155	suggestive	RJF	38.7	-0.19	0.15	0.82	0.2	0.02	0.09	-0.57	0.12	Gg_rs15060526	Gg_rs15065217	8387159	14607591	124	155	31	#N/A	#N/A	#N/A	#N/A	#N/A	#N/A	#N/A	#N/A
2	148	NM_001031484_PTPN6	6.57	sex	trans	chr2:109-155	suggestive	RJF	39.24	-0.42	0.12	-0.32	0.15	0.3	0.07	0.18	0.09	Gg_rs15060526	Gg_rs15065217	8387159	14607591	109	155	46	PTPN6	1	77994636	78014698	1	ENSGALG00000014561	protein tyrosine phosphatase, non-receptor type 6	protein tyrosine phosphatase, non-receptor type 6 [Source:NCBI gene:Acc:427947]
2	158	X603867141F1	6.12	sex	cis	chr2:124-173	suggestive	WL	33.28	0.12	0.15	-0.18	0.2	-0.2	0.09	0.15	0.12	Gg_rs15060526	Gg_rs15067636	8387159	16771127	124	173	49	#N/A	2	10279147	10279792	1	#N/A	#N/A	#N/A
2	228	NM_204894_ABCB1	6.61	nonsex	cis	chr2:219-250	significant	RJF	39.61	-0.36	0.08	0.04	0.1	#N/A	#N/A	#N/A	#N/A	Gg_rs15070042	X2_23979784	19445503	24018632	219	250	31	ABCB1	2	20712045	20753904	-1	ENSGALG00000053916	ATP binding cassette subfamily B member 1	ATP binding cassette subfamily B member 1 [Source:NCBI gene:Acc:395712]
2	260	ENSGALT00000015493_GNG11	7.79	nonsex	cis	chr2:235-287	significant	RJF	39.79	-0.4	0.07	-0.05	0.1	#N/A	#N/A	#N/A	#N/A	snp.2.314.169117.S.3	Gg_rs15078248	21311378	28852740	235	287	52		2	23309985	23395584	1	ENSGALG00000035994	probable acyl coa dehydrogenase 6-like	probable acyl coa dehydrogenase 6-like [Source:NCBI gene:Acc:420562]
2	268	X603600947F1	4.31	nonsex	cis	chr2:241-315	significant	WL	26.92	0.31	0.08	0.26	0.12	#N/A	#N/A	#N/A	#N/A	snp.2.314.169117.S.3	snp.5.86.55783.S.2	21311378	33411211	241	315	74	#N/A	2	26584611	26585318	1	#N/A	#N/A	#N/A
2	269	ENSGALT00000017444_Q5F3Z0_CHICK	8.49	nonsex	trans	chr2:252-295	significant	WL	44.14	0.48	0.08	0.48	0.12	#N/A	#N/A	#N/A	#N/A	snp.2.314.169117.S.3	snp.5.86.55783.S.2	21311378	33411211	252	295	43	#N/A	#N/A	#N/A	#N/A	#N/A	#N/A	#N/A	#N/A
2	272	ENSGALT00000007198_LOC423006	7.66	sex	trans	chr2:251-285	suggestive	RJF	42.21	-0.56	0.23	0.31	0.32	0.5	0.14	0.08	0.19	snp.2.314.169117.S.3	Gg_rs15078248	21311378	28852740	251	285	34		5	1160612	1170940	1	ENSGALG00000045185	kinetochore scaffold 1	kinetochore scaffold 1 [Source:NCBI gene:Acc:423007]
2	280	ENSGALT00000018621_LOC424729	6.76	sex	trans	chr2:258-286	suggestive	WL	33.83	0.68	0.14	0.47	0.19	-0.38	0.08	-0.29	0.12	snp.2.314.169117.S.3	Gg_rs15078248	21311378	28852740	258	286	28		8	27059863	27073615	-1	ENSGALG00000011413	cytochrome P450, family 2, subfamily J, polypeptide 19	cytochrome P450, family 2, subfamily J, polypeptide 19 [Source:NCBI gene:Acc:424729]
2	288	NM_001012558_TMEM106B	5.77	nonsex	cis	chr2:253-313	significant	WL	36.1	0.48	0.1	0.27	0.14	#N/A	#N/A	#N/A	#N/A	snp.2.314.169117.S.3	snp.5.86.55783.S.2	21311378	33411211	253	313	60	TMEM106B	2	26570971	26585564	1	ENSGALG00000035140	transmembrane protein 106B	transmembrane protein 106B [Source:NCBI gene:Acc:420586]
2	288	ENSGALT00000037944_Q8UVD1_CHICK	3.49	nonsex	cis	chr2:256-317	suggestive	WL	23.61	0.16	0.04	-0.04	0.06	#N/A	#N/A	#N/A	#N/A	snp.2.314.169117.S.3	snp.5.86.55783.S.2	21311378	33411211	256	317	61	MEOX2	2	28039372	28092164	-1	ENSGALG00000010794	mesenchyme homeobox 2	mesenchyme homeobox 2 [Source:NCBI gene:Acc:374137]
2	291	ENSGALT00000035378_ENSGALG00000021835	4.63	nonsex	trans	chr2:284-320	suggestive	WL	28.93	0.11	0.03	0.14	0.05	#N/A	#N/A	#N/A	#N/A	X2_26017380	snp.5.86.55783.S.2	26040074	33411211	284	320	36	#N/A	#N/A	#N/A	#N/A	#N/A	#N/A	#N/A	#N/A
2	309	X603955616F1	6.9	nonsex	trans	chr2:257-337	suggestive	WL	37.28	0.33	0.06	-0.06	0.08	#N/A	#N/A	#N/A	#N/A	snp.2.314.169117.S.3	snp.5.86.55783.S.2	21311378	33411211	257	337	80	#N/A	#N/A	#N/A	#N/A	#N/A	#N/A	#N/A	#N/A
2	333	NM_205118_HSD3B1	5.04	nonsex	trans	chr2:314-388	suggestive	RJF	29.73	-0.19	0.08	-0.33	0.11	#N/A	#N/A	#N/A	#N/A	Gg_rs15078248	snp.5.242.106204.S.2	28852740	38433535	314	388	74	HSD3B1	1	79311694	79327367	-1	ENSGALG00000050866	hydroxy-delta-5-steroid dehydrogenase, 3 beta- and steroid delta-isomerase 1	hydroxy-delta-5-steroid dehydrogenase, 3 beta- and steroid delta-isomerase 1 [Source:NCBI gene:Acc:396015]
2	412	ENSGALT00000036541_ENSGALG00000022761	4.83	nonsex	trans	chr2:381-438	suggestive	RJF	31.42	-0.23	0.05	-0.01	0.06	#N/A	#N/A	#N/A	#N/A	snp.5.86.55783.S.2	X2_41000405	33411211	40928880	381	438	57	#N/A	#N/A	#N/A	#N/A	#N/A	#N/A	#N/A	#N/A
2	421	ENSGALT00000010319_CRKL	7.51	nonsex	trans	chr2:371-434	suggestive	WL	36.09	0.17	0.04	0.24	0.05	#N/A	#N/A	#N/A	#N/A	snp.5.86.55783.S.2	X2_41000405	33411211	40928880	371	434	63	CRKL	15	8549986	8561869	-1	ENSGALG00000006390	CRK like proto-oncogene, adaptor protein	CRK like proto-oncogene, adaptor protein [Source:HGNC Symbol:Acc:HGNC:2363]
2	425	ENSGALT00000038622_D3XFI0_CHICK	6.41	nonsex	trans	chr2:414-443	suggestive	WL	35.91	0.3	0.06	0.23	0.09	#N/A	#N/A	#N/A	#N/A	snp.5.242.106204.S.2	Gg_rs15091040	38433535	42781548	414	443	29	PLIN1	10	13263392	13268054	1	ENSGALG00000023395	perilipin 1	perilipin 1 [Source:NCBI gene:Acc:415487]
2	443	ENSGALT00000037748_RARB_CHICK	4.41	nonsex	cis	chr2:425-453	significant	RJF	28.25	-0.26	0.06	0.1	0.08	#N/A	#N/A	#N/A	#N/A	snp.5.242.106204.S.2	Gg_rs15091040	38433535	42781548	425	453	28	RARB	2	37462364	37785654	1	ENSGALG00000011298	retinoic acid receptor beta	retinoic acid receptor beta [Source:NCBI gene:Acc:396266]
2	454	ENSGALT00000036489_TCTP_CHICK	5.34	nonsex	trans	chr2:443-481	suggestive	RJF	33.01	-0.11	0.02	0.07	0.04	#N/A	#N/A	#N/A	#N/A	X2_41000405	Gg_rs15094455	40928880	45384469	443	481	38	TPT1	1	169085035	169089257	-1	ENSGALG00000028872	tumor protein, translationally-controlled 1	tumor protein, translationally-controlled 1 [Source:NCBI gene:Acc:396363]
2	458	ENSGALT00000022327_OPTN_CHICK	7.07	sex	trans	chr2:447-488	suggestive	WL	42.49	0.45	0.09	0.31	0.13	-0.22	0.05	-0.13	0.08	X2_41000405	Gg_rs15094455	40928880	45384469	447	488	41	OPTN	1	7225803	7245380	1	ENSGALG00000013738	optineurin	optineurin [Source:NCBI gene:Acc:374079]
2	486	X603848325F1	5.14	nonsex	trans	chr2:431-533	suggestive	RJF	31.22	-0.13	0.03	0.02	0.05	#N/A	#N/A	#N/A	#N/A	X2_40263015	snp.5.524.143622.S.1	40194958	47589124	431	533	102	#N/A	#N/A	#N/A	#N/A	#N/A	#N/A	#N/A	#N/A
2	495	X603960829F1	8.65	nonsex	trans	chr2:445-531	suggestive	RJF	40.86	-0.3	0.06	-0.03	0.08	#N/A	#N/A	#N/A	#N/A	X2_41000405	snp.5.524.143622.S.1	40928880	47589124	445	531	86	#N/A	#N/A	#N/A	#N/A	#N/A	#N/A	#N/A	#N/A
2	501	X603957278F1	6.97	nonsex	trans	chr2:461-528	suggestive	RJF	38.11	-0.32	0.06	0.02	0.08	#N/A	#N/A	#N/A	#N/A	Gg_rs15091040	snp.5.524.143622.S.1	42781548	47589124	461	528	67	#N/A	#N/A	#N/A	#N/A	#N/A	#N/A	#N/A	#N/A
2	503	X603372360F1	7.23	sex	trans	chr2:465-528	suggestive	WL	40.44	0.02	0.14	0.15	0.2	-0.14	0.09	-0.12	0.12	Gg_rs15091040	snp.5.524.143622.S.1	42781548	47589124	465	528	63	#N/A	#N/A	#N/A	#N/A	#N/A	#N/A	#N/A	#N/A
2	530	ENSGALT00000016922_MMRN1	5.41	nonsex	trans	chr2:488-553	suggestive	RJF	28.98	-0.4	0.08	0.32	0.11	#N/A	#N/A	#N/A	#N/A	Gg_rs15091040	GG_rs15099683	42781548	51756699	488	553	65	MMRN1	4	35458424	35500410	1	ENSGALG00000010391	multimerin 1	multimerin 1 [Source:HGNC Symbol:Acc:HGNC:7178]
2	554	ENSGALT00000003692_GPC1_CHICK	5.98	nonsex	trans	chr2:536-577	suggestive	RJF	33.95	-0.19	0.04	-0.03	0.05	#N/A	#N/A	#N/A	#N/A	Gg_rs15094455	snp.20.141.70769.S.1	45384469	59154844	536	577	41	GPC1	9	2867618	3029975	-1	ENSGALG00000040316	glypican 1	glypican 1 [Source:NCBI gene:Acc:424770]
2	554	ENSGALT00000013642_ALS2CR2	6.58	nonsex	trans	chr2:535-580	suggestive	WL	35.83	0.18	0.04	0.07	0.05	#N/A	#N/A	#N/A	#N/A	Gg_rs15094455	snp.20.141.70769.S.1	45384469	59154844	535	580	45	STRADB	7	11490898	11499873	1	ENSGALG00000008373	STE20-related kinase adaptor beta	STE20 related adaptor beta [Source:HGNC Symbol:Acc:HGNC:13205]
2	555	ENSGALT00000020778_GFOD1	4.55	nonsex	cis	chr2:531-575	suggestive	RJF	24.58	-0.13	0.03	0.05	0.04	#N/A	#N/A	#N/A	#N/A	Gg_rs15094455	snp.20.141.70769.S.1	45384469	59154844	531	575	44	GFOD1	2	62136946	62200155	1	ENSGALG00000012730	glucose-fructose oxidoreductase domain containing 1	glucose-fructose oxidoreductase domain containing 1 [Source:HGNC Symbol:Acc:HGNC:21096]
2	555	X603844666F1	6.97	nonsex	trans	chr2:543-577	suggestive	WL	38.73	0.51	0.09	-0.03	0.12	#N/A	#N/A	#N/A	#N/A	Gg_rs15094455	snp.20.141.70769.S.1	45384469	59154844	543	577	34	#N/A	#N/A	#N/A	#N/A	#N/A	#N/A	#N/A	#N/A
2	556	NM_204189_UNG	8.67	sex	trans	chr2:550-570	suggestive	RJF	44.97	-0.75	0.13	0.68	0.17	0.35	0.08	-0.4	0.1	Gg_rs15097588	snp.20.234.4271.S.2	48157811	56870978	550	570	20	UNG	15	6946607	6950966	1	ENSGALG00000021285	uracil DNA glycosylase	uracil DNA glycosylase [Source:NCBI gene:Acc:374010]
2	557	ENSGALT00000010717_C7orf23	6.24	nonsex	trans	chr2:550-579	suggestive	WL	36.03	0.1	0.03	0.14	0.04	#N/A	#N/A	#N/A	#N/A	Gg_rs15097588	snp.20.141.70769.S.1	48157811	59154844	550	579	29	TMEM243	1	8021261	8028175	1	ENSGALG00000006633	transmembrane protein 243	transmembrane protein 243 [Source:HGNC Symbol:Acc:HGNC:21707]
2	557	ENSGALT00000028106_NPTX1	4.88	nonsex	trans	chr2:534-594	suggestive	RJF	29.28	-0.06	0.02	-0.06	0.03	#N/A	#N/A	#N/A	#N/A	Gg_rs15094455	Gg_rs15107655	45384469	62058258	534	594	60		18	9471731	9474194	1	ENSGALG00000017418	neuronal pentraxin 1	neuronal pentraxin 1 [Source:NCBI gene:Acc:422078]
2	558	NM_001030995_STK17A	11.41	sex	cis	chr2:554-567	significant	WL	57.88	0.43	0.24	0.61	0.3	0.02	0.14	-0.37	0.18	Gg_rs15097588	snp.20.234.4271.S.2	48157811	56870978	554	567	13	STK17A	2	51496702	51521276	1	ENSGALG00000031117	serine/threonine kinase 17a	serine/threonine kinase 17a [Source:NCBI gene:Acc:420775]
2	558	X603864267F1	9.29	nonsex	cis	chr2:553-570	significant	WL	50.18	0.37	0.06	0.1	0.08	#N/A	#N/A	#N/A	#N/A	Gg_rs15097588	snp.20.234.4271.S.2	48157811	56870978	553	570	17	STK17A	2	51496702	51521276	1	ENSGALG00000031117	serine/threonine kinase 17a	serine/threonine kinase 17a [Source:NCBI gene:Acc:420775]
2	558	ENSGALT00000023027_CV040_CHICK	5.52	nonsex	trans	chr2:551-580	suggestive	WL	34.65	0.2	0.05	0.1	0.06	#N/A	#N/A	#N/A	#N/A	Gg_rs15097588	snp.20.141.70769.S.1	48157811	59154844	551	580	29	#N/A	#N/A	#N/A	#N/A	#N/A	#N/A	#N/A	#N/A
2	559	ENSGALT00000010526_Q71SY9_CHICK	7.61	nonsex	trans	chr2:553-576	significant	RJF	43.94	-0.13	0.03	-0.1	0.04	#N/A	#N/A	#N/A	#N/A	Gg_rs15097588	snp.20.141.70769.S.1	48157811	59154844	553	576	23	#N/A	#N/A	#N/A	#N/A	#N/A	#N/A	#N/A	#N/A
2	560	NM_205497_EGFR	6.72	nonsex	cis	chr2:556-568	significant	WL	38.79	0.19	0.03	0	0.05	#N/A	#N/A	#N/A	#N/A	Gg_rs15097588	snp.20.234.4271.S.2	48157811	56870978	556	568	12	EGFR	2	51811980	51959426	-1	ENSGALG00000038089	epidermal growth factor receptor	epidermal growth factor receptor [Source:NCBI gene:Acc:396494]
2	560	ENSGALT00000020179_ENSGALG00000012353	6.08	nonsex	trans	chr2:554-567	suggestive	WL	36.65	0.19	0.03	-0.04	0.05	#N/A	#N/A	#N/A	#N/A	Gg_rs15097588	snp.20.234.4271.S.2	48157811	56870978	554	567	13	#N/A	#N/A	#N/A	#N/A	#N/A	#N/A	#N/A	#N/A
2	560	ENSGALT00000014055_TTBK1	4.67	nonsex	trans	chr2:554-601	suggestive	RJF	30.2	-0.16	0.04	-0.09	0.06	#N/A	#N/A	#N/A	#N/A	Gg_rs15097588	Gg_rs15107655	48157811	62058258	554	601	47	TTBK1	3	15979242	16071844	1	ENSGALG00000008627	tau tubulin kinase 1	tau tubulin kinase 1 [Source:NCBI gene:Acc:416713]
2	561	ENSGALT00000032438_ENSGALG00000020338	4.79	nonsex	trans	chr2:551-570	suggestive	RJF	30.71	-0.18	0.04	0.09	0.05	#N/A	#N/A	#N/A	#N/A	Gg_rs15097588	snp.20.234.4271.S.2	48157811	56870978	551	570	19	#N/A	#N/A	#N/A	#N/A	#N/A	#N/A	#N/A	#N/A
2	562	X603848142F1	8.48	sex	trans	chr2:556-572	suggestive	WL	47.3	0.11	0.13	-0.26	0.17	0.07	0.08	0.16	0.1	Gg_rs15097588	snp.20.234.4271.S.2	48157811	56870978	556	572	16	#N/A	#N/A	#N/A	#N/A	#N/A	#N/A	#N/A	#N/A
2	562	X603159316F1	5.16	nonsex	trans	chr2:552-570	suggestive	WL	29.51	0.19	0.05	0.2	0.07	#N/A	#N/A	#N/A	#N/A	Gg_rs15097588	snp.20.234.4271.S.2	48157811	56870978	552	570	18	#N/A	#N/A	#N/A	#N/A	#N/A	#N/A	#N/A	#N/A
2	562	ENSGALT00000009958_LRRC18	6.24	nonsex	trans	chr2:551-570	suggestive	WL	36.34	0.1	0.04	0.2	0.05	#N/A	#N/A	#N/A	#N/A	Gg_rs15097588	snp.20.234.4271.S.2	48157811	56870978	551	570	19	LRRC18	6	19348512	19355133	-1	ENSGALG00000053919	leucine rich repeat containing 18	leucine rich repeat containing 18 [Source:HGNC Symbol:Acc:HGNC:23199]
2	562	ENSGALT00000033691_Q5ZIJ1_CHICK	5.67	nonsex	trans	chr2:555-571	suggestive	RJF	34.95	-0.1	0.03	-0.13	0.04	#N/A	#N/A	#N/A	#N/A	Gg_rs15097588	snp.20.234.4271.S.2	48157811	56870978	555	571	16	SLC7A5	11	17954812	17987235	-1	ENSGALG00000005845	solute carrier family 7 member 5	solute carrier family 7 member 5 [Source:NCBI gene:Acc:415832]
2	562	NM_001001758_CDH6	4.83	nonsex	trans	chr2:554-570	suggestive	WL	31.18	0.08	0.03	0.11	0.04	#N/A	#N/A	#N/A	#N/A	Gg_rs15097588	snp.20.234.4271.S.2	48157811	56870978	554	570	16	CDH6	2	69267185	69363889	-1	ENSGALG00000012917	cadherin 6	cadherin 6 [Source:NCBI gene:Acc:414842]
2	563	X603847957F1	9.66	sex	trans	chr2:556-571	significant	RJF	42.35	-0.41	0.11	-0.01	0.13	0.15	0.06	-0.02	0.08	Gg_rs15097588	snp.20.234.4271.S.2	48157811	56870978	556	571	15	#N/A	#N/A	#N/A	#N/A	#N/A	#N/A	#N/A	#N/A
2	563	X603372142F1	5.19	nonsex	trans	chr2:555-600	suggestive	WL	33.03	0.2	0.05	0.15	0.07	#N/A	#N/A	#N/A	#N/A	Gg_rs15097588	Gg_rs15107655	48157811	62058258	555	600	45	#N/A	#N/A	#N/A	#N/A	#N/A	#N/A	#N/A	#N/A
2	565	ENSGALT00000002625_ENSGALG00000001710	7.83	sex	trans	chr2:555-571	suggestive	RJF	45.59	-1.19	0.2	0.67	0.25	0.57	0.11	-0.31	0.15	Gg_rs15097588	snp.20.234.4271.S.2	48157811	56870978	555	571	16	#N/A	#N/A	#N/A	#N/A	#N/A	#N/A	#N/A	#N/A
2	566	NM_204754_TXLNB	5.7	nonsex	trans	chr2:553-580	suggestive	RJF	33.68	-0.07	0.07	-0.45	0.1	#N/A	#N/A	#N/A	#N/A	Gg_rs15097588	snp.20.141.70769.S.1	48157811	59154844	553	580	27	TXLNB	3	54077243	54114208	1	ENSGALG00000013822	taxilin beta	taxilin beta [Source:NCBI gene:Acc:395515]
2	581	X603142604F1	3.64	nonsex	cis	chr2:550-610	suggestive	WL	24.12	0.27	0.08	0.17	0.11	#N/A	#N/A	#N/A	#N/A	Gg_rs15097588	Gg_rs15107655	48157811	62058258	550	610	60	MYLIP	2	61479711	61493929	1	ENSGALG00000012704	myosin regulatory light chain interacting protein	myosin regulatory light chain interacting protein [Source:NCBI gene:Acc:420841]
2	584	ENSGALT00000031055_FAM8A1	3.66	nonsex	cis	chr2:579-590	suggestive	WL	24.57	0.06	0.04	0.2	0.05	#N/A	#N/A	#N/A	#N/A	Gg_rs14187137	Gg_rs14190959	57172051	60161629	579	590	11	FAM8A1	2	62032429	62037354	1	ENSGALG00000042858		family with sequence similarity 8 member A1 [Source:HGNC Symbol:Acc:HGNC:16372]
2	584	ENSGALT00000039916_ENSGALG00000023817	6.21	nonsex	trans	chr2:579-590	suggestive	RJF	37.16	-0.2	0.05	-0.24	0.07	#N/A	#N/A	#N/A	#N/A	Gg_rs14187137	Gg_rs14190959	57172051	60161629	579	590	11	C26H6orf106	26	4311807	4343652	1	ENSGALG00000041792	chromosome 26 C6orf106 homolog	chromosome 26 C6orf106 homolog [Source:NCBI gene:Acc:419902]
2	584	ENSGALT00000025549_Q5ZLX6_CHICK	4.7	nonsex	trans	chr2:580-590	suggestive	WL	30.45	0.04	0.04	0.27	0.06	#N/A	#N/A	#N/A	#N/A	Gg_rs14187137	Gg_rs14190959	57172051	60161629	580	590	10	SNAP91	3	77640791	77711585	1	ENSGALG00000015846	synaptosome associated protein 91	synaptosome associated protein 91 [Source:NCBI gene:Acc:428635]
2	589	X603866284F1	4.31	nonsex	cis	chr2:578-608	significant	WL	26.26	0.03	0.1	0.43	0.12	#N/A	#N/A	#N/A	#N/A	Gg_rs14187137	Gg_rs15107655	57172051	62058258	578	608	30	STK17A	2	51496702	51521276	1	ENSGALG00000031117	serine/threonine kinase 17a	serine/threonine kinase 17a [Source:NCBI gene:Acc:420775]
2	667	ENSGALT00000020913_PSMG4	5.88	nonsex	trans	chr2:655-691	suggestive	RJF	36.14	-0.24	0.05	-0.06	0.07	#N/A	#N/A	#N/A	#N/A	Gg_rs15110439	Gg_rs15115408	64998570	69290382	655	691	36	#N/A	#N/A	#N/A	#N/A	#N/A	#N/A	#N/A	#N/A
2	676	NM_001039282_GRB10	6.27	sex	cis	chr2:658-688	suggestive	WL	33.89	0.34	0.09	-0.43	0.13	-0.16	0.05	0.2	0.08	Gg_rs15110439	Gg_rs15115408	64998570	69290382	658	688	30	GRB10	2	80852532	80991947	-1	ENSGALG00000013100	growth factor receptor bound protein 10	growth factor receptor bound protein 10 [Source:NCBI gene:Acc:420948]
2	687	ENSGALT00000022190_TMEM51	5.5	nonsex	trans	chr2:679-700	suggestive	WL	31.54	0.05	0.02	-0.15	0.03	#N/A	#N/A	#N/A	#N/A	Gg_rs15112090	Gg_rs14206130	66361941	76137316	679	700	21	#N/A	#N/A	#N/A	#N/A	#N/A	#N/A	#N/A	#N/A
2	691	NM_205416_IRF8	6.4	nonsex	trans	chr2:679-705	suggestive	WL	38.52	0.15	0.03	-0.14	0.04	#N/A	#N/A	#N/A	#N/A	Gg_rs15112090	Gg_rs14206130	66361941	76137316	679	705	26	IRF8	11	17590414	17597150	-1	ENSGALG00000005757	interferon regulatory factor 8	interferon regulatory factor 8 [Source:NCBI gene:Acc:396385]
2	696	ENSGALT00000021549_AYTL2	4.15	nonsex	cis	chr2:676-709	significant	RJF	27.37	-0.11	0.03	0.12	0.04	#N/A	#N/A	#N/A	#N/A	Gg_rs15112090	Gg_rs14206130	66361941	76137316	676	709	33	LPCAT1	2	85817469	85879564	-1	ENSGALG00000013189	lysophosphatidylcholine acyltransferase 1	lysophosphatidylcholine acyltransferase 1 [Source:HGNC Symbol:Acc:HGNC:25718]
2	696	ENSGALT00000040159_RGS21	4.84	nonsex	trans	chr2:675-711	suggestive	WL	30.61	0.31	0.06	0.02	0.09	#N/A	#N/A	#N/A	#N/A	Gg_rs15112090	Gg_rs14206130	66361941	76137316	675	711	36	RGS21	8	4029203	4033033	-1	ENSGALG00000023897		regulator of G protein signaling 21 [Source:HGNC Symbol:Acc:HGNC:26839]
2	696	NM_001006245_WASH1	4.77	nonsex	trans	chr2:679-709	suggestive	RJF	30.7	-0.12	0.03	0.08	0.04	#N/A	#N/A	#N/A	#N/A	Gg_rs15112090	Gg_rs14206130	66361941	76137316	679	709	30	WASH1	1	59938893	59978098	-1	ENSGALG00000012974	WAS protein family homolog 1	WAS protein family homolog 1 [Source:NCBI gene:Acc:418145]
2	706	X603599919F1	5.09	nonsex	trans	chr2:661-736	suggestive	RJF	23.85	-0.12	0.02	-0.04	0.03	#N/A	#N/A	#N/A	#N/A	Gg_rs15110439	Gg_rs15125113	64998570	86276688	661	736	75	#N/A	6	8969666	8970426	-1	#N/A	#N/A	#N/A
2	713	ENSGALT00000021239_ROPN1L	8.48	sex	cis	chr2:705-716	significant	RJF	46.81	-0.56	0.13	0.39	0.21	0.2	0.08	-0.2	0.12	Gg_rs15116233	Gg_rs14208289	72176743	79034049	705	716	11	ROPN1L	2	78263682	78272601	-1	ENSGALG00000013006	rhophilin associated tail protein 1 like	rhophilin associated tail protein 1 like [Source:HGNC Symbol:Acc:HGNC:24060]
2	713	ENSGALT00000004112_ADCY10	4.86	nonsex	trans	chr2:700-729	suggestive	WL	30.31	0.16	0.04	0.2	0.06	#N/A	#N/A	#N/A	#N/A	Gg_rs15116233	chr2.84668494	72176743	82401512	700	729	29	#N/A	#N/A	#N/A	#N/A	#N/A	#N/A	#N/A	#N/A
2	716	X603596980F1	8.87	nonsex	cis	chr2:708-723	significant	RJF	45.82	-0.33	0.05	0.18	0.08	#N/A	#N/A	#N/A	#N/A	Gg_rs15116233	Gg_rs14208289	72176743	79034049	708	723	15	DAP	2	78125211	78169242	1	ENSGALG00000013002	death associated protein	death associated protein [Source:NCBI gene:Acc:420923]
2	743	ENSGALT00000012445_Q5ZIX9_CHICK	4.98	nonsex	trans	chr2:719-756	suggestive	RJF	31.2	-0.15	0.03	0	0.05	#N/A	#N/A	#N/A	#N/A	Gg_rs15118380	Gg_rs14218933	77434720	90682837	719	756	37	THNSL1	2	16724410	16731025	-1	ENSGALG00000007677	threonine synthase like 1	threonine synthase like 1 [Source:HGNC Symbol:Acc:HGNC:26160]
2	745	ENSGALT00000021854_PDCD6	5.42	nonsex	cis	chr2:737-755	significant	RJF	33.26	-0.23	0.04	0.02	0.06	#N/A	#N/A	#N/A	#N/A	Gg_rs15123125	Gg_rs14218933	84825964	90682837	737	755	18	PDCD6	2	88921515	88928014	1	ENSGALG00000013400	programmed cell death 6	programmed cell death 6 [Source:HGNC Symbol:Acc:HGNC:8765]
2	745	ENSGALT00000030981_ENSGALG00000019522	5.17	nonsex	cis	chr2:723-758	significant	RJF	29.94	-0.18	0.04	-0.01	0.05	#N/A	#N/A	#N/A	#N/A	Gg_rs15118380	Gg_rs14218933	77434720	90682837	723	758	35		2	88931563	88963976	-1	ENSGALG00000053703	dentin sialophosphoprotein-like	dentin sialophosphoprotein-like [Source:NCBI gene:Acc:101748694]
2	745	X603847428F1	4.65	nonsex	trans	chr2:726-753	suggestive	RJF	29.48	-0.22	0.05	0.16	0.08	#N/A	#N/A	#N/A	#N/A	Gg_rs14208289	Gg_rs14218933	79034049	90682837	726	753	27	#N/A	#N/A	#N/A	#N/A	#N/A	#N/A	#N/A	#N/A
2	746	ENSGALT00000021552_NDUFS6	4.16	nonsex	cis	chr2:699-761	significant	RJF	27.36	-0.17	0.04	-0.1	0.06	#N/A	#N/A	#N/A	#N/A	Gg_rs15116233	Gg_rs14218933	72176743	90682837	699	761	62	NDUFS6	2	85983022	85987033	1	ENSGALG00000013191	NADH:ubiquinone oxidoreductase subunit S6	NADH:ubiquinone oxidoreductase subunit S6 [Source:HGNC Symbol:Acc:HGNC:7713]
2	755	X603602186F1	6.35	nonsex	cis	chr2:737-782	significant	WL	34.7	0.24	0.05	0	0.07	#N/A	#N/A	#N/A	#N/A	Gg_rs15123125	Gg_rs14220994	84825964	93266458	737	782	45	#N/A	2	88917722	88920688	1	#N/A	#N/A	#N/A
2	758	ENSGALT00000021339_MED10	4.13	nonsex	cis	chr2:715-778	significant	WL	25.91	0.2	0.04	0	0.06	#N/A	#N/A	#N/A	#N/A	Gg_rs15118380	Gg_rs14220994	77434720	93266458	715	778	63	MED10	2	79858774	79862773	1	ENSGALG00000028336	mediator complex subunit 10	mediator complex subunit 10 [Source:HGNC Symbol:Acc:HGNC:28760]
2	759	X603372033F1	9.35	nonsex	trans	chr2:735-780	significant	RJF	43.77	-0.29	0.04	0.12	0.07	#N/A	#N/A	#N/A	#N/A	Gg_rs15123125	Gg_rs14220994	84825964	93266458	735	780	45	#N/A	#N/A	#N/A	#N/A	#N/A	#N/A	#N/A	#N/A
2	768	X603598785F1	6.81	sex	cis	chr2:756-775	significant	WL	41.04	1.07	0.32	0.93	0.5	-0.36	0.19	-0.56	0.31	Gg_rs15126508	Gg_rs14220994	88754535	93266458	756	775	19	#N/A	2	90574778	90575180	1	#N/A	#N/A	#N/A
2	771	X603232244F1	8.4	nonsex	trans	chr2:760-777	significant	RJF	48.02	-0.6	0.09	0.26	0.14	#N/A	#N/A	#N/A	#N/A	Gg_rs15126508	Gg_rs14220994	88754535	93266458	760	777	17	#N/A	#N/A	#N/A	#N/A	#N/A	#N/A	#N/A	#N/A
2	777	ENSGALT00000013093_CCDC104	7.9	sex	trans	chr2:764-794	suggestive	WL	41.61	0.09	0.07	-0.42	0.11	-0.11	0.04	0.26	0.06	Gg_rs15126508	Gg_rs10723221	88754535	97040983	764	794	30	#N/A	#N/A	#N/A	#N/A	#N/A	#N/A	#N/A	#N/A
2	780	ENSGALT00000030973_C6orf62	5.74	nonsex	cis	chr2:751-796	significant	WL	32.09	0.19	0.04	0.2	0.07	#N/A	#N/A	#N/A	#N/A	Gg_rs15126508	Gg_rs10723221	88754535	97040983	751	796	45	C6orf62	2	90222982	90228705	1	ENSGALG00000013628	chromosome 2 open reading frame, human C6orf62	chromosome 6 open reading frame 62 [Source:HGNC Symbol:Acc:HGNC:20998]
2	785	ENSGALT00000002756_LOXHD1	4.7	nonsex	trans	chr2:779-795	suggestive	WL	28.78	0.02	0.05	0.39	0.08	#N/A	#N/A	#N/A	#N/A	Gg_rs14218933	Gg_rs10723221	90682837	97040983	779	795	16	#N/A	#N/A	#N/A	#N/A	#N/A	#N/A	#N/A	#N/A
2	786	ENSGALT00000025417_MRPL53	6.78	sex	trans	chr2:775-799	suggestive	WL	39.79	0.24	0.17	-1.15	0.28	-0.25	0.1	0.7	0.17	Gg_rs14218933	snp.397.7.5753.S.1	90682837	98535208	775	799	24	MRPL53	2	121261331	121266050	1	ENSGALG00000037867	mitochondrial ribosomal protein L53	mitochondrial ribosomal protein L53 [Source:NCBI gene:Acc:420196]
2	791	NM_001100287_CDH19	7.53	sex	cis	chr2:779-802	significant	WL	41.15	0.18	0.14	0.52	0.21	0.05	0.09	-0.28	0.13	Gg_rs14218933	snp.397.7.5753.S.1	90682837	98535208	779	802	23	CDH19	2	95113245	95216691	1	ENSGALG00000013775	cadherin 19	cadherin 19 [Source:NCBI gene:Acc:421029]
2	794	ENSGALT00000022485_TNFSF5IP1	5.3	nonsex	cis	chr2:769-807	significant	WL	32.44	0.28	0.06	-0.04	0.08	#N/A	#N/A	#N/A	#N/A	Gg_rs15126508	snp.397.7.5753.S.1	88754535	98535208	769	807	38	PSMG2	2	97037931	97057122	-1	ENSGALG00000013863	proteasome assembly chaperone 2	proteasome assembly chaperone 2 [Source:HGNC Symbol:Acc:HGNC:24929]
2	795	ENSGALT00000027850_Q6V0P4_CHICK	4.83	nonsex	trans	chr2:776-809	suggestive	RJF	29.74	0	0.02	-0.18	0.04	#N/A	#N/A	#N/A	#N/A	Gg_rs14218933	snp.397.7.5753.S.1	90682837	98535208	776	809	33	FAT3	1	187671552	188016984	-1	ENSGALG00000017229	FAT atypical cadherin 3	FAT atypical cadherin 3 [Source:NCBI gene:Acc:395167]
2	811	X603370982F1	8	nonsex	trans	chr2:804-817	significant	WL	45.41	0.55	0.08	0.15	0.11	#N/A	#N/A	#N/A	#N/A	Gg_rs10723221	Gg_rs14225365	97040983	100283237	804	817	13	#N/A	#N/A	#N/A	#N/A	#N/A	#N/A	#N/A	#N/A
2	814	NM_204198_TWSG1	5.8	nonsex	cis	chr2:780-861	significant	RJF	34.52	-0.27	0.05	0.14	0.07	#N/A	#N/A	#N/A	#N/A	Gg_rs14218933	Gg_rs14232962	90682837	109567246	780	861	81	TWSG1	2	98562431	98579637	-1	ENSGALG00000052629	twisted gastrulation BMP signaling modulator 1	twisted gastrulation BMP signaling modulator 1 [Source:NCBI gene:Acc:374024]
2	814	ENSGALT00000012643_O73684_CHICK	5.11	nonsex	trans	chr2:801-836	suggestive	RJF	30.5	-0.2	0.05	0.24	0.07	#N/A	#N/A	#N/A	#N/A	Gg_rs10723221	X2_107005177	97040983	103850588	801	836	35	CYP24A1	20	12348508	12355844	1	ENSGALG00000042279	cytochrome P450 family 24 subfamily A member 1	cytochrome P450 family 24 subfamily A member 1 [Source:NCBI gene:Acc:395827]
2	819	ENSGALT00000023830_LOC769874	4.79	nonsex	trans	chr2:811-858	suggestive	RJF	29.67	-0.28	0.06	-0.02	0.08	#N/A	#N/A	#N/A	#N/A	Gg_rs10723221	Gg_rs14232962	97040983	109567246	811	858	47	#N/A	#N/A	#N/A	#N/A	#N/A	#N/A	#N/A	#N/A
2	927	X603231710F1	14.85	nonsex	trans	chr2:898-928	significant	WL	61.38	0.27	0.03	0.1	0.04	#N/A	#N/A	#N/A	#N/A	X2_107005177	Gg_rs15142986	103850588	111656920	898	928	30	#N/A	#N/A	#N/A	#N/A	#N/A	#N/A	#N/A	#N/A
2	929	ENSGALT00000011616_Q50L61_CHICK	4.78	nonsex	trans	chr2:891-950	suggestive	RJF	29.34	-0.02	0.03	0.23	0.05	#N/A	#N/A	#N/A	#N/A	X2_107005177	Gg_rs15144581	103850588	114337754	891	950	59	TNFSF15	17	2929454	2943258	-1	ENSGALG00000007174	tumor necrosis factor superfamily member 15	tumor necrosis factor superfamily member 15 [Source:NCBI gene:Acc:417247]
2	940	ENSGALT00000013148_ENSGALG00000008101	5.73	nonsex	trans	chr2:928-955	suggestive	WL	34.45	0.22	0.05	0.26	0.07	#N/A	#N/A	#N/A	#N/A	Gg_rs15142412	Gg_rs15144581	110592265	114337754	928	955	27	#N/A	#N/A	#N/A	#N/A	#N/A	#N/A	#N/A	#N/A
2	942	ENSGALT00000038138_Q802E3_CHICK	8.04	sex	trans	chr2:936-951	suggestive	WL	44.91	0.65	0.12	0.41	0.17	-0.31	0.07	-0.25	0.1	Gg_rs15142986	Gg_rs15144581	111656920	114337754	936	951	15	PDE6H	1	47970260	47976073	-1	ENSGALG00000025735	phosphodiesterase 6H	phosphodiesterase 6H [Source:NCBI gene:Acc:378929]
2	990	ENSGALT00000039873_LOC770113	7.67	sex	trans	chr2:983-1006	suggestive	WL	41.08	0.19	0.39	1.6	0.45	-0.31	0.24	-0.55	0.28	Gg_rs15146557	Gg_rs15152687	117236337	124905306	983	1006	23	#N/A	#N/A	#N/A	#N/A	#N/A	#N/A	#N/A	#N/A
2	1023	ENSGALT00000025572_CAH2_CHICK	4.73	nonsex	cis	chr2:1001-1049	significant	WL	30.92	0.16	0.03	-0.03	0.05	#N/A	#N/A	#N/A	#N/A	snp.21.121.22418.S.3	Gg_rs15154698	120303305	127004900	1001	1049	48	CA2	2	122766240	122822370	1	ENSGALG00000030781	carbonic anhydrase 2	carbonic anhydrase 2 [Source:NCBI gene:Acc:396257]
2	1032	ENSGALT00000023613_K0907_CHICK	6.88	sex	trans	chr2:1023-1045	suggestive	WL	40.62	0.56	0.12	0.79	0.16	-0.31	0.07	-0.46	0.1	snp.21.121.22418.S.3	Gg_rs15154698	120303305	127004900	1023	1045	22	KIAA0907	25	3654868	3663616	-1	ENSGALG00000014652	KIAA0907	KIAA0907 [Source:NCBI gene:Acc:425070]
2	1032	X603370916F1	4.6	nonsex	trans	chr2:1002-1045	suggestive	RJF	29.58	-0.33	0.07	-0.05	0.1	#N/A	#N/A	#N/A	#N/A	snp.21.121.22418.S.3	Gg_rs15154698	120303305	127004900	1002	1045	43	#N/A	#N/A	#N/A	#N/A	#N/A	#N/A	#N/A	#N/A
2	1033	NM_204337_NBN	3.73	nonsex	cis	chr2:1009-1050	suggestive	RJF	24.7	-0.17	0.04	-0.06	0.06	#N/A	#N/A	#N/A	#N/A	snp.21.121.22418.S.3	Gg_rs15154698	120303305	127004900	1009	1050	41	NBN	2	124273535	124294981	-1	ENSGALG00000037686	nibrin	nibrin [Source:NCBI gene:Acc:374246]
2	1036	ENSGALT00000023249_GPATCH8	5.01	nonsex	trans	chr2:1027-1047	suggestive	RJF	31.09	-0.07	0.05	-0.33	0.07	#N/A	#N/A	#N/A	#N/A	snp.21.121.22418.S.3	Gg_rs15154698	120303305	127004900	1027	1047	20	#N/A	#N/A	#N/A	#N/A	#N/A	#N/A	#N/A	#N/A
2	1040	NM_001039311_COPS5	4.32	nonsex	cis	chr2:1019-1066	suggestive	WL	24.62	0.17	0.07	0.34	0.1	#N/A	#N/A	#N/A	#N/A	snp.21.121.22418.S.3	rbl2639	120303305	129145419	1019	1066	47	COPS5	2	115315596	115326952	-1	ENSGALG00000030843	COP9 signalosome subunit 5	COP9 signalosome subunit 5 [Source:NCBI gene:Acc:426579]
2	1040	ENSGALT00000037917_ANKRD56	8.81	sex	trans	chr2:1017-1049	suggestive	RJF	44.15	-0.29	0.14	-1.12	0.19	0.09	0.08	0.59	0.11	snp.21.121.22418.S.3	Gg_rs15154698	120303305	127004900	1017	1049	32	#N/A	#N/A	#N/A	#N/A	#N/A	#N/A	#N/A	#N/A
2	1046	ENSGALT00000009527_MGAT4B	7.96	sex	trans	chr2:1038-1061	suggestive	WL	37.44	0.68	0.13	0.82	0.16	-0.36	0.07	-0.49	0.09	Gg_rs14248701	rbl2639	125665077	129145419	1038	1061	23		13	14200870	14211125	1	ENSGALG00000005924	mannosyl (alpha-1,3-)-glycoprotein beta-1,4-N-acetylglucosaminyltransferase, isozyme B	mannosyl (alpha-1,3-)-glycoprotein beta-1,4-N-acetylglucosaminyltransferase, isozyme B [Source:NCBI gene:Acc:416285]
2	1047	NM_001005798_SNTB1	6.98	sex	cis	chr2:1038-1067	significant	WL	38.69	1.17	0.27	1.59	0.33	-0.53	0.14	-0.85	0.19	Gg_rs14248701	rbl2639	125665077	129145419	1038	1067	29	SNTB1	2	136964312	137072200	-1	ENSGALG00000034528	syntrophin beta 1	syntrophin beta 1 [Source:NCBI gene:Acc:404774]
2	1047	ENSGALT00000008587_ZBTB5	7.97	sex	trans	chr2:1038-1071	suggestive	RJF	40.39	-1.09	0.2	-1.02	0.25	0.52	0.11	0.48	0.14	Gg_rs14248701	rbl2639	125665077	129145419	1038	1071	33	ZBTB5	Z	81855523	81857544	1	ENSGALG00000005354	zinc finger and BTB domain containing 5	zinc finger and BTB domain containing 5 [Source:HGNC Symbol:Acc:HGNC:23836]
2	1047	ENSGALT00000009089_UBE2G2	7.3	sex	trans	chr2:1038-1062	suggestive	WL	40.82	1.22	0.22	0.79	0.27	-0.59	0.12	-0.33	0.16	Gg_rs14248701	rbl2639	125665077	129145419	1038	1062	24	UBE2G2	9	5336966	5354172	1	ENSGALG00000005667	ubiquitin conjugating enzyme E2 G2	ubiquitin conjugating enzyme E2 G2 [Source:NCBI gene:Acc:424837]
2	1047	ENSGALT00000010888_PM5	7.49	sex	trans	chr2:1040-1064	suggestive	WL	41.16	0.71	0.18	1.18	0.22	-0.37	0.09	-0.57	0.12	Gg_rs14248701	rbl2639	125665077	129145419	1040	1064	24		14	8116712	8141697	1	ENSGALG00000029360	pM5 protein	pM5 protein [Source:NCBI gene:Acc:416602]
2	1047	NM_001099359_TRIM27.2	7.56	sex	trans	chr2:1040-1072	suggestive	RJF	40.62	-1	0.29	-1.56	0.36	0.52	0.16	0.64	0.2	Gg_rs14248701	rbl2639	125665077	129145419	1040	1072	32	TRIM27.2	16	2493004	2535671	1	ENSGALG00000019835	tripartite motif containing 27.2	tripartite motif containing 27.2 [Source:NCBI gene:Acc:430359]
2	1048	ENSGALT00000004312_UHMK1	7.84	sex	trans	chr2:1038-1064	suggestive	WL	44.27	0.74	0.13	0.32	0.16	-0.37	0.07	-0.09	0.09	Gg_rs14248701	rbl2639	125665077	129145419	1038	1064	26	UHMK1	8	4207866	4220980	-1	ENSGALG00000002734	U2AF homology motif kinase 1	U2AF homology motif kinase 1 [Source:HGNC Symbol:Acc:HGNC:19683]
2	1048	ENSGALT00000010015_GTF2B	8.89	sex	trans	chr2:1041-1062	suggestive	WL	47.38	1.17	0.24	1.78	0.29	-0.56	0.13	-0.87	0.17	Gg_rs14248701	rbl2639	125665077	129145419	1041	1062	21	GTF2B	8	15547182	15564927	1	ENSGALG00000006205	general transcription factor IIB	general transcription factor IIB [Source:HGNC Symbol:Acc:HGNC:4648]
2	1048	ENSGALT00000015167_PSN1_CHICK	6.81	sex	trans	chr2:1041-1064	suggestive	WL	39.91	0.71	0.22	1.32	0.26	-0.33	0.12	-0.61	0.15	Gg_rs14248701	rbl2639	125665077	129145419	1041	1064	23	#N/A	#N/A	#N/A	#N/A	#N/A	#N/A	#N/A	#N/A
2	1048	ENSGALT00000022801_C12orf11	8.29	sex	trans	chr2:1040-1065	suggestive	WL	44.3	1.35	0.24	1.4	0.29	-0.64	0.13	-0.76	0.17	Gg_rs14248701	rbl2639	125665077	129145419	1040	1065	25	INTS13	1	67963378	67982231	-1	ENSGALG00000014083	integrator complex subunit 13	integrator complex subunit 13 [Source:HGNC Symbol:Acc:HGNC:20174]
2	1048	ENSGALT00000038331_C9orf150	9.45	sex	trans	chr2:1041-1061	suggestive	RJF	39.24	-1.11	0.16	-0.69	0.19	0.56	0.09	0.35	0.11	Gg_rs14248701	rbl2639	125665077	129145419	1041	1061	20	LURAP1L	Z	30770192	30796780	-1	ENSGALG00000029932	leucine rich adaptor protein 1-like	leucine rich adaptor protein 1 like [Source:HGNC Symbol:Acc:HGNC:31452]
2	1049	NM_205268_NOV	6.22	sex	cis	chr2:1040-1065	significant	WL	31.19	1.04	0.26	1.22	0.32	-0.46	0.14	-0.53	0.18	Gg_rs14248701	rbl2639	125665077	129145419	1040	1065	25	CCN3	2	136482292	136487586	1	ENSGALG00000038364	nephroblastoma overexpressed	nephroblastoma overexpressed [Source:NCBI gene:Acc:396204]
2	1049	ENSGALT00000012141_CETN2	7.49	sex	trans	chr2:1043-1066	suggestive	WL	42.37	1.58	0.29	1.98	0.36	-0.81	0.16	-0.96	0.21	Gg_rs14248701	rbl2639	125665077	129145419	1043	1066	23	CETN1	4	11283945	11289018	1	ENSGALG00000007510	centrin 1	centrin 1 [Source:NCBI gene:Acc:422303]
2	1049	ENSGALT00000017500_RM37_CHICK	7.84	sex	trans	chr2:1042-1068	suggestive	WL	44.3	0.98	0.18	1.24	0.22	-0.51	0.1	-0.72	0.12	Gg_rs14248701	rbl2639	125665077	129145419	1042	1068	26	#N/A	#N/A	#N/A	#N/A	#N/A	#N/A	#N/A	#N/A
2	1049	NM_001006385_CNDP2	7.51	sex	trans	chr2:1043-1062	suggestive	WL	41.8	0.91	0.22	1.47	0.27	-0.47	0.12	-0.68	0.16	Gg_rs14248701	rbl2639	125665077	129145419	1043	1062	19	CNDP2	2	91847137	91861414	-1	ENSGALG00000019514	CNDP dipeptidase 2 (metallopeptidase M20 family)	CNDP dipeptidase 2 (metallopeptidase M20 family) [Source:NCBI gene:Acc:421013]
2	1049	NM_204437_TPX2	8.09	sex	trans	chr2:1042-1062	suggestive	WL	45.17	1.05	0.19	0.75	0.23	-0.5	0.1	-0.29	0.13	Gg_rs14248701	rbl2639	125665077	129145419	1042	1062	20	TPX2	20	10034302	10047698	1	ENSGALG00000006267	TPX2, microtubule nucleation factor	TPX2, microtubule nucleation factor [Source:NCBI gene:Acc:395081]
2	1050	ENSGALT00000016540_SLC35B2	7.86	sex	trans	chr2:1044-1064	suggestive	RJF	45.63	-0.85	0.19	-1.31	0.23	0.42	0.1	0.61	0.13	Gg_rs14248701	rbl2639	125665077	129145419	1044	1064	20	SLC35B2	3	30380945	30392920	1	ENSGALG00000010174	solute carrier family 35 member B2	solute carrier family 35 member B2 [Source:HGNC Symbol:Acc:HGNC:16872]
2	1050	ENSGALT00000037509_CCDC112	6.95	sex	trans	chr2:1043-1064	suggestive	WL	33.47	0.99	0.18	0.57	0.22	-0.48	0.1	-0.24	0.13	Gg_rs14248701	rbl2639	125665077	129145419	1043	1064	21	#N/A	#N/A	#N/A	#N/A	#N/A	#N/A	#N/A	#N/A
2	1050	NM_001031538_ANXA5	7.41	sex	trans	chr2:1044-1061	suggestive	WL	43.23	1.48	0.28	1.71	0.35	-0.7	0.15	-0.79	0.2	Gg_rs14248701	rbl2639	125665077	129145419	1044	1061	17	ANXA5	4	53964699	53995130	1	ENSGALG00000011885	annexin A5	annexin A5 [Source:NCBI gene:Acc:428767]
2	1050	NM_205170_NR2E1	8.9	sex	trans	chr2:1044-1062	suggestive	WL	50.25	1.18	0.19	1.43	0.23	-0.59	0.1	-0.72	0.13	Gg_rs14248701	rbl2639	125665077	129145419	1044	1062	18	NR2E1	3	67490385	67505356	-1	ENSGALG00000015305	nuclear receptor subfamily 2 group E member 1	nuclear receptor subfamily 2 group E member 1 [Source:NCBI gene:Acc:396082]
2	1051	X603232944F1	8.52	sex	trans	chr2:1046-1062	suggestive	WL	48.32	1.34	0.2	0.94	0.24	-0.67	0.11	-0.48	0.14	Gg_rs14248701	rbl2639	125665077	129145419	1046	1062	16	#N/A	#N/A	#N/A	#N/A	#N/A	#N/A	#N/A	#N/A
2	1051	X603843344F1	9.01	sex	trans	chr2:1047-1066	suggestive	RJF	44.28	-1.14	0.16	-0.72	0.2	0.62	0.09	0.4	0.11	Gg_rs14248701	rbl2639	125665077	129145419	1047	1066	19	#N/A	#N/A	#N/A	#N/A	#N/A	#N/A	#N/A	#N/A
2	1051	ENSGALT00000000631_LOC769317	6.62	sex	trans	chr2:1045-1064	suggestive	RJF	36.04	-1.48	0.47	-2.03	0.58	0.53	0.25	0.99	0.33	Gg_rs14248701	rbl2639	125665077	129145419	1045	1064	19		1	197251621	197252568	1	ENSGALG00000053623	olfactory receptor 52R1-like	olfactory receptor 52R1-like [Source:NCBI gene:Acc:769317]
2	1051	ENSGALT00000009993_TXNRD3	7.41	sex	trans	chr2:1047-1064	suggestive	WL	43.42	0.67	0.14	0.99	0.17	-0.32	0.07	-0.51	0.1	Gg_rs14248701	rbl2639	125665077	129145419	1047	1064	17	TXNRD3	12	10777616	10797343	1	ENSGALG00000039363	thioredoxin reductase 3	thioredoxin reductase 3 [Source:NCBI gene:Acc:416031]
2	1051	ENSGALT00000013689_PHF21A	9.58	sex	trans	chr2:1046-1063	significant	WL	51.82	1.31	0.18	0.93	0.22	-0.65	0.1	-0.46	0.13	Gg_rs14248701	rbl2639	125665077	129145419	1046	1063	17	PHF21A	5	24007735	24135509	1	ENSGALG00000008403	PHD finger protein 21A	PHD finger protein 21A [Source:NCBI gene:Acc:423199]
2	1051	ENSGALT00000015161_ENSGALG00000009317	6.83	sex	trans	chr2:1049-1064	suggestive	WL	40.3	1.66	0.31	1.88	0.37	-0.84	0.16	-0.91	0.21	Gg_rs14248701	rbl2639	125665077	129145419	1049	1064	15	#N/A	#N/A	#N/A	#N/A	#N/A	#N/A	#N/A	#N/A
2	1051	ENSGALT00000016986_GSTZ1	6.88	sex	trans	chr2:1045-1066	suggestive	WL	40.6	0.65	0.17	1.07	0.21	-0.29	0.09	-0.52	0.12	Gg_rs14248701	rbl2639	125665077	129145419	1045	1066	21	GSTZ1	5	39387369	39397465	1	ENSGALG00000010432	glutathione S-transferase zeta 1	glutathione S-transferase zeta 1 [Source:NCBI gene:Acc:423374]
2	1051	ENSGALT00000017084_COL25A1	7.64	sex	trans	chr2:1045-1065	suggestive	RJF	44.47	-0.87	0.17	-1.34	0.21	0.46	0.09	0.76	0.12	Gg_rs14248701	rbl2639	125665077	129145419	1045	1065	20	#N/A	#N/A	#N/A	#N/A	#N/A	#N/A	#N/A	#N/A
2	1051	ENSGALT00000023213_Q5EFZ6_CHICK	9.44	sex	trans	chr2:1047-1061	significant	WL	51.61	1.18	0.19	1.13	0.23	-0.63	0.1	-0.46	0.13	Gg_rs14248701	rbl2639	125665077	129145419	1047	1061	14	EDARADD	3	37838822	37857318	-1	ENSGALG00000031763	EDAR associated death domain	EDAR associated death domain [Source:NCBI gene:Acc:497625]
2	1051	ENSGALT00000023443_LRRC23	6.6	sex	trans	chr2:1044-1064	suggestive	WL	39.18	1.07	0.18	0.85	0.22	-0.56	0.1	-0.45	0.13	Gg_rs14248701	rbl2639	125665077	129145419	1044	1064	20	#N/A	#N/A	#N/A	#N/A	#N/A	#N/A	#N/A	#N/A
2	1051	ENSGALT00000025892_CTHRC1	7.19	sex	trans	chr2:1044-1064	suggestive	WL	43.23	0.87	0.19	0.99	0.23	-0.4	0.1	-0.42	0.13	Gg_rs14248701	rbl2639	125665077	129145419	1044	1064	20	#N/A	#N/A	#N/A	#N/A	#N/A	#N/A	#N/A	#N/A
2	1051	ENSGALT00000034294_SCN2B	7.5	sex	trans	chr2:1045-1066	suggestive	RJF	43.73	-1.68	0.31	-1.66	0.38	0.81	0.17	0.73	0.21	Gg_rs14248701	rbl2639	125665077	129145419	1045	1066	21	SCN2B	24	5455340	5458260	-1	ENSGALG00000021272	sodium voltage-gated channel beta subunit 2	sodium voltage-gated channel beta subunit 2 [Source:HGNC Symbol:Acc:HGNC:10589]
2	1051	ENSGALT00000035369_LOC777521	6.86	sex	trans	chr2:1046-1070	suggestive	WL	40.9	0.4	0.3	1.49	0.37	-0.28	0.16	-0.7	0.21	Gg_rs14248701	rbl2639	125665077	129145419	1046	1070	24	#N/A	#N/A	#N/A	#N/A	#N/A	#N/A	#N/A	#N/A
2	1051	ENSGALT00000036268_ENSGALG00000022654	7.75	sex	trans	chr2:1044-1063	suggestive	WL	45.05	1.34	0.21	0.75	0.26	-0.71	0.11	-0.35	0.15	Gg_rs14248701	rbl2639	125665077	129145419	1044	1063	19	#N/A	#N/A	#N/A	#N/A	#N/A	#N/A	#N/A	#N/A
2	1051	NM_001001292_EGF	6.97	sex	trans	chr2:1043-1068	suggestive	WL	40.67	0.75	0.14	0.35	0.17	-0.4	0.08	-0.11	0.1	Gg_rs14248701	rbl2639	125665077	129145419	1043	1068	25	EGF	4	58021967	58080491	-1	ENSGALG00000012155	epidermal growth factor	epidermal growth factor [Source:NCBI gene:Acc:408035]
2	1051	NM_001006280_MED17	8.22	sex	trans	chr2:1045-1062	suggestive	WL	47.09	1.9	0.29	1.72	0.36	-0.94	0.16	-0.89	0.2	Gg_rs14248701	rbl2639	125665077	129145419	1045	1062	17	MED17	1	187090984	187108246	-1	ENSGALG00000017218	mediator complex subunit 17	mediator complex subunit 17 [Source:NCBI gene:Acc:419000]
2	1051	NM_001006388_MRPL15	7.45	sex	trans	chr2:1046-1066	suggestive	WL	43.16	1.22	0.26	1.8	0.32	-0.63	0.14	-0.86	0.18	Gg_rs14248701	rbl2639	125665077	129145419	1046	1066	20	MRPL15	2	110380891	110389410	1	ENSGALG00000041086	mitochondrial ribosomal protein L15	mitochondrial ribosomal protein L15 [Source:NCBI gene:Acc:421121]
2	1051	NM_001006500_POLR3A	7.53	sex	trans	chr2:1048-1066	suggestive	WL	44.08	0.74	0.18	1.37	0.21	-0.36	0.1	-0.73	0.12	Gg_rs14248701	rbl2639	125665077	129145419	1048	1066	18	POLR3A	6	14006542	14037322	1	ENSGALG00000004947	RNA polymerase III subunit A	RNA polymerase III subunit A [Source:NCBI gene:Acc:423727]
2	1051	NM_001012875_SCCPDH	15.29	sex	trans	chr2:1048-1059	significant	WL	67.48	3.69	0.35	3.44	0.43	-1.89	0.19	-1.67	0.24	Gg_rs14248701	rbl2639	125665077	129145419	1048	1059	11	SCCPDH	3	33951857	33961883	-1	ENSGALG00000010641	saccharopine dehydrogenase (putative)	saccharopine dehydrogenase (putative) [Source:NCBI gene:Acc:421485]
2	1051	NM_001030832_CHORDC1	6.88	sex	trans	chr2:1047-1065	suggestive	WL	41.9	0.85	0.18	1.13	0.22	-0.4	0.1	-0.53	0.13	Gg_rs14248701	rbl2639	125665077	129145419	1047	1065	18	CHORDC1	1	188868223	188880800	1	ENSGALG00000035461	cysteine and histidine rich domain containing 1	cysteine and histidine rich domain containing 1 [Source:NCBI gene:Acc:419009]
2	1051	NM_001031299_TMEM22	7.17	sex	trans	chr2:1045-1065	suggestive	WL	42.54	1.04	0.24	1.72	0.3	-0.49	0.13	-0.86	0.17	Gg_rs14248701	rbl2639	125665077	129145419	1045	1065	20	SLC35G2	9	892848	898559	1	ENSGALG00000040031	solute carrier family 35 member G2	solute carrier family 35 member G2 [Source:NCBI gene:Acc:424738]
2	1051	NM_001081698_KIFC1	6.95	sex	trans	chr2:1047-1063	suggestive	RJF	40.95	-1.26	0.27	-1.77	0.33	0.58	0.15	0.88	0.19	Gg_rs14248701	rbl2639	125665077	129145419	1047	1063	16	KIFC1	16	2439178	2443648	1	ENSGALG00000049626	kinesin family member C1	kinesin family member C1 [Source:NCBI gene:Acc:417037]
2	1051	NM_001159982_CPPED1	15.19	sex	trans	chr2:1049-1059	significant	WL	68.28	1.46	0.15	1.69	0.19	-0.7	0.08	-0.84	0.11	Gg_rs14248701	rbl2639	125665077	129145419	1049	1059	10	CPPED1	14	667031	706514	-1	ENSGALG00000040854	calcineurin like phosphoesterase domain containing 1	calcineurin like phosphoesterase domain containing 1 [Source:NCBI gene:Acc:416418]
2	1051	NM_204313_HDAC4	7.51	sex	trans	chr2:1047-1065	suggestive	WL	44.15	1.13	0.18	1.22	0.23	-0.6	0.1	-0.64	0.13	Gg_rs14248701	rbl2639	125665077	129145419	1047	1065	18	HDAC4	7	6215668	6433721	-1	ENSGALG00000004288	histone deacetylase 4	histone deacetylase 4 [Source:NCBI gene:Acc:374207]
2	1051	NM_204809_DMN	9.64	sex	trans	chr2:1046-1062	significant	WL	52.38	0.76	0.17	1.36	0.21	-0.34	0.09	-0.63	0.12	Gg_rs14248701	rbl2639	125665077	129145419	1046	1062	16	SYNM	10	17303559	17324081	1	ENSGALG00000007048	synemin	synemin [Source:NCBI gene:Acc:395599]
2	1051	NM_205008_ST8SIA1	7.39	sex	trans	chr2:1047-1063	suggestive	RJF	42.66	-0.7	0.16	-1.12	0.2	0.36	0.09	0.53	0.11	Gg_rs14248701	rbl2639	125665077	129145419	1047	1063	16	ST8SIA1	1	66588236	66704165	1	ENSGALG00000013211	ST8 alpha-N-acetyl-neuraminide alpha-2,8-sialyltransferase 1	ST8 alpha-N-acetyl-neuraminide alpha-2,8-sialyltransferase 1 [Source:NCBI gene:Acc:395860]
2	1051	NM_205252_HHEX	10.1	sex	trans	chr2:1047-1062	significant	WL	54.54	2.49	0.33	2.05	0.41	-1.24	0.18	-0.93	0.23	Gg_rs14248701	rbl2639	125665077	129145419	1047	1062	15	HHEX	6	21666750	21671233	-1	ENSGALG00000030008	hematopoietically expressed homeobox	hematopoietically expressed homeobox [Source:NCBI gene:Acc:396182]
2	1051	ENSGALT00000016045_B0FLP3_CHICK	4.86	nonsex	trans	chr2:1043-1076	suggestive	WL	32.24	0.2	0.05	0.27	0.07	#N/A	#N/A	#N/A	#N/A	Gg_rs14248701	rbl2639	125665077	129145419	1043	1076	33	#N/A	#N/A	#N/A	#N/A	#N/A	#N/A	#N/A	#N/A
2	1052	ENSGALT00000014220_LOC424109	12.38	sex	trans	chr2:1048-1062	significant	WL	60.41	1.14	0.15	1.27	0.18	-0.55	0.08	-0.6	0.1	Gg_rs14248701	rbl2639	125665077	129145419	1048	1062	14		7	13680574	13686738	1	ENSGALG00000008738	alpha-aspartyl dipeptidase	alpha-aspartyl dipeptidase [Source:NCBI gene:Acc:424109]
2	1052	NM_001012533_CCT2	6.69	sex	trans	chr2:1047-1067	suggestive	WL	40.86	0.89	0.21	1.33	0.26	-0.4	0.11	-0.66	0.15	Gg_rs14248701	rbl2639	125665077	129145419	1047	1067	20	CCT2	1	35620953	35632931	1	ENSGALG00000009975	chaperonin containing TCP1 subunit 2	chaperonin containing TCP1 subunit 2 [Source:NCBI gene:Acc:417846]
2	1053	ENSGALT00000015337_TMEM144	7.85	sex	trans	chr2:1048-1066	suggestive	WL	43.56	0.83	0.18	1.04	0.21	-0.37	0.09	-0.48	0.12	Gg_rs14248701	rbl2639	125665077	129145419	1048	1066	18	TMEM144	4	21788910	21804879	1	ENSGALG00000026253	transmembrane protein 144	transmembrane protein 144 [Source:HGNC Symbol:Acc:HGNC:25633]
2	1054	ENSGALT00000016846_CCNG2	7.01	sex	trans	chr2:1048-1067	suggestive	WL	40.91	1.7	0.33	2.12	0.4	-0.91	0.18	-1.04	0.23	Gg_rs14248701	rbl2639	125665077	129145419	1048	1067	19	CCNG2	4	35013347	35018533	-1	ENSGALG00000010347	cyclin G2	cyclin G2 [Source:HGNC Symbol:Acc:HGNC:1593]
2	1054	NM_001031205_ANGEL1	6.87	sex	trans	chr2:1047-1067	suggestive	WL	41.11	1.04	0.2	1.05	0.24	-0.5	0.11	-0.47	0.14	Gg_rs14248701	rbl2639	125665077	129145419	1047	1067	20	ANGEL1	5	39066319	39104510	-1	ENSGALG00000010372	angel homolog 1	angel homolog 1 [Source:NCBI gene:Acc:423370]
2	1054	NM_001110842_DTYMK	6.64	sex	trans	chr2:1046-1069	suggestive	WL	39.62	1.06	0.23	1.21	0.28	-0.56	0.12	-0.52	0.16	Gg_rs14248701	rbl2639	125665077	129145419	1046	1069	23	#N/A	#N/A	#N/A	#N/A	#N/A	#N/A	#N/A	#N/A
2	1054	NM_001193624_DAAM1	11.33	sex	trans	chr2:1047-1065	significant	WL	57.43	2.82	0.34	2.48	0.42	-1.42	0.18	-1.26	0.24	Gg_rs14248701	rbl2639	125665077	129145419	1047	1065	18	DAAM1	5	55009316	55090253	-1	ENSGALG00000012017	dishevelled associated activator of morphogenesis 1	dishevelled associated activator of morphogenesis 1 [Source:NCBI gene:Acc:423532]
2	1055	ENSGALT00000033264_Q5ZHT2_CHICK	7.26	sex	trans	chr2:1047-1070	suggestive	WL	41.38	0.76	0.26	0.92	0.32	-0.33	0.14	-0.25	0.18	Gg_rs14248701	rbl2639	125665077	129145419	1047	1070	23	SNX5	3	15568556	15585361	1	ENSGALG00000008691	sorting nexin 5	sorting nexin 5 [Source:NCBI gene:Acc:416718]
2	1055	NM_204135_SUMO1	6.86	sex	trans	chr2:1046-1068	suggestive	WL	39.6	0.96	0.2	1.16	0.24	-0.48	0.11	-0.52	0.14	Gg_rs14248701	rbl2639	125665077	129145419	1046	1068	22	SUMO1	7	11763927	11776913	-1	ENSGALG00000008435	small ubiquitin-like modifier 1	small ubiquitin-like modifier 1 [Source:NCBI gene:Acc:373930]
2	1056	X603222056F1	9.9	sex	trans	chr2:1045-1067	significant	WL	46.74	2.72	0.44	3.41	0.53	-1.27	0.24	-1.81	0.3	Gg_rs14248701	rbl2639	125665077	129145419	1045	1067	22	#N/A	#N/A	#N/A	#N/A	#N/A	#N/A	#N/A	#N/A
2	1056	ENSGALT00000027399_MTRF1	8.51	sex	trans	chr2:1048-1068	suggestive	WL	46.65	1.02	0.17	1.19	0.21	-0.53	0.09	-0.55	0.12	Gg_rs14248701	rbl2639	125665077	129145419	1048	1068	20	MTRF1	1	167195784	167214212	-1	ENSGALG00000016951	mitochondrial translation release factor 1	mitochondrial translation release factor 1 [Source:HGNC Symbol:Acc:HGNC:7469]
2	1058	NM_001006526_SEC22A	7.53	sex	trans	chr2:1046-1069	suggestive	WL	40.79	0.9	0.18	1.17	0.23	-0.46	0.1	-0.53	0.13	Gg_rs14248701	rbl2639	125665077	129145419	1046	1069	23	SEC22A	7	26927568	26942616	1	ENSGALG00000011697	SEC22 homolog A, vesicle trafficking protein	SEC22 homolog A, vesicle trafficking protein [Source:NCBI gene:Acc:424250]
2	1058	NM_001012577_TBCK	7.44	sex	trans	chr2:1047-1070	suggestive	WL	41.68	1.1	0.2	1.17	0.25	-0.52	0.11	-0.57	0.14	Gg_rs14248701	rbl2639	125665077	129145419	1047	1070	23	TBCK	4	38427792	38520485	1	ENSGALG00000010564	TBC1 domain containing kinase	TBC1 domain containing kinase [Source:NCBI gene:Acc:422534]
2	1060	NM_001006567_OAT	7.04	sex	trans	chr2:1047-1072	suggestive	WL	40.43	2.41	0.43	2.33	0.53	-1.19	0.23	-1.15	0.3	Gg_rs14248701	rbl2639	125665077	129145419	1047	1072	25	OAT	6	32975013	32985638	-1	ENSGALG00000031158	ornithine aminotransferase	ornithine aminotransferase [Source:NCBI gene:Acc:426430]
2	1061	ENSGALT00000031721_Q5ZIX1_CHICK	7.11	sex	trans	chr2:1047-1072	suggestive	WL	39.01	0.86	0.21	1.17	0.26	-0.4	0.12	-0.51	0.15	Gg_rs14248701	rbl2639	125665077	129145419	1047	1072	25	RWDD1	3	63823638	63834723	-1	ENSGALG00000014953	RWD domain containing 1	RWD domain containing 1 [Source:NCBI gene:Acc:421741]
2	1063	ENSGALT00000030221_LAMP1_CHICK	7.74	sex	trans	chr2:1045-1075	suggestive	WL	40.42	1.69	0.29	1.47	0.35	-0.88	0.15	-0.76	0.2	Gg_rs14248701	rbl2639	125665077	129145419	1045	1075	30	LAMP1	1	138832131	138850368	-1	ENSGALG00000037697	lysosomal associated membrane protein 1	lysosomal associated membrane protein 1 [Source:NCBI gene:Acc:396220]
2	1131	X603232872F1	9.1	nonsex	trans	chr2:1126-1136	significant	RJF	47.55	-0.35	0.05	-0.08	0.08	#N/A	#N/A	#N/A	#N/A	Gg_rs15155942	Gg_rs14253602	130486897	136129932	1126	1136	10	#N/A	#N/A	#N/A	#N/A	#N/A	#N/A	#N/A	#N/A
2	1133	ENSGALT00000025937_TTC35	6.87	nonsex	trans	chr2:1122-1144	suggestive	WL	35.08	0.33	0.06	0.05	0.09	#N/A	#N/A	#N/A	#N/A	rbl2639	Gg_rs16155378	129145419	138238126	1122	1144	22	#N/A	#N/A	#N/A	#N/A	#N/A	#N/A	#N/A	#N/A
2	1133	ENSGALT00000035377_ENSGALG00000021834	4.83	nonsex	trans	chr2:1084-1149	suggestive	RJF	30.86	-0.18	0.04	0.07	0.06	#N/A	#N/A	#N/A	#N/A	Gg_rs15154698	Gg_rs16155378	127004900	138238126	1084	1149	65	HOXA3	2	32588887	32628505	-1	ENSGALG00000027925	homeobox A3	homeobox A3 [Source:NCBI gene:Acc:395231]
2	1137	ENSGALT00000002220_RPL38	8.33	sex	trans	chr2:1135-1144	suggestive	RJF	45.05	-0.27	0.06	0.29	0.07	0.15	0.03	-0.12	0.04	Gg_rs13794988	Gg_rs16155378	133441175	138238126	1135	1144	9	RPL38	18	9097963	9100480	1	ENSGALG00000001465	ribosomal protein L38	ribosomal protein L38 [Source:NCBI gene:Acc:771528]
2	1139	ENSGALT00000025964_LOC776231	8.71	nonsex	cis	chr2:1136-1150	significant	RJF	47.58	-0.98	0.14	0.4	0.18	#N/A	#N/A	#N/A	#N/A	Gg_rs13794988	Gg_rs16155378	133441175	138238126	1136	1150	14	SAMD12	2	136063201	136211928	-1	ENSGALG00000029664	sterile alpha motif domain containing 12	sterile alpha motif domain containing 12 [Source:HGNC Symbol:Acc:HGNC:31750]
2	1139	ENSGALT00000001195_LUZP1	8.37	sex	trans	chr2:1136-1151	suggestive	RJF	47.95	-0.11	0.13	0.82	0.16	0.02	0.08	-0.33	0.1	Gg_rs13794988	Gg_rs16155378	133441175	138238126	1136	1151	15	LUZP1	23	1789086	1797759	1	ENSGALG00000025858	leucine zipper protein 1	leucine zipper protein 1 [Source:HGNC Symbol:Acc:HGNC:14985]
2	1144	ENSGALT00000008096_SMARCC1	7.45	sex	trans	chr2:1136-1156	suggestive	RJF	43.68	-0.47	0.12	0.77	0.15	0.25	0.07	-0.4	0.09	Gg_rs13794988	Gg_rs16155378	133441175	138238126	1136	1156	20	SMARCC1	2	830721	889591	1	ENSGALG00000032642	SWI/SNF related, matrix associated, actin dependent regulator of chromatin subfamily c member 1	SWI/SNF related, matrix associated, actin dependent regulator of chromatin subfamily c member 1 [Source:HGNC Symbol:Acc:HGNC:11104]
2	1145	NM_001006267_ARGLU1	8.12	sex	trans	chr2:1137-1156	suggestive	RJF	44.24	-0.73	0.15	0.82	0.19	0.37	0.09	-0.39	0.12	Gg_rs13794988	Gg_rs16155378	133441175	138238126	1137	1156	19	ARGLU1	1	142495383	142506971	1	ENSGALG00000016855	arginine and glutamate rich 1	arginine and glutamate rich 1 [Source:NCBI gene:Acc:418765]
2	1148	X603599830F1	8.41	sex	trans	chr2:1135-1162	suggestive	WL	41.7	0.56	0.14	-0.78	0.17	-0.27	0.08	0.37	0.11	Gg_rs13794988	Gg_rs16155378	133441175	138238126	1135	1162	27	#N/A	6	23399896	23400653	-1	#N/A	#N/A	#N/A
2	1148	ENSGALT00000039326_SLC2A13	9.36	sex	trans	chr2:1137-1162	suggestive	RJF	45.71	-0.83	0.16	0.59	0.2	0.41	0.09	-0.23	0.12	Gg_rs13794988	Gg_rs16155378	133441175	138238126	1137	1162	25	SLC2A13	1	15243988	15377569	1	ENSGALG00000035940	solute carrier family 2 member 13	solute carrier family 2 member 13 [Source:HGNC Symbol:Acc:HGNC:15956]
2	1150	NM_205273_NFIA	9.59	sex	trans	chr2:1137-1166	suggestive	RJF	42.59	-0.6	0.14	0.78	0.18	0.31	0.08	-0.37	0.11	Gg_rs13794988	Gg_rs15167003	133441175	138605748	1137	1166	29	NFIA	8	27396999	27629040	1	ENSGALG00000010924	nuclear factor I A	nuclear factor I A [Source:NCBI gene:Acc:396210]
2	1152	X603602996F1	9.2	sex	trans	chr2:1134-1172	suggestive	WL	42.9	0.92	0.18	0.81	0.21	-0.48	0.1	-0.43	0.13	Gg_rs13794988	Gg_rs15167003	133441175	138605748	1134	1172	38	SHISA3	4	68245100	68247053	-1	ENSGALG00000045153	shisa family member 3	shisa family member 3 [Source:HGNC Symbol:Acc:HGNC:25159]
2	1155	X603219764F1	5.25	nonsex	trans	chr2:1136-1173	suggestive	RJF	31.36	-0.36	0.09	0.4	0.11	#N/A	#N/A	#N/A	#N/A	Gg_rs13794988	Gg_rs15167003	133441175	138605748	1136	1173	37	#N/A	#N/A	#N/A	#N/A	#N/A	#N/A	#N/A	#N/A
2	1182	X603957379F1	7.55	sex	trans	chr2:1168-1190	suggestive	WL	41.86	3.12	0.51	3.01	0.63	-1.64	0.27	-1.42	0.34	Gg_rs16155378	Gg_rs14258054	138238126	145964815	1168	1190	22	#N/A	#N/A	#N/A	#N/A	#N/A	#N/A	#N/A	#N/A
2	1185	ENSGALT00000015671_GPR176	6.64	sex	trans	chr2:1175-1191	suggestive	WL	40.15	1.24	0.24	1.34	0.3	-0.57	0.13	-0.68	0.16	Gg_rs16155378	Gg_rs14258054	138238126	145964815	1175	1191	16	GPR176	5	29722191	29753143	1	ENSGALG00000009619	G protein-coupled receptor 176	G protein-coupled receptor 176 [Source:HGNC Symbol:Acc:HGNC:32370]
2	1190	ENSGALT00000026023_LOC420300	4.45	nonsex	cis	chr2:1171-1260	significant	RJF	28.72	-0.19	0.07	0.17	0.09	#N/A	#N/A	#N/A	#N/A	Gg_rs16155378	rbl4207	138238126	149310477	1171	1260	89		2	148375349	148379359	-1	ENSGALG00000039585	lymphocyte antigen 6E-like	lymphocyte antigen 6E-like [Source:NCBI gene:Acc:420300]
2	1190	ENSGALT00000001731_AUTS2	6.56	sex	trans	chr2:1187-1192	suggestive	RJF	38.19	-0.26	0.13	-0.27	0.15	0.21	0.07	0.23	0.08	Gg_rs15167003	Gg_rs14258054	138605748	145964815	1187	1192	5	AUTS2	19	1512994	2173032	-1	ENSGALG00000001153	AUTS2, activator of transcription and developmental regulator	activator of transcription and developmental regulator AUTS2 [Source:HGNC Symbol:Acc:HGNC:14262]
2	1190	ENSGALT00000004038_Q9PS75_CHICK	8.28	sex	trans	chr2:1178-1192	suggestive	WL	46.02	1.31	0.26	1.37	0.32	-0.57	0.14	-0.56	0.18	Gg_rs16155378	Gg_rs14258054	138238126	145964815	1178	1192	14	#N/A	#N/A	#N/A	#N/A	#N/A	#N/A	#N/A	#N/A
2	1190	ENSGALT00000003887_SUMF2	4.74	nonsex	trans	chr2:1186-1199	suggestive	RJF	30.62	-0.13	0.04	-0.24	0.05	#N/A	#N/A	#N/A	#N/A	Gg_rs15167003	rbl4207	138605748	149310477	1186	1199	13		19	5042463	5047132	1	ENSGALG00000002463	sulfatase modifying factor 2	sulfatase modifying factor 2 [Source:NCBI gene:Acc:417542]
2	1192	ENSGALT00000025177_LOC427324	7.47	sex	trans	chr2:1191-1221	suggestive	WL	43.04	1.24	0.26	1.71	0.35	-0.58	0.15	-0.81	0.2	Gg_rs13761539	rbl4207	139780488	149310477	1191	1221	30	ATP6AP1L	Z	63542055	63557854	-1	ENSGALG00000015618		ATPase H+ transporting accessory protein 1 like [Source:HGNC Symbol:Acc:HGNC:28091]
2	1192	ENSGALT00000025516_HTR1E	5.08	nonsex	trans	chr2:1174-1217	suggestive	WL	31.04	0.42	0.09	0.52	0.13	#N/A	#N/A	#N/A	#N/A	Gg_rs16155378	rbl4207	138238126	149310477	1174	1217	43	HTR1E	3	76631645	76632760	-1	ENSGALG00000015826	5-hydroxytryptamine receptor 1E	5-hydroxytryptamine receptor 1E [Source:HGNC Symbol:Acc:HGNC:5291]
2	1206	ENSGALT00000004559_LOC423653	4.8	nonsex	trans	chr2:1188-1228	suggestive	WL	30.4	0.11	0.04	0.28	0.06	#N/A	#N/A	#N/A	#N/A	Gg_rs15167003	rbl4207	138605748	149310477	1188	1228	40		6	8441148	8461055	-1	ENSGALG00000002892	solute carrier family 22 member 15-like	solute carrier family 22 member 15-like [Source:NCBI gene:Acc:423653]
2	1276	NM_001030686_GPR107	14.62	sex	trans	chr2:1261-1276	significant	WL	67.35	1.47	0.19	1.85	0.24	-0.63	0.12	-0.85	0.15	Gg_rs15159012	rbl4207	148354542	149310477	1261	1276	15	GPR107	17	6122589	6153492	1	ENSGALG00000004052	G protein-coupled receptor 107	G protein-coupled receptor 107 [Source:NCBI gene:Acc:417186]
3	74	X603959210F1	7.09	nonsex	trans	chr3:0-104	suggestive	WL	33.71	0.28	0.08	-0.18	0.11	#N/A	#N/A	#N/A	#N/A	X3_4521634	X3_10962666	4610016	11644648	0	104	104	#N/A	#N/A	#N/A	#N/A	#N/A	#N/A	#N/A	#N/A
3	79	ENSGALT00000010319_CRKL	8.54	sex	trans	chr3:65-91	suggestive	WL	40.77	1.35	0.25	1.2	0.32	-0.78	0.14	-0.62	0.18	Gg_rs15273962	X3_10962666	8012993	11644648	65	91	26	CRKL	15	8549986	8561869	-1	ENSGALG00000006390	CRK like proto-oncogene, adaptor protein	CRK like proto-oncogene, adaptor protein [Source:HGNC Symbol:Acc:HGNC:2363]
3	83	ENSGALT00000005975_KIAA0100	7.58	nonsex	trans	chr3:77-91	significant	WL	42.8	0.14	0.04	0.33	0.05	#N/A	#N/A	#N/A	#N/A	Gg_rs15273962	X3_10962666	8012993	11644648	77	91	14	KIAA0100	19	5896970	5913837	-1	ENSGALG00000003766	KIAA0100	KIAA0100 [Source:HGNC Symbol:Acc:HGNC:28960]
3	83	ENSGALT00000006386_DHRS13	4.91	nonsex	trans	chr3:74-96	suggestive	WL	30.01	0.14	0.06	0.43	0.09	#N/A	#N/A	#N/A	#N/A	Gg_rs15273962	X3_10962666	8012993	11644648	74	96	22	DHRS13	19	6026937	6029799	-1	ENSGALG00000004009	dehydrogenase/reductase 13	dehydrogenase/reductase 13 [Source:HGNC Symbol:Acc:HGNC:28326]
3	83	ENSGALT00000012071_COX15	5.33	nonsex	trans	chr3:74-99	suggestive	WL	32.1	0.13	0.04	0.28	0.05	#N/A	#N/A	#N/A	#N/A	Gg_rs15273962	X3_10962666	8012993	11644648	74	99	25	COX15	6	23057823	23061814	1	ENSGALG00000007465	COX15, cytochrome c oxidase assembly homolog	COX15, cytochrome c oxidase assembly homolog [Source:NCBI gene:Acc:423830]
3	83	ENSGALT00000038626_ASPHD2	4.59	nonsex	trans	chr3:74-96	suggestive	WL	26.4	0.15	0.05	0.33	0.07	#N/A	#N/A	#N/A	#N/A	Gg_rs15273962	X3_10962666	8012993	11644648	74	96	22	ASPHD2	15	7425953	7432354	1	ENSGALG00000023396	aspartate beta-hydroxylase domain containing 1	aspartate beta-hydroxylase domain containing 2 [Source:HGNC Symbol:Acc:HGNC:30437]
3	85	ENSGALT00000011895_CIT	6.58	sex	trans	chr3:77-99	suggestive	WL	33.51	0.17	0.23	-0.49	0.3	-0.06	0.12	0.45	0.16	Gg_rs15273962	X3_10962666	8012993	11644648	77	99	22	CIT	15	9851336	9920684	1	ENSGALG00000007354	citron rho-interacting serine/threonine kinase	citron rho-interacting serine/threonine kinase [Source:HGNC Symbol:Acc:HGNC:1985]
3	85	X603471655F1	4.77	nonsex	trans	chr3:75-102	suggestive	RJF	29.74	-0.2	0.14	0.63	0.2	#N/A	#N/A	#N/A	#N/A	Gg_rs15273962	X3_10962666	8012993	11644648	75	102	27	#N/A	#N/A	#N/A	#N/A	#N/A	#N/A	#N/A	#N/A
3	85	ENSGALT00000001309_NSUN5	4.81	nonsex	trans	chr3:76-101	suggestive	WL	31.75	0.18	0.04	0.21	0.05	#N/A	#N/A	#N/A	#N/A	Gg_rs15273962	X3_10962666	8012993	11644648	76	101	25	NSUN5	19	500330	504124	1	ENSGALG00000000891	NOP2/Sun RNA methyltransferase family member 5	NOP2/Sun RNA methyltransferase 5 [Source:HGNC Symbol:Acc:HGNC:16385]
3	85	ENSGALT00000003330_TUSC4	5.59	nonsex	trans	chr3:77-95	suggestive	WL	35.24	0.2	0.05	0.37	0.07	#N/A	#N/A	#N/A	#N/A	Gg_rs15273962	X3_10962666	8012993	11644648	77	95	18	NPRL2	12	1863048	1867162	-1	ENSGALG00000002131	NPR2-like, GATOR1 complex subunit	NPR2-like, GATOR1 complex subunit [Source:NCBI gene:Acc:425132]
3	85	ENSGALT00000006314_ZDHHC9	5.66	nonsex	trans	chr3:76-96	suggestive	WL	35.34	0.2	0.05	0.35	0.07	#N/A	#N/A	#N/A	#N/A	Gg_rs15273962	X3_10962666	8012993	11644648	76	96	20	ZDHHC9	4	1622479	1633101	1	ENSGALG00000031551	zinc finger DHHC-type containing 9	zinc finger DHHC-type containing 9 [Source:HGNC Symbol:Acc:HGNC:18475]
3	85	ENSGALT00000030784_FAM49B	4.56	nonsex	trans	chr3:78-100	suggestive	RJF	29.72	-0.18	0.05	-0.33	0.07	#N/A	#N/A	#N/A	#N/A	Gg_rs15273962	X3_10962666	8012993	11644648	78	100	22	#N/A	#N/A	#N/A	#N/A	#N/A	#N/A	#N/A	#N/A
3	85	ENSGALT00000036238_LOC416056	4.56	nonsex	trans	chr3:76-98	suggestive	WL	27	0.28	0.09	0.59	0.12	#N/A	#N/A	#N/A	#N/A	Gg_rs15273962	X3_10962666	8012993	11644648	76	98	22	#N/A	#N/A	#N/A	#N/A	#N/A	#N/A	#N/A	#N/A
3	85	NM_204945_LOC395787	5.99	nonsex	trans	chr3:77-97	suggestive	WL	29.89	0.15	0.04	0.36	0.06	#N/A	#N/A	#N/A	#N/A	Gg_rs15273962	X3_10962666	8012993	11644648	77	97	20	GINS4	22	2903466	2911854	1	ENSGALG00000003492	GINS complex subunit 4 (Sld5 homolog)	GINS complex subunit 4 (Sld5 homolog) [Source:NCBI gene:Acc:770899]
3	88	NM_205368_EEF2	6.62	sex	trans	chr3:81-100	suggestive	WL	40.16	0.76	0.32	-0.17	0.42	-0.38	0.17	0.33	0.23	Gg_rs15273962	X3_10962666	8012993	11644648	81	100	19	EEF2	28	1553131	1561535	1	ENSGALG00000033884	eukaryotic translation elongation factor 2	eukaryotic translation elongation factor 2 [Source:NCBI gene:Acc:396325]
3	88	NM_204639_DPF3	5.46	nonsex	trans	chr3:76-104	suggestive	WL	33.98	0.03	0.04	-0.21	0.05	#N/A	#N/A	#N/A	#N/A	Gg_rs15273962	X3_10962666	8012993	11644648	76	104	28	DPF3	5	26716366	26875132	1	ENSGALG00000009352	double PHD fingers 3	double PHD fingers 3 [Source:NCBI gene:Acc:395351]
3	92	ENSGALT00000016472_PLK3	8.08	sex	trans	chr3:80-104	suggestive	WL	43.09	0.75	0.18	0.58	0.23	-0.36	0.1	-0.17	0.12	Gg_rs15273962	X3_10962666	8012993	11644648	80	104	24	PLK3	8	21135671	21145202	1	ENSGALG00000010129	polo like kinase 3	polo like kinase 3 [Source:HGNC Symbol:Acc:HGNC:2154]
3	111	NM_001007944_KIAA1279	5.34	nonsex	trans	chr3:94-139	suggestive	RJF	31.21	-0.27	0.05	-0.3	0.12	#N/A	#N/A	#N/A	#N/A	X3_8020859	Gg_rs15015376	8725775	14819702	94	139	45	KIF1BP	6	11508509	11517289	1	ENSGALG00000004156	KIF1 binding protein	KIF1 binding protein [Source:NCBI gene:Acc:423694]
3	143	ENSGALT00000038034_EPB41L5	4.96	nonsex	trans	chr3:136-143	suggestive	WL	31.14	0.11	0.03	0.21	0.05	#N/A	#N/A	#N/A	#N/A	Gg_rs14084016	Gg_rs15015376	14180388	14819702	136	143	7	#N/A	#N/A	#N/A	#N/A	#N/A	#N/A	#N/A	#N/A
3	146	ENSGALT00000006719_Q8AYP8_CHICK	5.5	nonsex	trans	chr3:140-172	suggestive	WL	32.24	0.13	0.03	0.18	0.05	#N/A	#N/A	#N/A	#N/A	Gg_rs14084016	X3_16300000	14180388	15489694	140	172	32	HK1	6	11585402	11612168	1	ENSGALG00000004222	hexokinase 1	hexokinase 1 [Source:NCBI gene:Acc:373889]
3	148	X603846094F1	5.56	nonsex	trans	chr3:146-160	suggestive	RJF	31.72	-0.25	0.06	-0.34	0.08	#N/A	#N/A	#N/A	#N/A	Gg_rs15015376	X3_16300000	14819702	15489694	146	160	14	#N/A	#N/A	#N/A	#N/A	#N/A	#N/A	#N/A	#N/A
3	188	X603371555F1	8.3	nonsex	trans	chr3:164-199	significant	RJF	44.61	-0.4	0.06	0.17	0.08	#N/A	#N/A	#N/A	#N/A	chr3_16000000	Gg_rs15282380	15189525	17984384	164	199	35	#N/A	#N/A	#N/A	#N/A	#N/A	#N/A	#N/A	#N/A
3	206	X603955149F1	7.55	nonsex	trans	chr3:189-235	suggestive	WL	34.26	0.38	0.09	0.15	0.11	#N/A	#N/A	#N/A	#N/A	X3_16519956	X3_21992770	15705386	20949420	189	235	46	#N/A	#N/A	#N/A	#N/A	#N/A	#N/A	#N/A	#N/A
3	211	X603231376F1	6.67	nonsex	trans	chr3:192-232	suggestive	WL	38.25	0.32	0.09	0.23	0.11	#N/A	#N/A	#N/A	#N/A	X3_16519956	X3_21992770	15705386	20949420	192	232	40	#N/A	#N/A	#N/A	#N/A	#N/A	#N/A	#N/A	#N/A
3	212	X603865014F1	11.2	nonsex	trans	chr3:201-231	significant	WL	50.39	0.59	0.08	0.04	0.1	#N/A	#N/A	#N/A	#N/A	X3_16519956	X3_21992770	15705386	20949420	201	231	30	#N/A	#N/A	#N/A	#N/A	#N/A	#N/A	#N/A	#N/A
3	212	ENSGALT00000018659_C14orf73	4.97	nonsex	trans	chr3:202-234	suggestive	RJF	28.47	-0.2	0.05	0.26	0.06	#N/A	#N/A	#N/A	#N/A	X3_16519956	X3_21992770	15705386	20949420	202	234	32	EXOC3L4	5	50298314	50318822	1	ENSGALG00000011443	exocyst complex component 3 like 4	exocyst complex component 3 like 4 [Source:HGNC Symbol:Acc:HGNC:20120]
3	231	ENSGALT00000031870_ENSGALG00000020030	5.44	nonsex	trans	chr3:209-246	suggestive	RJF	27.33	-0.47	0.11	0.55	0.13	#N/A	#N/A	#N/A	#N/A	X3_16519956	X3_21992770	15705386	20949420	209	246	37	#N/A	#N/A	#N/A	#N/A	#N/A	#N/A	#N/A	#N/A
3	233	ENSGALT00000040315_ENSGALG00000023943	5.62	nonsex	trans	chr3:200-251	suggestive	RJF	28.16	-0.48	0.1	0.37	0.12	#N/A	#N/A	#N/A	#N/A	X3_16519956	X3_21992770	15705386	20949420	200	251	51	#N/A	#N/A	#N/A	#N/A	#N/A	#N/A	#N/A	#N/A
3	254	ENSGALT00000016540_SLC35B2	3.8	nonsex	cis	chr3:237-285	suggestive	RJF	25.06	-0.1	0.05	-0.14	0.06	#N/A	#N/A	#N/A	#N/A	Gg_rs15282380	Gg_rs15308709	17984384	28466577	237	285	48	SLC35B2	3	30380945	30392920	1	ENSGALG00000010174	solute carrier family 35 member B2	solute carrier family 35 member B2 [Source:HGNC Symbol:Acc:HGNC:16872]
3	257	ENSGALT00000007568_LOC423719	4.75	nonsex	trans	chr3:239-275	suggestive	RJF	28.78	-0.35	0.07	0.25	0.1	#N/A	#N/A	#N/A	#N/A	Gg_rs15282380	X3_25988814	17984384	24915102	239	275	36		6	12645144	12647593	-1	ENSGALG00000004747
3	265	X603222363F1	6.79	sex	trans	chr3:253-273	suggestive	RJF	38.78	-1.87	0.42	2.7	0.5	0.99	0.23	-1.31	0.28	Gg_rs15282380	X3_25988814	17984384	24915102	253	273	20	#N/A	#N/A	#N/A	#N/A	#N/A	#N/A	#N/A	#N/A
3	271	ENSGALT00000037498_ZNF474	6.89	sex	trans	chr3:256-274	suggestive	RJF	41.05	-1.72	0.41	1.54	0.48	0.74	0.22	-0.56	0.27	Gg_rs15282380	X3_25988814	17984384	24915102	256	274	18	#N/A	#N/A	#N/A	#N/A	#N/A	#N/A	#N/A	#N/A
3	271	X603842831F1	5	nonsex	trans	chr3:268-288	suggestive	RJF	32.28	-0.09	0.04	-0.14	0.05	#N/A	#N/A	#N/A	#N/A	X3_23988469	Gg_rs15308709	22935921	28466577	268	288	20	#N/A	#N/A	#N/A	#N/A	#N/A	#N/A	#N/A	#N/A
3	271	X603848017F1	4.63	nonsex	trans	chr3:250-291	suggestive	RJF	30.37	-0.1	0.03	-0.08	0.04	#N/A	#N/A	#N/A	#N/A	Gg_rs15282380	Gg_rs15308709	17984384	28466577	250	291	41	#N/A	#N/A	#N/A	#N/A	#N/A	#N/A	#N/A	#N/A
3	271	ENSGALT00000005789_RGS16	4.56	nonsex	trans	chr3:247-279	suggestive	RJF	28.38	-0.09	0.03	-0.1	0.05	#N/A	#N/A	#N/A	#N/A	Gg_rs15282380	X3_27044082	17984384	25959713	247	279	32	#N/A	#N/A	#N/A	#N/A	#N/A	#N/A	#N/A	#N/A
3	272	ENSGALT00000014086_HRG	6.95	nonsex	trans	chr3:254-277	suggestive	RJF	39.94	-0.31	0.05	0.2	0.07	#N/A	#N/A	#N/A	#N/A	Gg_rs15282380	X3_27044082	17984384	25959713	254	277	23		9	16312852	16324176	1	ENSGALG00000008646	histidine rich glycoprotein	histidine rich glycoprotein [Source:NCBI gene:Acc:770588]
3	273	ENSGALT00000020434_ARL5A	4.9	nonsex	trans	chr3:246-278	suggestive	WL	29.96	0.02	0.03	0.14	0.04	#N/A	#N/A	#N/A	#N/A	Gg_rs15282380	X3_27044082	17984384	25959713	246	278	32	ARL5A	7	35315026	35325744	-1	ENSGALG00000051669		ADP ribosylation factor like GTPase 5A [Source:HGNC Symbol:Acc:HGNC:696]
3	279	ENSGALT00000039474_IFNA1_CHICK	7.07	sex	trans	chr3:268-286	suggestive	RJF	39.78	-0.13	0.15	-0.43	0.19	-0.05	0.09	0.32	0.11	X3_23988469	Gg_rs15308709	22935921	28466577	268	286	18	#N/A	#N/A	#N/A	#N/A	#N/A	#N/A	#N/A	#N/A
3	292	ENSGALT00000013047_LOC417013	7.12	sex	trans	chr3:285-324	suggestive	RJF	37.47	-1.15	0.21	0.74	0.32	0.57	0.12	-0.32	0.19	X3_27044082	Gg_rs16251229	25959713	33957665	285	324	39		15	11192649	11209492	1	ENSGALG00000008040	putative acyl-CoA dehydrogenase AidB-like	putative acyl-CoA dehydrogenase AidB-like [Source:NCBI gene:Acc:417013]
3	300	ENSGALT00000013521_CASP10	4.81	nonsex	trans	chr3:261-326	suggestive	RJF	30.22	-0.14	0.04	-0.05	0.06	#N/A	#N/A	#N/A	#N/A	Gg_rs15282380	Gg_rs16251229	17984384	33957665	261	326	65	#N/A	#N/A	#N/A	#N/A	#N/A	#N/A	#N/A	#N/A
3	301	X603372942F1	7.27	nonsex	trans	chr3:279-321	suggestive	WL	42.44	0.34	0.07	0.19	0.11	#N/A	#N/A	#N/A	#N/A	X3_25988814	Gg_rs16251229	24915102	33957665	279	321	42	#N/A	#N/A	#N/A	#N/A	#N/A	#N/A	#N/A	#N/A
3	302	ENSGALT00000016212_SLC3A1	3.82	nonsex	cis	chr3:247-329	suggestive	WL	24.05	0.14	0.05	0.16	0.09	#N/A	#N/A	#N/A	#N/A	Gg_rs15282380	Gg_rs16251229	17984384	33957665	247	329	82	SLC3A1	3	25588912	25603301	1	ENSGALG00000009973	solute carrier family 3 member 1	solute carrier family 3 member 1 [Source:HGNC Symbol:Acc:HGNC:11025]
3	351	ENSGALT00000009258_VILL	5.01	nonsex	trans	chr3:338-354	suggestive	WL	31.05	0.05	0.04	0.25	0.05	#N/A	#N/A	#N/A	#N/A	Gg_rs14334308	X3_36969573	30573659	35799464	338	354	16	VILL	2	4666085	4685727	1	ENSGALG00000005763	villin like	villin like [Source:HGNC Symbol:Acc:HGNC:30906]
3	355	X603956677F1	7.22	sex	trans	chr3:353-358	suggestive	RJF	39.43	-0.28	0.17	-0.15	0.23	0.24	0.11	0.28	0.14	Gg_rs15321001	Gg_rs14342633	34121879	39296720	353	358	5	#N/A	#N/A	#N/A	#N/A	#N/A	#N/A	#N/A	#N/A
3	355	ENSGALT00000032951_P2RY14	6.88	nonsex	trans	chr3:354-359	suggestive	RJF	38.97	-0.08	0.04	-0.23	0.05	#N/A	#N/A	#N/A	#N/A	Gg_rs15321001	Gg_rs14342633	34121879	39296720	354	359	5	P2RY14	9	23707719	23714978	1	ENSGALG00000040367	purinergic receptor P2Y, G-protein coupled, 14	purinergic receptor P2Y, G-protein coupled, 14 [Source:NCBI gene:Acc:101749627]
3	356	ENSGALT00000017143_ENSGALG00000020819	9.26	sex	trans	chr3:346-359	suggestive	RJF	50.24	-0.75	0.12	0.79	0.14	0.38	0.07	-0.42	0.08	Gg_rs14334308	Gg_rs14342633	30573659	39296720	346	359	13		1	1560601	1566838	-1	ENSGALG00000036140	putative cation exchanger C521.04c-like	putative cation exchanger C521.04c-like [Source:NCBI gene:Acc:100859230]
3	356	ENSGALT00000000902_HIVEP3	4.82	nonsex	trans	chr3:352-361	suggestive	RJF	29.36	-0.07	0.04	-0.17	0.05	#N/A	#N/A	#N/A	#N/A	Gg_rs15321001	Gg_rs14342633	34121879	39296720	352	361	9	#N/A	#N/A	#N/A	#N/A	#N/A	#N/A	#N/A	#N/A
3	356	ENSGALT00000002654_DGKD	4.74	nonsex	trans	chr3:353-386	suggestive	RJF	29.67	-0.07	0.04	-0.23	0.06	#N/A	#N/A	#N/A	#N/A	Gg_rs15321001	Gg_rs15337358	34121879	43770333	353	386	33	DGKD	9	1387811	1441223	1	ENSGALG00000001730	diacylglycerol kinase delta	diacylglycerol kinase delta [Source:HGNC Symbol:Acc:HGNC:2851]
3	356	ENSGALT00000027515_ENSGALG00000017030	5.18	nonsex	trans	chr3:318-375	suggestive	RJF	31.23	-0.39	0.08	0.39	0.11	#N/A	#N/A	#N/A	#N/A	Gg_rs14334308	Gg_rs13675715	30573659	40585944	318	375	57	#N/A	#N/A	#N/A	#N/A	#N/A	#N/A	#N/A	#N/A
3	357	ENSGALT00000033954_ENSGALG00000004761	7.81	sex	trans	chr3:356-357	suggestive	RJF	34.72	-0.28	0.1	0.7	0.12	0.14	0.06	-0.32	0.07	X3_36969573	Gg_rs15326621	35799464	36734799	356	357	1	#N/A	#N/A	#N/A	#N/A	#N/A	#N/A	#N/A	#N/A
3	357	X603955322F1	5.3	nonsex	trans	chr3:356-361	suggestive	WL	31.21	0.15	0.06	0.23	0.07	#N/A	#N/A	#N/A	#N/A	X3_36969573	Gg_rs14342633	35799464	39296720	356	361	5	#N/A	#N/A	#N/A	#N/A	#N/A	#N/A	#N/A	#N/A
3	357	NM_204714_FGF18	5.05	nonsex	trans	chr3:356-361	suggestive	WL	30.1	0.03	0.04	0.22	0.05	#N/A	#N/A	#N/A	#N/A	X3_36969573	Gg_rs14342633	35799464	39296720	356	361	5	FGF18	13	3919090	4012490	-1	ENSGALG00000002203	fibroblast growth factor 18	fibroblast growth factor 18 [Source:NCBI gene:Acc:395453]
3	360	X603157888F1	7.3	sex	trans	chr3:358-368	suggestive	RJF	41.48	-0.47	0.15	0.91	0.22	0.22	0.09	-0.39	0.13	Gg_rs15326621	Gg_rs13675715	36734799	40585944	358	368	10	#N/A	#N/A	#N/A	#N/A	#N/A	#N/A	#N/A	#N/A
3	361	ENSGALT00000038930_SELT	7.44	sex	trans	chr3:356-370	suggestive	WL	43.85	0.49	0.09	0.17	0.14	-0.26	0.06	-0.05	0.08	X3_36969573	Gg_rs13675715	35799464	40585944	356	370	14	SELENOT	9	23785352	23791069	-1	ENSGALG00000010399	selenoprotein T	selenoprotein T [Source:NCBI gene:Acc:425041]
3	367	ENSGALT00000037660_ENSGALG00000023091	5.33	nonsex	trans	chr3:357-389	suggestive	WL	32.39	0.19	0.06	0.25	0.08	#N/A	#N/A	#N/A	#N/A	Gg_rs15326621	Gg_rs15337358	36734799	43770333	357	389	32	#N/A	#N/A	#N/A	#N/A	#N/A	#N/A	#N/A	#N/A
3	369	ENSGALT00000018064_ENSGALG00000011086	9.43	nonsex	trans	chr3:358-382	significant	RJF	46.29	-0.25	0.03	0.07	0.05	#N/A	#N/A	#N/A	#N/A	Gg_rs15326621	Gg_rs15337358	36734799	43770333	358	382	24	ACTA2	6	20062668	20118932	-1	ENSGALG00000006343	actin, alpha 2, smooth muscle, aorta	actin, alpha 2, smooth muscle, aorta [Source:NCBI gene:Acc:423787]
3	372	X603233965F1	11.65	nonsex	trans	chr3:364-383	significant	WL	57.77	0.53	0.07	0.26	0.09	#N/A	#N/A	#N/A	#N/A	Gg_rs14342633	Gg_rs15337358	39296720	43770333	364	383	19	#N/A	#N/A	#N/A	#N/A	#N/A	#N/A	#N/A	#N/A
3	375	X603232635F1	11.66	nonsex	trans	chr3:369-381	significant	WL	58.72	0.44	0.05	0.09	0.07	#N/A	#N/A	#N/A	#N/A	Gg_rs14342633	Gg_rs15337358	39296720	43770333	369	381	12	#N/A	#N/A	#N/A	#N/A	#N/A	#N/A	#N/A	#N/A
3	396	ENSGALT00000001899_ENSGALG00000001251	5.11	nonsex	trans	chr3:386-409	suggestive	WL	31.4	0.07	0.03	-0.27	0.06	#N/A	#N/A	#N/A	#N/A	Gg_rs13675715	Gg_rs14349767	40585944	45464816	386	409	23	#N/A	#N/A	#N/A	#N/A	#N/A	#N/A	#N/A	#N/A
3	401	ENSGALT00000012397_RAE1	5.3	nonsex	trans	chr3:392-412	suggestive	WL	34.73	0.07	0.02	-0.22	0.04	#N/A	#N/A	#N/A	#N/A	Gg_rs13675715	Gg_rs14355077	40585944	47731412	392	412	20	RAE1	20	11635626	11647397	-1	ENSGALG00000007653	ribonucleic acid export 1	ribonucleic acid export 1 [Source:NCBI gene:Acc:419324]
3	402	ENSGALT00000012093_PTAD1_CHICK	6.64	sex	trans	chr3:391-406	suggestive	RJF	38.31	-0.08	0.1	-0.95	0.19	0.02	0.06	0.48	0.12	Gg_rs13675715	Gg_rs16263890	40585944	44825123	391	406	15	HACD3	10	18484949	18494592	1	ENSGALG00000007481	3-hydroxyacyl-CoA dehydratase 3	3-hydroxyacyl-CoA dehydratase 3 [Source:NCBI gene:Acc:415539]
3	404	ENSGALT00000018853_PACRG	15.23	nonsex	trans	chr3:395-410	significant	WL	66.3	0.29	0.03	0.1	0.05	#N/A	#N/A	#N/A	#N/A	Gg_rs13675715	Gg_rs14349767	40585944	45464816	395	410	15	#N/A	#N/A	#N/A	#N/A	#N/A	#N/A	#N/A	#N/A
3	410	ENSGALT00000030114_Q56I98_CHICK	7.84	sex	trans	chr3:403-415	suggestive	RJF	43.7	-0.57	0.16	-0.03	0.28	0.19	0.1	0.05	0.18	Gg_rs15337358	Gg_rs14355077	43770333	47731412	403	415	12	SMAD9	1	173759258	173780357	1	ENSGALG00000017050	SMAD family member 9	SMAD family member 9 [Source:NCBI gene:Acc:395543]
3	410	NM_001001756_CYP11A1	4.72	nonsex	trans	chr3:391-417	suggestive	RJF	30.76	-0.15	0.04	-0.1	0.07	#N/A	#N/A	#N/A	#N/A	Gg_rs13675715	Gg_rs14355077	40585944	47731412	391	417	26	CYP11A1	10	3014290	3018506	1	ENSGALG00000034982	cytochrome P450 family 11 subfamily A member 1	cytochrome P450 family 11 subfamily A member 1 [Source:NCBI gene:Acc:414838]
3	410	NM_205121_CHST3	4.56	nonsex	trans	chr3:389-428	suggestive	RJF	29.47	-0.17	0.04	0.2	0.07	#N/A	#N/A	#N/A	#N/A	Gg_rs13675715	snp.17.141.24973.S.1	40585944	52609704	389	428	39	CHST3	6	12683537	12689040	1	ENSGALG00000024056	carbohydrate sulfotransferase 3	carbohydrate sulfotransferase 3 [Source:NCBI gene:Acc:396018]
3	411	ENSGALT00000019010_Q5ZMG9_CHICK	5.34	nonsex	cis	chr3:389-417	significant	WL	33.36	0.64	0.13	-0.15	0.23	#N/A	#N/A	#N/A	#N/A	Gg_rs13675715	Gg_rs14355077	40585944	47731412	389	417	28	TCP1	3	45691777	45699620	1	ENSGALG00000011637	t-complex 1	t-complex 1 [Source:NCBI gene:Acc:421586]
3	411	NM_001006405_TCP1	4.32	nonsex	cis	chr3:390-416	significant	WL	28.33	0.47	0.11	0.03	0.2	#N/A	#N/A	#N/A	#N/A	Gg_rs13675715	Gg_rs14355077	40585944	47731412	390	416	26	TCP1	3	45691777	45699620	1	ENSGALG00000011637	t-complex 1	t-complex 1 [Source:NCBI gene:Acc:421586]
3	412	X603956625F1	6.46	nonsex	trans	chr3:403-428	suggestive	WL	37.62	0.23	0.04	-0.16	0.07	#N/A	#N/A	#N/A	#N/A	Gg_rs15337358	snp.17.141.24973.S.1	43770333	52609704	403	428	25	#N/A	#N/A	#N/A	#N/A	#N/A	#N/A	#N/A	#N/A
3	413	ENSGALT00000016811_C14orf1	4.99	nonsex	trans	chr3:388-436	suggestive	RJF	32.42	-0.16	0.03	0.13	0.06	#N/A	#N/A	#N/A	#N/A	Gg_rs13675715	Gg_rs15361114	40585944	54338771	388	436	48	#N/A	#N/A	#N/A	#N/A	#N/A	#N/A	#N/A	#N/A
3	417	NM_001030581_CYB5B	7.16	sex	trans	chr3:414-426	suggestive	RJF	41.23	-0.07	0.3	-1.52	0.4	-0.15	0.17	1.05	0.26	Gg_rs14349767	snp.17.141.24973.S.1	45464816	52609704	414	426	12	CYB5B	11	18950606	18962787	1	ENSGALG00000000660	cytochrome b5 type B	cytochrome b5 type B [Source:NCBI gene:Acc:415865]
3	417	X603841777F1	6.04	nonsex	trans	chr3:393-430	suggestive	RJF	36.76	-0.53	0.09	0.29	0.14	#N/A	#N/A	#N/A	#N/A	Gg_rs13675715	snp.17.141.24973.S.1	40585944	52609704	393	430	37	#N/A	#N/A	#N/A	#N/A	#N/A	#N/A	#N/A	#N/A
3	418	ENSGALT00000008285_CEND1	4.7	nonsex	trans	chr3:391-433	suggestive	RJF	30.08	-0.19	0.04	0.07	0.06	#N/A	#N/A	#N/A	#N/A	Gg_rs13675715	Gg_rs15361114	40585944	54338771	391	433	42	CEND1	5	673471	682120	1	ENSGALG00000032320	cell cycle exit and neuronal differentiation 1	cell cycle exit and neuronal differentiation 1 [Source:NCBI gene:Acc:770044]
3	421	ENSGALT00000022499_PEX7	6.75	nonsex	cis	chr3:415-436	significant	RJF	40.14	-0.24	0.05	-0.01	0.07	#N/A	#N/A	#N/A	#N/A	Gg_rs14349767	Gg_rs15361114	45464816	54338771	415	436	21	PEX7	3	55012657	55048318	-1	ENSGALG00000013874	peroxisomal biogenesis factor 7	peroxisomal biogenesis factor 7 [Source:NCBI gene:Acc:421687]
3	423	ENSGALT00000036459_Q5ZHU3_CHICK	7.65	sex	trans	chr3:414-433	suggestive	RJF	39.67	-0.28	0.12	-0.46	0.16	0.1	0.07	0.33	0.1	Gg_rs14349767	Gg_rs15361114	45464816	54338771	414	433	19		1	175842544	175866761	1	ENSGALG00000017071
3	426	X603845186F1	5.43	nonsex	trans	chr3:403-443	suggestive	RJF	32.75	-0.32	0.06	0.09	0.09	#N/A	#N/A	#N/A	#N/A	Gg_rs15337358	rbl1045	43770333	57019681	403	443	40	#N/A	#N/A	#N/A	#N/A	#N/A	#N/A	#N/A	#N/A
3	437	X603862855F1	13.59	nonsex	cis	chr3:435-438	significant	WL	60.18	0.36	0.06	0.24	0.07	#N/A	#N/A	#N/A	#N/A	snp.17.141.24973.S.1	Gg_rs16281414	52609704	55263726	435	438	3	CCDC28A	3	54273073	54278672	-1	ENSGALG00000013834	coiled-coil domain containing 28A	coiled-coil domain containing 28A [Source:HGNC Symbol:Acc:HGNC:21098]
3	437	ENSGALT00000025168_ENSGALG00000015609	6.85	sex	trans	chr3:425-442	suggestive	RJF	39.96	-0.65	0.13	0.37	0.16	0.33	0.08	-0.16	0.11	Gg_rs15352400	rbl1045	48728882	57019681	425	442	17		4	81613402	81613926	-1	ENSGALG00000015609	histone H2A type 1-A-like	histone H2A type 1-A-like [Source:NCBI gene:Acc:100859381]
3	438	ENSGALT00000022449_CCDC28A	7.49	nonsex	cis	chr3:433-446	significant	WL	43.39	0.23	0.04	-0.01	0.05	#N/A	#N/A	#N/A	#N/A	snp.17.141.24973.S.1	Gg_rs15366849	52609704	59070131	433	446	13	CCDC28A	3	54273073	54278672	-1	ENSGALG00000013834	coiled-coil domain containing 28A	coiled-coil domain containing 28A [Source:HGNC Symbol:Acc:HGNC:21098]
3	438	NM_204586_GJA1	3.74	nonsex	cis	chr3:421-456	suggestive	WL	24.53	0.09	0.04	0.1	0.05	#N/A	#N/A	#N/A	#N/A	Gg_rs15352400	Gg_rs15371495	48728882	62791236	421	456	35	GJA1	3	61829237	61838470	-1	ENSGALG00000014873	gap junction protein alpha 1	gap junction protein alpha 1 [Source:NCBI gene:Acc:395278]
3	438	X603841794F1	5.83	nonsex	trans	chr3:435-444	suggestive	WL	35.29	1.04	0.2	-0.23	0.25	#N/A	#N/A	#N/A	#N/A	snp.17.141.24973.S.1	Gg_rs15366849	52609704	59070131	435	444	9	#N/A	#N/A	#N/A	#N/A	#N/A	#N/A	#N/A	#N/A
3	483	ENSGALT00000022443_Q5ZK42_CHICK	7.19	sex	trans	chr3:469-500	suggestive	WL	38.05	0.39	0.11	-0.4	0.15	-0.26	0.07	0.38	0.09	snp.0.134.12128.S.2	Gg_rs14376271	65768978	72257156	469	500	31	#N/A	#N/A	#N/A	#N/A	#N/A	#N/A	#N/A	#N/A
3	483	NM_001039295_CD300A	5.08	nonsex	trans	chr3:464-507	suggestive	RJF	31.22	-0.27	0.06	0.34	0.08	#N/A	#N/A	#N/A	#N/A	snp.0.134.12128.S.2	Gg_rs15392959	65768978	75550966	464	507	43	CD300LG	18	10410168	10414906	-1	ENSGALG00000007713	CD300 molecule like family member g	CD300 molecule like family member g [Source:NCBI gene:Acc:422107]
3	490	ENSGALT00000017436_CCDC88C	5.13	nonsex	trans	chr3:469-501	suggestive	RJF	28.39	-0.2	0.04	0.18	0.05	#N/A	#N/A	#N/A	#N/A	snp.0.134.12128.S.2	Gg_rs14376271	65768978	72257156	469	501	32	#N/A	#N/A	#N/A	#N/A	#N/A	#N/A	#N/A	#N/A
3	503	NM_001006411_LOC421792	5.47	nonsex	trans	chr3:483-521	suggestive	WL	33.86	0.22	0.05	-0.01	0.06	#N/A	#N/A	#N/A	#N/A	snp.0.134.12128.S.2	snp.0.524.77981.S.1	65768978	76010201	483	521	38		3	71425492	71428784	-1	ENSGALG00000015468	uncharacterized LOC421792	uncharacterized LOC421792 [Source:NCBI gene:Acc:421792]
3	504	NM_001031377_FAM76A	7.11	sex	trans	chr3:498-516	suggestive	WL	42.43	0.77	0.19	-0.54	0.23	-0.71	0.14	0.64	0.16	snp.0.207.48972.S.2	snp.0.524.77981.S.1	68146256	76010201	498	516	18	FAM76A	23	2233892	2247898	1	ENSGALG00000040986	family with sequence similarity 76 member A	family with sequence similarity 76 member A [Source:NCBI gene:Acc:426384]
3	512	ENSGALT00000003419_PRR16	7.23	sex	trans	chr3:507-517	suggestive	WL	43.44	0.76	0.16	-0.93	0.21	-0.67	0.12	0.69	0.15	Gg_rs15389155	snp.0.524.77981.S.1	72995260	76010201	507	517	10	PRR16	Z	71400261	71505016	-1	ENSGALG00000002183	proline rich 16	proline rich 16 [Source:HGNC Symbol:Acc:HGNC:29654]
3	512	ENSGALT00000034913_LOC769138	4.9	nonsex	trans	chr3:508-519	suggestive	WL	29.94	0.24	0.05	-0.18	0.06	#N/A	#N/A	#N/A	#N/A	Gg_rs15389155	snp.0.524.77981.S.1	72995260	76010201	508	519	11	#N/A	#N/A	#N/A	#N/A	#N/A	#N/A	#N/A	#N/A
3	514	ENSGALT00000002519_ENSGALG00000001650	5.33	nonsex	trans	chr3:511-521	suggestive	RJF	31.6	-0.36	0.09	0.51	0.11	#N/A	#N/A	#N/A	#N/A	Gg_rs15389155	snp.0.524.77981.S.1	72995260	76010201	511	521	10		8	4640720	4671348	1	ENSGALG00000052302	phosphodiesterase 4D interacting protein	phosphodiesterase 4D interacting protein [Source:NCBI gene:Acc:425735]
3	515	ENSGALT00000014649_C7orf58	7.21	nonsex	trans	chr3:510-521	suggestive	RJF	42.03	-0.24	0.04	0.22	0.05	#N/A	#N/A	#N/A	#N/A	Gg_rs15389155	snp.0.524.77981.S.1	72995260	76010201	510	521	11	CPED1	1	23415784	23554158	-1	ENSGALG00000009002	cadherin-like and PC-esterase domain containing 1	cadherin like and PC-esterase domain containing 1 [Source:HGNC Symbol:Acc:HGNC:26159]
3	516	ENSGALT00000015102_C14orf43	5.28	nonsex	trans	chr3:509-541	suggestive	WL	31.52	0.2	0.04	-0.13	0.05	#N/A	#N/A	#N/A	#N/A	Gg_rs15389155	Gg_rs15403420	72995260	79192646	509	541	32	ELMSAN1	5	26349055	26370948	1	ENSGALG00000009282	ELM2 and Myb/SANT domain containing 1	ELM2 and Myb/SANT domain containing 1 [Source:HGNC Symbol:Acc:HGNC:19853]
3	517	ENSGALT00000014809_SNAP23	6.1	nonsex	trans	chr3:510-535	suggestive	RJF	33.05	-0.22	0.04	0.19	0.05	#N/A	#N/A	#N/A	#N/A	Gg_rs15389155	Gg_rs15403420	72995260	79192646	510	535	25	SNAP23	5	25937093	25954313	1	ENSGALG00000009097	synaptosome associated protein 23	synaptosome associated protein 23 [Source:NCBI gene:Acc:423235]
3	520	ENSGALT00000017186_ENSGALG00000023093	7.59	sex	trans	chr3:515-528	suggestive	WL	42.69	0.31	0.15	-0.28	0.2	-0.35	0.1	0.42	0.13	Gg_rs15392959	Gg_rs15403420	75550966	79192646	515	528	13	CEP128	5	40872945	40962655	-1	ENSGALG00000010562	centrosomal protein 128	centrosomal protein 128 [Source:HGNC Symbol:Acc:HGNC:20359]
3	523	ENSGALT00000039275_ENSGALG00000023600	7.37	sex	trans	chr3:516-535	suggestive	WL	43.67	0.9	0.25	-0.84	0.32	-0.82	0.17	0.83	0.2	Gg_rs15392959	Gg_rs15403420	75550966	79192646	516	535	19	#N/A	#N/A	#N/A	#N/A	#N/A	#N/A	#N/A	#N/A
3	531	ENSGALT00000007004_PCBP3	5.37	nonsex	trans	chr3:499-544	suggestive	RJF	29.41	-0.09	0.03	0.16	0.03	#N/A	#N/A	#N/A	#N/A	snp.0.207.48972.S.2	Gg_rs15403420	68146256	79192646	499	544	45		7	6712367	6730379	1	ENSGALG00000004394	poly(rC) binding protein 3	poly(rC) binding protein 3 [Source:NCBI gene:Acc:100858906]
3	536	ENSGALT00000024973_COQ3	5.11	nonsex	cis	chr3:478-565	significant	RJF	24.58	-0.17	0.04	0.02	0.05	#N/A	#N/A	#N/A	#N/A	snp.0.134.12128.S.2	Gg_rs14386273	65768978	81851578	478	565	87	COQ3	3	71514528	71520267	1	ENSGALG00000015486	coenzyme Q3, methyltransferase	coenzyme Q3, methyltransferase [Source:HGNC Symbol:Acc:HGNC:18175]
3	536	NM_001030951_EIF3H	6.51	nonsex	trans	chr3:493-553	suggestive	WL	33.52	0.14	0.04	0.12	0.05	#N/A	#N/A	#N/A	#N/A	snp.0.207.48972.S.2	Gg_rs15403420	68146256	79192646	493	553	60	EIF3H	2	135418685	135499641	-1	ENSGALG00000040522	eukaryotic translation initiation factor 3 subunit H	eukaryotic translation initiation factor 3 subunit H [Source:NCBI gene:Acc:420288]
3	551	ENSGALT00000011876_TMPRSS13	4.88	nonsex	trans	chr3:535-575	suggestive	WL	30.18	0.24	0.07	0.15	0.09	#N/A	#N/A	#N/A	#N/A	snp.0.524.77981.S.1	Gg_rs15416272	76010201	86515515	535	575	40	TMPRSS13	24	5421298	5428328	-1	ENSGALG00000021273	transmembrane serine protease 13	transmembrane serine protease 13 [Source:HGNC Symbol:Acc:HGNC:29808]
3	558	NM_001030647_UBE2H	4.85	nonsex	trans	chr3:540-567	suggestive	RJF	28.18	-0.19	0.04	0.17	0.05	#N/A	#N/A	#N/A	#N/A	snp.0.524.77981.S.1	Gg_rs14386273	76010201	81851578	540	567	27	UBE2H	1	1491840	1533752	-1	ENSGALG00000031975	ubiquitin conjugating enzyme E2 H	ubiquitin conjugating enzyme E2 H [Source:NCBI gene:Acc:416678]
3	560	ENSGALT00000037950_SPINZ_CHICK	7.48	sex	trans	chr3:545-565	suggestive	WL	28.68	0.23	0.09	-0.65	0.12	-0.16	0.05	0.35	0.07	snp.0.524.77981.S.1	Gg_rs14386273	76010201	81851578	545	565	20	#N/A	#N/A	#N/A	#N/A	#N/A	#N/A	#N/A	#N/A
3	566	X603867930F1	4.34	nonsex	cis	chr3:539-577	significant	RJF	25.49	-0.22	0.05	0.1	0.07	#N/A	#N/A	#N/A	#N/A	snp.0.524.77981.S.1	Gg_rs15416272	76010201	86515515	539	577	38	#N/A	3	82220928	82221848	-1	#N/A	#N/A	#N/A
3	568	ENSGALT00000025644_CD109	4.42	nonsex	cis	chr3:547-603	significant	WL	27.62	0.18	0.05	0.12	0.06	#N/A	#N/A	#N/A	#N/A	snp.0.524.77981.S.1	Gg_rs15427786	76010201	91808917	547	603	56	CD109	3	81366477	81446191	-1	ENSGALG00000015910	CD109 molecule	CD109 molecule [Source:HGNC Symbol:Acc:HGNC:21685]
3	568	NM_204858_IFNAR2	6.23	nonsex	trans	chr3:559-595	suggestive	RJF	37.39	-0.07	0.02	-0.07	0.02	#N/A	#N/A	#N/A	#N/A	Gg_rs15403420	Gg_rs15427786	79192646	91808917	559	595	36	IFNAR2	1	106580169	106592227	1	ENSGALG00000041867	interferon alpha and beta receptor subunit 2	interferon alpha and beta receptor subunit 2 [Source:NCBI gene:Acc:395664]
3	569	X603845953F1	13.02	nonsex	trans	chr3:563-574	significant	WL	58.67	0.31	0.03	0.05	0.05	#N/A	#N/A	#N/A	#N/A	Gg_rs15403420	Gg_rs15416272	79192646	86515515	563	574	11	#N/A	#N/A	#N/A	#N/A	#N/A	#N/A	#N/A	#N/A
3	572	X603158890F1	7.45	sex	trans	chr3:565-577	suggestive	WL	41.75	0.05	0.15	-0.35	0.21	0.13	0.09	0.26	0.13	Gg_rs15403420	Gg_rs15416272	79192646	86515515	565	577	12	#N/A	#N/A	#N/A	#N/A	#N/A	#N/A	#N/A	#N/A
3	579	X603371764F1	10.35	nonsex	trans	chr3:575-590	significant	WL	54.31	0.54	0.07	0.2	0.1	#N/A	#N/A	#N/A	#N/A	Gg_rs14386273	Gg_rs15427786	81851578	91808917	575	590	15	#N/A	#N/A	#N/A	#N/A	#N/A	#N/A	#N/A	#N/A
3	594	ENSGALT00000037006_ENSGALG00000022901	7.43	nonsex	trans	chr3:569-619	suggestive	RJF	35.71	-0.33	0.06	-0.03	0.09	#N/A	#N/A	#N/A	#N/A	Gg_rs15403420	X3_98440548	79192646	95573444	569	619	50	#N/A	#N/A	#N/A	#N/A	#N/A	#N/A	#N/A	#N/A
3	599	ENSGALT00000024326_UPK1B	5.04	nonsex	trans	chr3:542-612	suggestive	WL	30.2	0.11	0.04	0.15	0.05	#N/A	#N/A	#N/A	#N/A	snp.0.524.77981.S.1	Gg_rs14396698	76010201	92974937	542	612	70	UPK1B	1	81562063	81573670	-1	ENSGALG00000015079	uroplakin 1B	uroplakin 1B [Source:HGNC Symbol:Acc:HGNC:12578]
3	612	ENSGALT00000006272_GEMIN5	9.92	sex	trans	chr3:601-614	suggestive	WL	51.28	1.02	0.15	0.89	0.18	-0.54	0.1	-0.5	0.11	Gg_rs15416272	Gg_rs14396698	86515515	92974937	601	614	13	GEMIN5	13	12720692	12738061	1	ENSGALG00000003937	gem nuclear organelle associated protein 5	gem nuclear organelle associated protein 5 [Source:HGNC Symbol:Acc:HGNC:20043]
3	623	ENSGALT00000006020_DENR_CHICK	7.2	sex	trans	chr3:612-634	suggestive	WL	40.74	0.35	0.14	0.43	0.18	-0.13	0.08	-0.35	0.11	Gg_rs15427786	X3_98440548	91808917	95573444	612	634	22	DENR	15	5566666	5572747	-1	ENSGALG00000003795	density regulated re-initiation and release factor	density regulated re-initiation and release factor [Source:NCBI gene:Acc:771794]
3	635	ENSGALT00000008009_COMTD1	8.66	sex	trans	chr3:627-649	suggestive	WL	42.85	0.64	0.13	0.72	0.19	-0.31	0.08	-0.34	0.12	Gg_rs14396698	X3_103455805	92974937	100545762	627	649	22	COMTD1	6	15671950	15678555	1	ENSGALG00000005000	catechol-O-methyltransferase domain containing 1	catechol-O-methyltransferase domain containing 1 [Source:HGNC Symbol:Acc:HGNC:26309]
3	636	NM_001114623_FIG4	9.09	sex	trans	chr3:628-649	suggestive	WL	45.46	0.64	0.12	0.61	0.17	-0.3	0.07	-0.3	0.11	Gg_rs14396698	X3_103455805	92974937	100545762	628	649	21	FIG4	3	66793642	66860116	-1	ENSGALG00000015070	FIG4 phosphoinositide 5-phosphatase	FIG4 phosphoinositide 5-phosphatase [Source:NCBI gene:Acc:421762]
3	637	ENSGALT00000007359_C9orf114	9.55	sex	trans	chr3:629-649	suggestive	WL	46.87	0.95	0.15	0.95	0.22	-0.52	0.09	-0.53	0.13	Gg_rs14396698	X3_103455805	92974937	100545762	629	649	20	SPOUT1	17	5651404	5657476	-1	ENSGALG00000004622	SPOUT domain containing methyltransferase 1	SPOUT domain containing methyltransferase 1 [Source:NCBI gene:Acc:417203]
3	637	ENSGALT00000014381_TTLL7	8.21	sex	trans	chr3:629-648	suggestive	WL	45.08	0.79	0.14	0.89	0.21	-0.4	0.09	-0.45	0.13	Gg_rs14396698	X3_102997484	92974937	100096745	629	648	19	TTLL7	8	17124650	17182287	1	ENSGALG00000008850	tubulin tyrosine ligase like 7	tubulin tyrosine ligase like 7 [Source:HGNC Symbol:Acc:HGNC:26242]
3	639	X603221822F1	7.61	sex	trans	chr3:629-649	suggestive	WL	38.9	0.71	0.16	0.52	0.24	-0.29	0.1	-0.15	0.15	Gg_rs14396698	X3_102997484	92974937	100096745	629	649	20	#N/A	#N/A	#N/A	#N/A	#N/A	#N/A	#N/A	#N/A
3	640	NM_001079751_MBD3	7.28	sex	trans	chr3:631-649	suggestive	WL	39.57	0.83	0.16	0.93	0.24	-0.44	0.1	-0.43	0.15	Gg_rs14396698	X3_103455805	92974937	100545762	631	649	18	MBD3	28	2527626	2543765	1	ENSGALG00000001101	methyl-CpG binding domain protein 3	methyl-CpG binding domain protein 3 [Source:NCBI gene:Acc:770153]
3	648	X603232152F1	6.9	sex	trans	chr3:634-649	suggestive	WL	40.48	1.16	0.24	0.9	0.35	-0.57	0.15	-0.31	0.22	Gg_rs14396698	X3_103455805	92974937	100545762	634	649	15	#N/A	#N/A	#N/A	#N/A	#N/A	#N/A	#N/A	#N/A
3	648	ENSGALT00000018738_SCARB2	8.62	sex	trans	chr3:636-649	suggestive	WL	48.79	0.67	0.1	0.39	0.16	-0.35	0.07	-0.17	0.1	Gg_rs14396698	X3_103455805	92974937	100545762	636	649	13	SCARB2	4	49916846	49938073	1	ENSGALG00000011499	scavenger receptor class B member 2	scavenger receptor class B member 2 [Source:HGNC Symbol:Acc:HGNC:1665]
3	648	NM_001039289_SNX14	7.2	sex	trans	chr3:633-649	suggestive	WL	42.58	0.79	0.16	0.99	0.24	-0.38	0.1	-0.5	0.15	Gg_rs14396698	X3_103455805	92974937	100545762	633	649	16	SNX14	3	76920815	76968453	1	ENSGALG00000015831	sorting nexin 14	sorting nexin 14 [Source:NCBI gene:Acc:421832]
3	648	ENSGALT00000009661_LOC416292	4.85	nonsex	trans	chr3:632-649	suggestive	RJF	30.95	-0.22	0.05	-0.21	0.07	#N/A	#N/A	#N/A	#N/A	Gg_rs14396698	X3_103455805	92974937	100545762	632	649	17	#N/A	#N/A	#N/A	#N/A	#N/A	#N/A	#N/A	#N/A
3	648	NM_001006347_OTUD6B	4.82	nonsex	trans	chr3:630-654	suggestive	WL	30.87	0.3	0.06	0.34	0.09	#N/A	#N/A	#N/A	#N/A	Gg_rs14396698	Gg_rs15449040	92974937	103808719	630	654	24	OTUD6A	2	124677733	124686647	1	ENSGALG00000041337	OTU deubiquitinase 6A	OTU deubiquitinase 6A [Source:NCBI gene:Acc:420222]
3	648	NM_001006459_GRK4	4.82	nonsex	trans	chr3:630-650	suggestive	WL	31.2	0.2	0.04	0.13	0.06	#N/A	#N/A	#N/A	#N/A	Gg_rs14396698	X3_103455805	92974937	100545762	630	650	20	GRK4	4	82215228	82245582	-1	ENSGALG00000015645	G protein-coupled receptor kinase 4	G protein-coupled receptor kinase 4 [Source:NCBI gene:Acc:422879]
3	648	NM_001030967_UBE3C	4.62	nonsex	trans	chr3:632-649	suggestive	WL	29.57	0.15	0.03	0.12	0.05	#N/A	#N/A	#N/A	#N/A	Gg_rs14396698	X3_103455805	92974937	100545762	632	649	17	UBE3C	2	8668167	8731922	1	ENSGALG00000006461	ubiquitin protein ligase E3C	ubiquitin protein ligase E3C [Source:NCBI gene:Acc:420447]
3	649	X603597183F1	11.5	nonsex	cis	chr3:643-652	significant	WL	59.14	0.72	0.08	0.3	0.13	#N/A	#N/A	#N/A	#N/A	Gg_rs14396698	X3_103455805	92974937	100545762	643	652	9	#N/A	3	101413019	101413688	-1	#N/A	#N/A	#N/A
3	651	X603159209F1	4.94	nonsex	trans	chr3:632-663	suggestive	WL	31.04	0.64	0.13	0.48	0.2	#N/A	#N/A	#N/A	#N/A	Gg_rs14396698	Gg_rs15449040	92974937	103808719	632	663	31	#N/A	#N/A	#N/A	#N/A	#N/A	#N/A	#N/A	#N/A
3	652	ENSGALT00000030409_ENSGALG00000019214	7.84	sex	trans	chr3:649-658	suggestive	WL	43.85	2.33	0.41	2.87	0.64	-1.12	0.24	-1.5	0.38	X3_102997484	Gg_rs15449040	100096745	103808719	649	658	9	#N/A	#N/A	#N/A	#N/A	#N/A	#N/A	#N/A	#N/A
3	664	NM_204318_GABRA1	12.73	sex	trans	chr3:658-680	significant	WL	63.5	0.77	0.09	0.77	0.15	-0.38	0.06	-0.38	0.09	X3_103455805	X3_108000014	100545762	#N/A	658	680	22	GABRA1	13	7912871	7955961	-1	ENSGALG00000001698	gamma-aminobutyric acid type A receptor alpha1 subunit	gamma-aminobutyric acid type A receptor alpha1 subunit [Source:NCBI gene:Acc:374214]
3	720	ENSGALT00000025623_ENSGALG00000015900	5.39	nonsex	trans	chr3:706-745	suggestive	WL	32.59	0.22	0.05	0.12	0.06	#N/A	#N/A	#N/A	#N/A	X3_108000014	Gg_rs14413960	#N/A	109435048	706	745	39	CD8A	4	85741367	85743715	-1	ENSGALG00000015900	T-cell surface glycoprotein CD8 alpha chain-like	Gallus gallus CD8a molecule (CD8A), mRNA. [Source:RefSeq mRNA:Acc:NM_001048080]
3	745	X603846396F1	4.59	nonsex	trans	chr3:711-745	suggestive	WL	28.81	0.18	0.04	0.16	0.06	#N/A	#N/A	#N/A	#N/A	X3_108000014	Gg_rs14413960	#N/A	109435048	711	745	34	#N/A	#N/A	#N/A	#N/A	#N/A	#N/A	#N/A	#N/A
3	745	ENSGALT00000017079_ENSGALG00000010487	4.96	nonsex	trans	chr3:734-745	suggestive	RJF	31.25	-0.33	0.07	0.29	0.11	#N/A	#N/A	#N/A	#N/A	Gg_rs14411789	Gg_rs14413960	107455607	109435048	734	745	11	#N/A	#N/A	#N/A	#N/A	#N/A	#N/A	#N/A	#N/A
4	0	ENSGALT00000015106_ATP5G3	5.36	nonsex	trans	chr4:0-7	suggestive	RJF	33.9	-0.12	0.03	0.17	0.04	#N/A	#N/A	#N/A	#N/A	X4_1267185	Gg_rs13546113	1286191	1841819	0	7	7	ATP5G3	7	16638236	16652554	1	ENSGALG00000009286	ATP synthase, H+ transporting, mitochondrial Fo complex subunit C3 (subunit 9)	ATP synthase, H+ transporting, mitochondrial Fo complex subunit C3 (subunit 9) [Source:NCBI gene:Acc:424142]
4	0	ENSGALT00000037885_ENSGALG00000023151	4.59	nonsex	trans	chr4:0-6	suggestive	RJF	29.98	-0.39	0.08	0.33	0.12	#N/A	#N/A	#N/A	#N/A	X4_1267185	Gg_rs13546113	1286191	1841819	0	6	6	#N/A	#N/A	#N/A	#N/A	#N/A	#N/A	#N/A	#N/A
4	7	X603865711F1	6.84	nonsex	cis	chr4:0-18	significant	WL	38.62	0.2	0.04	0.02	0.06	#N/A	#N/A	#N/A	#N/A	X4_1267185	Gg_rs14421145	1286191	3667538	0	18	18	#N/A	4	1993002	1993760	1	#N/A	#N/A	#N/A
4	7	X603257888F1	5.99	nonsex	trans	chr4:0-23	suggestive	WL	35.43	0.2	0.05	0.02	0.06	#N/A	#N/A	#N/A	#N/A	X4_1267185	Gg_rs14421145	1286191	3667538	0	23	23	#N/A	#N/A	#N/A	#N/A	#N/A	#N/A	#N/A	#N/A
4	10	X603471020F1	12.71	sex	trans	chr4:7-16	significant	RJF	57.83	-0.92	0.11	1.17	0.14	0.5	0.07	-0.67	0.08	X4_1267185	Gg_rs14421145	1286191	3667538	7	16	9	#N/A	#N/A	#N/A	#N/A	#N/A	#N/A	#N/A	#N/A
4	18	ENSGALT00000009589_ENSGALG00000005964	5.02	nonsex	cis	chr4:4-44	significant	RJF	28.72	-0.39	0.09	0.09	0.11	#N/A	#N/A	#N/A	#N/A	X4_1267185	Gg_rs14421644	1286191	4091009	4	44	40		4	3068330	3073413	1	ENSGALG00000005964	family with sequence similarity 162, member B	family with sequence similarity 162, member B [Source:NCBI gene:Acc:422224]
4	19	ENSGALT00000006097_ENSGALG00000003841	4.98	nonsex	cis	chr4:3-40	significant	RJF	23.25	-0.19	0.04	0.05	0.06	#N/A	#N/A	#N/A	#N/A	X4_1267185	Gg_rs14421644	1286191	4091009	3	40	37		4	1834265	1850149	-1	ENSGALG00000003841	diacylglycerol kinase kappa	diacylglycerol kinase kappa [Source:NCBI gene:Acc:422129]
4	31	ENSGALT00000004127_SLC25A42	5.63	nonsex	trans	chr4:18-40	suggestive	RJF	34.28	-0.48	0.09	0.37	0.11	#N/A	#N/A	#N/A	#N/A	Gg_rs13546113	Gg_rs14421644	1841819	4091009	18	40	22	SLC25A42	28	3737181	3755054	-1	ENSGALG00000002621	solute carrier family 25 member 42	solute carrier family 25 member 42 [Source:HGNC Symbol:Acc:HGNC:28380]
4	33	NM_204490_HS6ST2	4.58	nonsex	cis	chr4:10-43	significant	RJF	26.84	-0.98	0.22	0.92	0.27	#N/A	#N/A	#N/A	#N/A	Gg_rs13546113	Gg_rs14421644	1841819	4091009	10	43	33	HS6ST2	4	3594161	3693891	-1	ENSGALG00000034250	heparan sulfate 6-O-sulfotransferase 2	heparan sulfate 6-O-sulfotransferase 2 [Source:NCBI gene:Acc:395150]
4	41	ENSGALT00000009949_TMEM32	5.37	nonsex	cis	chr4:3-75	significant	WL	30.89	0.19	0.04	-0.05	0.06	#N/A	#N/A	#N/A	#N/A	X4_1267185	Gg_rs15481407	1286191	5055426	3	75	72	MMGT1	4	4174122	4178846	-1	ENSGALG00000027199	membrane magnesium transporter 1	membrane magnesium transporter 1 [Source:HGNC Symbol:Acc:HGNC:28100]
4	45	ENSGALT00000009861_FAM122B	6.42	nonsex	cis	chr4:35-56	significant	WL	38.01	0.22	0.04	0.01	0.05	#N/A	#N/A	#N/A	#N/A	Gg_rs14421145	Gg_rs15481407	3667538	5055426	35	56	21	FAM122B	4	4070477	4079067	-1	ENSGALG00000006108	family with sequence similarity 122B	family with sequence similarity 122B [Source:HGNC Symbol:Acc:HGNC:30490]
4	46	NM_204406_BRS3	4.06	nonsex	cis	chr4:37-67	significant	WL	26.11	0.11	0.03	-0.04	0.04	#N/A	#N/A	#N/A	#N/A	Gg_rs14421145	Gg_rs15481407	3667538	5055426	37	67	30	BRS3	4	4321737	4327851	1	ENSGALG00000006406	bombesin receptor subtype 3	bombesin receptor subtype 3 [Source:NCBI gene:Acc:378927]
4	46	ENSGALT00000010950_LOC416053	6.57	sex	trans	chr4:39-64	suggestive	WL	40.55	0.14	0.08	-0.52	0.11	-0.04	0.05	0.31	0.06	Gg_rs14421145	Gg_rs15481407	3667538	5055426	39	64	25	#N/A	#N/A	#N/A	#N/A	#N/A	#N/A	#N/A	#N/A
4	46	NM_205521_ATP1A1	5.6	nonsex	trans	chr4:36-60	suggestive	RJF	31.73	-0.13	0.05	0.35	0.07	#N/A	#N/A	#N/A	#N/A	Gg_rs14421145	Gg_rs15481407	3667538	5055426	36	60	24	ATP1A1	1	81030190	81054213	-1	ENSGALG00000032247	ATPase Na+/K+ transporting subunit alpha 1	ATPase Na+/K+ transporting subunit alpha 1 [Source:NCBI gene:Acc:396530]
4	70	ENSGALT00000013465_FAM26A	7.6	sex	trans	chr4:62-87	suggestive	WL	37.78	0.01	0.13	-1.09	0.2	-0.05	0.08	0.55	0.12	Gg_rs14421644	Gg_rs14424160	4091009	6975700	62	87	25	CALHM3	6	24604152	24606364	-1	ENSGALG00000008273	calcium homeostasis modulator 3	calcium homeostasis modulator 3 [Source:HGNC Symbol:Acc:HGNC:23458]
4	102	ENSGALT00000038012_ENSGALG00000023196	7.7	sex	trans	chr4:91-117	suggestive	RJF	40.77	-0.72	0.14	0.85	0.21	0.36	0.08	-0.46	0.13	Gg_rs15481407	Gg_rs14426908	5055426	9613627	91	117	26	EAF2	7	26318406	26331755	1	ENSGALG00000011657	ELL associated factor 2	ELL associated factor 2 [Source:NCBI gene:Acc:424243]
4	109	ENSGALT00000006859_SYT12	6.77	sex	trans	chr4:104-119	suggestive	WL	38.91	0.64	0.13	-0.83	0.2	-0.37	0.08	0.54	0.12	Gg_rs15481407	Gg_rs14426908	5055426	9613627	104	119	15	SYT12	5	1709027	1716094	-1	ENSGALG00000004306	synaptotagmin 12	synaptotagmin 12 [Source:NCBI gene:Acc:422998]
4	109	NM_001031541_CCT7	6.64	sex	trans	chr4:100-117	suggestive	WL	40.7	0.45	0.1	-0.68	0.15	-0.27	0.06	0.46	0.09	Gg_rs15481407	Gg_rs14426908	5055426	9613627	100	117	17	CCT7	4	89693309	89703407	-1	ENSGALG00000016088	chaperonin containing TCP1 subunit 7	chaperonin containing TCP1 subunit 7 [Source:NCBI gene:Acc:428806]
4	110	NM_001167703_GABRB1	4.48	nonsex	cis	chr4:96-122	significant	RJF	29.05	-0.21	0.06	0.4	0.09	#N/A	#N/A	#N/A	#N/A	Gg_rs15481407	Gg_rs14426908	5055426	9613627	96	122	26	GABRQ	4	10644261	10711020	-1	ENSGALG00000033183	gamma-aminobutyric acid (GABA) A receptor, theta	gamma-aminobutyric acid (GABA) A receptor, theta [Source:NCBI gene:Acc:396288]
4	110	ENSGALT00000035395_RNF8	4.74	nonsex	trans	chr4:101-119	suggestive	RJF	28.53	-0.03	0.03	0.18	0.04	#N/A	#N/A	#N/A	#N/A	Gg_rs15481407	Gg_rs14426908	5055426	9613627	101	119	18	#N/A	#N/A	#N/A	#N/A	#N/A	#N/A	#N/A	#N/A
4	128	X603471690F1	6.84	sex	trans	chr4:102-130	suggestive	WL	39.8	0.25	0.27	0.9	0.42	0.11	0.17	-0.71	0.25	Gg_rs15481407	Gg_rs14426908	5055426	9613627	102	130	28	#N/A	#N/A	#N/A	#N/A	#N/A	#N/A	#N/A	#N/A
4	128	ENSGALT00000002317_CALCOCO2	7.21	sex	trans	chr4:103-130	suggestive	RJF	40.4	-0.19	0.1	0.51	0.16	0.18	0.06	-0.41	0.09	Gg_rs15481407	Gg_rs14426908	5055426	9613627	103	130	27		27	6118078	6127639	1	ENSGALG00000001525	calcium binding and coiled-coil domain 2	calcium binding and coiled-coil domain 2 [Source:NCBI gene:Acc:419993]
4	151	X603372007F1	11.33	sex	trans	chr4:140-165	suggestive	RJF	49.3	-1.07	0.21	1.23	0.36	0.88	0.14	-0.94	0.21	Gg_rs15492033	Gg_rs14433135	10376330	15229355	140	165	25	#N/A	#N/A	#N/A	#N/A	#N/A	#N/A	#N/A	#N/A
4	151	ENSGALT00000040605_DDB1_CHICK	11.91	sex	trans	chr4:142-169	suggestive	RJF	41.23	-0.6	0.16	0.91	0.26	0.23	0.1	-0.35	0.16	Gg_rs15492033	Gg_rs14433135	10376330	15229355	142	169	27	DDB1	5	312880	326196	-1	ENSGALG00000042333	damage specific DNA binding protein 1	damage specific DNA binding protein 1 [Source:NCBI gene:Acc:374050]
4	151	ENSGALT00000001181_KIAA0174	7.28	nonsex	trans	chr4:140-163	suggestive	RJF	31.59	-0.25	0.06	0.37	0.09	#N/A	#N/A	#N/A	#N/A	Gg_rs15492033	Gg_rs14433135	10376330	15229355	140	163	23	IST1	11	19722896	19730099	-1	ENSGALG00000000811	IST1, ESCRT-III associated factor	IST1 factor associated with ESCRT-III [Source:HGNC Symbol:Acc:HGNC:28977]
4	151	ENSGALT00000011703_PDIA1_CHICK	9.23	nonsex	trans	chr4:141-165	suggestive	RJF	39.56	-0.21	0.04	0.26	0.06	#N/A	#N/A	#N/A	#N/A	Gg_rs15492033	Gg_rs14433135	10376330	15229355	141	165	24	#N/A	#N/A	#N/A	#N/A	#N/A	#N/A	#N/A	#N/A
4	151	ENSGALT00000012959_CLN6	7.42	nonsex	trans	chr4:140-164	suggestive	RJF	35.08	-0.22	0.04	0.19	0.06	#N/A	#N/A	#N/A	#N/A	Gg_rs15492033	Gg_rs14433135	10376330	15229355	140	164	24	CLN6	10	19578869	19585207	-1	ENSGALG00000007981	ceroid-lipofuscinosis, neuronal 6, late infantile, variant	ceroid-lipofuscinosis, neuronal 6, late infantile, variant [Source:NCBI gene:Acc:415558]
4	152	ENSGALT00000009795_H6ST2_CHICK	8.23	nonsex	trans	chr4:150-164	significant	RJF	40.02	-0.34	0.06	0.43	0.09	#N/A	#N/A	#N/A	#N/A	Gg_rs15494462	Gg_rs14433135	11346841	15229355	150	164	14	HS6ST2	4	3594161	3693891	-1	ENSGALG00000034250	heparan sulfate 6-O-sulfotransferase 2	heparan sulfate 6-O-sulfotransferase 2 [Source:NCBI gene:Acc:395150]
4	152	NM_001012808_CNOT2	8.97	nonsex	trans	chr4:150-161	significant	RJF	42.52	-0.28	0.05	0.36	0.07	#N/A	#N/A	#N/A	#N/A	Gg_rs15494462	Gg_rs14433135	11346841	15229355	150	161	11	CNOT2	1	35841859	35931514	1	ENSGALG00000010042	CCR4-NOT transcription complex subunit 2	CCR4-NOT transcription complex subunit 2 [Source:NCBI gene:Acc:417851]
4	152	ENSGALT00000006990_TIMM22	6.37	nonsex	trans	chr4:149-160	suggestive	RJF	33.91	-0.2	0.04	0.22	0.06	#N/A	#N/A	#N/A	#N/A	Gg_rs15494462	Gg_rs14433135	11346841	15229355	149	160	11	TIMM22	19	6490173	6494064	-1	ENSGALG00000004383	translocase of inner mitochondrial membrane 22	translocase of inner mitochondrial membrane 22 [Source:HGNC Symbol:Acc:HGNC:17317]
4	152	NM_001030697_PIK3R5	5.74	nonsex	trans	chr4:139-167	suggestive	RJF	30.33	-0.22	0.05	0.28	0.07	#N/A	#N/A	#N/A	#N/A	Gg_rs15492033	Gg_rs14433135	10376330	15229355	139	167	28	PIK3R5	18	1984539	2033615	-1	ENSGALG00000026167	phosphoinositide-3-kinase regulatory subunit 5	phosphoinositide-3-kinase regulatory subunit 5 [Source:NCBI gene:Acc:417319]
4	152	NM_001031255_DPP4	5.67	nonsex	trans	chr4:150-164	suggestive	RJF	32.89	-0.18	0.04	0.28	0.06	#N/A	#N/A	#N/A	#N/A	Gg_rs15494462	Gg_rs14433135	11346841	15229355	150	164	14	DPP4	7	21138002	21176764	1	ENSGALG00000042452	dipeptidyl peptidase 4	dipeptidyl peptidase 4 [Source:NCBI gene:Acc:424187]
4	155	NM_204828_RNF12	14.41	nonsex	cis	chr4:153-158	significant	WL	68.03	0.32	0.04	0.06	0.05	#N/A	#N/A	#N/A	#N/A	Gg_rs15494462	Gg_rs14433135	11346841	15229355	153	158	5	RLIM	4	12342843	12356401	-1	ENSGALG00000007750	ring finger protein, LIM domain interacting	ring finger protein, LIM domain interacting [Source:NCBI gene:Acc:395630]
4	156	ENSGALT00000027834_SNORA32	5.24	nonsex	trans	chr4:152-165	suggestive	RJF	30.27	-0.16	0.03	0.21	0.05	#N/A	#N/A	#N/A	#N/A	Gg_rs15494462	Gg_rs14433135	11346841	15229355	152	165	13		1	187114813	187125635	1	ENSGALG00000017220	TATA-box binding protein associated factor, RNA polymerase I subunit D	TATA-box binding protein associated factor, RNA polymerase I subunit D [Source:NCBI gene:Acc:419002]
4	159	X603142811F1	5.69	nonsex	cis	chr4:150-172	significant	WL	34.26	0.25	0.06	0.08	0.09	#N/A	#N/A	#N/A	#N/A	Gg_rs15494462	Gg_rs14433135	11346841	15229355	150	172	22	#N/A	4	12152197	12152938	1	#N/A	#N/A	#N/A
4	176	X603231572F1	6.4	nonsex	trans	chr4:159-186	suggestive	WL	33.42	0.15	0.04	0.12	0.05	#N/A	#N/A	#N/A	#N/A	Gg_rs14429880	snp.11.32.32595.S.3	12338459	17715953	159	186	27	#N/A	#N/A	#N/A	#N/A	#N/A	#N/A	#N/A	#N/A
4	176	ENSGALT00000008103_LOC769837	9.62	sex	trans	chr4:170-179	significant	WL	52.64	1.29	0.23	-1.15	0.34	-1.09	0.16	1.11	0.22	Gg_rs14429880	snp.11.32.32595.S.3	12338459	17715953	170	179	9		4	2111228	2112286	-1	ENSGALG00000005052	probable G-protein coupled receptor 34-like	probable G-protein coupled receptor 34-like [Source:NCBI gene:Acc:100858944]
4	177	ENSGALT00000040061_LOC769575	6.02	nonsex	trans	chr4:169-183	suggestive	RJF	29.32	-0.08	0.03	0.27	0.05	#N/A	#N/A	#N/A	#N/A	Gg_rs14429880	snp.11.32.32595.S.3	12338459	17715953	169	183	14	#N/A	#N/A	#N/A	#N/A	#N/A	#N/A	#N/A	#N/A
4	191	ENSGALT00000034372_HMD1_CHICK	4.98	nonsex	trans	chr4:184-201	suggestive	WL	32	0.04	0.04	-0.28	0.06	#N/A	#N/A	#N/A	#N/A	Gg_rs14433135	Gg_rs15522441	15229355	28385846	184	201	17	CDX1	13	13936846	13947085	-1	ENSGALG00000005679	caudal type homeobox 1	caudal type homeobox 1 [Source:NCBI gene:Acc:395397]
4	193	X603953369F1	6.14	nonsex	trans	chr4:183-205	suggestive	WL	35.22	0.28	0.06	-0.01	0.08	#N/A	#N/A	#N/A	#N/A	Gg_rs14433135	Gg_rs15522441	15229355	28385846	183	205	22	#N/A	#N/A	#N/A	#N/A	#N/A	#N/A	#N/A	#N/A
4	194	X603841867F1	8.52	nonsex	trans	chr4:187-204	significant	WL	46.58	0.81	0.18	0.54	0.25	#N/A	#N/A	#N/A	#N/A	Gg_rs14433135	Gg_rs15522441	15229355	28385846	187	204	17	#N/A	#N/A	#N/A	#N/A	#N/A	#N/A	#N/A	#N/A
4	204	ENSGALT00000019709_SLC31A2	7.5	sex	trans	chr4:200-216	suggestive	RJF	40.95	-1.18	0.23	1.61	0.29	0.66	0.14	-0.94	0.18	Gg_rs16375993	Gg_rs15524336	24589093	29346521	200	216	16	SLC31A2	17	2777985	2779542	1	ENSGALG00000030176		solute carrier family 31 member 2 [Source:HGNC Symbol:Acc:HGNC:11017]
4	213	ENSGALT00000016349_ENSGALG00000010056	6.91	sex	trans	chr4:197-228	suggestive	WL	36.36	0.6	0.16	-0.53	0.2	-0.47	0.1	0.33	0.13	Gg_rs15512536	Gg_rs15524336	23039893	29346521	197	228	31	#N/A	#N/A	#N/A	#N/A	#N/A	#N/A	#N/A	#N/A
4	236	NM_204807_EPAS1	6.21	nonsex	trans	chr4:219-252	suggestive	RJF	36.27	-0.13	0.02	-0.01	0.03	#N/A	#N/A	#N/A	#N/A	Gg_rs15522441	Gg_rs14445431	28385846	30782190	219	252	33	EPAS1	3	26671415	26746226	1	ENSGALG00000010005	endothelial PAS domain protein 1	endothelial PAS domain protein 1 [Source:NCBI gene:Acc:395596]
4	246	NM_205011_HPGDS	7.13	sex	cis	chr4:220-255	significant	WL	38.75	0.61	0.16	0.77	0.21	-0.25	0.1	-0.5	0.13	Gg_rs15522441	Gg_rs14445431	28385846	30782190	220	255	35	HPGDS	4	37170329	37196424	-1	ENSGALG00000010402	hematopoietic prostaglandin D synthase	hematopoietic prostaglandin D synthase [Source:NCBI gene:Acc:395863]
4	252	ENSGALT00000016095_GAB1	4.9	nonsex	cis	chr4:224-273	significant	WL	27.85	0.16	0.04	0.14	0.05	#N/A	#N/A	#N/A	#N/A	Gg_rs15522441	GG_rs13514546	28385846	33468673	224	273	49	GAB1	4	30455566	30578444	1	ENSGALG00000009898	GRB2 associated binding protein 1	GRB2 associated binding protein 1 [Source:HGNC Symbol:Acc:HGNC:4066]
4	255	NM_001012823_ACOT9	4.97	nonsex	trans	chr4:238-275	suggestive	RJF	29.46	-0.3	0.06	-0.09	0.08	#N/A	#N/A	#N/A	#N/A	Gg_rs15522441	GG_rs13514546	28385846	33468673	238	275	37	ACOT9	1	119754033	119774891	1	ENSGALG00000016351	acyl-CoA thioesterase 9	acyl-CoA thioesterase 9 [Source:NCBI gene:Acc:418600]
4	256	ENSGALT00000023757_NDUFA12L	5.12	nonsex	trans	chr4:245-274	suggestive	WL	13.73	0.16	0.03	-0.02	0.04	#N/A	#N/A	#N/A	#N/A	Gg_rs15524336	GG_rs13514546	29346521	33468673	245	274	29	NDUFAF2	Z	18970571	19017369	1	ENSGALG00000027564	NADH:ubiquinone oxidoreductase complex assembly factor 2	NADH:ubiquinone oxidoreductase complex assembly factor 2 [Source:NCBI gene:Acc:769549]
4	258	NM_001195561_LOC421212	6.81	sex	trans	chr4:247-270	suggestive	WL	35.31	0.53	0.13	-0.13	0.16	-0.23	0.08	0.07	0.1	Gg_rs15524336	GG_rs13514546	29346521	33468673	247	270	23	PRORSD1P	3	88895	91751	1	ENSGALG00000051779	prolyl-tRNA synthetase associated domain containing 1, pseudogene	prolyl-tRNA synthetase associated domain containing 1, pseudogene [Source:NCBI gene:Acc:421212]
4	258	ENSGALT00000023154_FOXJ2	6.67	sex	trans	chr4:250-275	suggestive	RJF	39.89	-0.06	0.15	-0.22	0.19	0.14	0.09	0.25	0.11	Gg_rs15524336	GG_rs13514546	29346521	33468673	250	275	25	FOXJ2	1	75476115	75504709	-1	ENSGALG00000014329	forkhead box J3	forkhead box J2 [Source:HGNC Symbol:Acc:HGNC:24818]
4	262	X603841792F1	5.4	nonsex	trans	chr4:255-271	suggestive	RJF	31.19	-0.31	0.06	0.09	0.08	#N/A	#N/A	#N/A	#N/A	Gg_rs15524336	GG_rs13514546	29346521	33468673	255	271	16	#N/A	#N/A	#N/A	#N/A	#N/A	#N/A	#N/A	#N/A
4	262	ENSGALT00000020520_SYN3	4.62	nonsex	trans	chr4:234-273	suggestive	WL	29.23	0.16	0.04	0.13	0.05	#N/A	#N/A	#N/A	#N/A	Gg_rs15522441	GG_rs13514546	28385846	33468673	234	273	39	SYN3	1	53021721	53223751	1	ENSGALG00000033589	synapsin III	synapsin III [Source:HGNC Symbol:Acc:HGNC:11496]
4	263	ENSGALT00000032232_Q64EU6_CHICK	4.38	nonsex	cis	chr4:237-279	significant	WL	27.99	0.13	0.03	0.05	0.04	#N/A	#N/A	#N/A	#N/A	Gg_rs15522441	X4_37860292	28385846	36686546	237	279	42	BTC	4	34617002	34622372	1	ENSGALG00000028608	betacellulin	betacellulin [Source:NCBI gene:Acc:448833]
4	263	ENSGALT00000017478_MAP1LC3C	5.07	nonsex	trans	chr4:248-286	suggestive	WL	32.36	0.14	0.03	0.12	0.04	#N/A	#N/A	#N/A	#N/A	Gg_rs15524336	X4_37860292	29346521	36686546	248	286	38	MAP1LC3C	3	35797770	35799577	1	ENSGALG00000010741	microtubule associated protein 1 light chain 3 gamma	microtubule associated protein 1 light chain 3 gamma [Source:HGNC Symbol:Acc:HGNC:13353]
4	263	ENSGALT00000020822_CCDC53	4.75	nonsex	trans	chr4:248-275	suggestive	WL	29.91	0.17	0.04	0.07	0.05	#N/A	#N/A	#N/A	#N/A	Gg_rs15524336	GG_rs13514546	29346521	33468673	248	275	27	WASHC3	1	55450039	55465325	1	ENSGALG00000012760	coiled-coil domain containing 53	WASH complex subunit 3 [Source:HGNC Symbol:Acc:HGNC:24256]
4	264	ENSGALT00000016575_FAM161B	6.21	nonsex	trans	chr4:251-274	suggestive	WL	35.6	0.27	0.05	0.01	0.06	#N/A	#N/A	#N/A	#N/A	Gg_rs15524336	GG_rs13514546	29346521	33468673	251	274	23	FAM161B	5	37899536	37906784	-1	ENSGALG00000010196	family with sequence similarity 161, member B	FAM161 centrosomal protein B [Source:HGNC Symbol:Acc:HGNC:19854]
4	264	NM_001007970_ARL2BP	6.9	sex	trans	chr4:255-271	suggestive	WL	39.74	0.56	0.13	0.81	0.17	-0.35	0.08	-0.44	0.1	Gg_rs15524336	GG_rs13514546	29346521	33468673	255	271	16	ARL2BP	11	751357	758888	1	ENSGALG00000049492	ADP ribosylation factor like GTPase 2 binding protein	ADP ribosylation factor like GTPase 2 binding protein [Source:NCBI gene:Acc:426495]
4	264	ENSGALT00000012970_ALG13	5.06	nonsex	trans	chr4:251-276	suggestive	WL	27.15	0.21	0.04	0.1	0.06	#N/A	#N/A	#N/A	#N/A	Gg_rs15524336	GG_rs13514546	29346521	33468673	251	276	25	#N/A	#N/A	#N/A	#N/A	#N/A	#N/A	#N/A	#N/A
4	265	ENSGALT00000016121_Q5ZLB7_CHICK	3.79	nonsex	cis	chr4:230-282	suggestive	WL	22.93	0.23	0.05	0.13	0.07	#N/A	#N/A	#N/A	#N/A	Gg_rs15522441	X4_37860292	28385846	36686546	230	282	52	SMARCA5	4	30587498	30610590	1	ENSGALG00000009913	SWI/SNF related, matrix associated, actin dependent regulator of chromatin, subfamily a, member 5	SWI/SNF related, matrix associated, actin dependent regulator of chromatin, subfamily a, member 5 [Source:HGNC Symbol:Acc:HGNC:11101]
4	270	NM_001006289_YWHAB	8.68	sex	trans	chr4:249-291	suggestive	RJF	40.09	-0.03	0.22	1.46	0.28	-0.09	0.14	-0.84	0.17	Gg_rs15524336	X4_37860292	29346521	36686546	249	291	42	YWHAB	20	5242537	5256414	-1	ENSGALG00000004143	tyrosine 3-monooxygenase/tryptophan 5-monooxygenase activation protein beta	tyrosine 3-monooxygenase/tryptophan 5-monooxygenase activation protein beta [Source:NCBI gene:Acc:419190]
4	272	ENSGALT00000022602_ENSGALG00000013946	4.92	nonsex	trans	chr4:250-290	suggestive	RJF	30.54	-0.29	0.06	0.06	0.08	#N/A	#N/A	#N/A	#N/A	Gg_rs15524336	X4_37860292	29346521	36686546	250	290	40	SCFD2	4	65762016	65941747	1	ENSGALG00000039168	sec1 family domain containing 2	sec1 family domain containing 2 [Source:HGNC Symbol:Acc:HGNC:30676]
4	272	ENSGALT00000030505_Q5ZJT4_CHICK	5.84	nonsex	trans	chr4:264-293	suggestive	RJF	33.99	-0.06	0.03	0.19	0.04	#N/A	#N/A	#N/A	#N/A	Gg_rs14446625	X4_37860292	31709749	36686546	264	293	29	#N/A	#N/A	#N/A	#N/A	#N/A	#N/A	#N/A	#N/A
4	274	ENSGALT00000011283_C12orf43	6.61	sex	trans	chr4:265-284	suggestive	WL	38.71	0.06	0.13	-0.54	0.17	0.07	0.08	0.32	0.1	Gg_rs14446625	X4_37860292	31709749	36686546	265	284	19	C12orf43	15	9385682	9389695	1	ENSGALG00000006965	chromosome 15 C12orf43 homolog	chromosome 12 open reading frame 43 [Source:HGNC Symbol:Acc:HGNC:25719]
4	276	X603231821F1	7.87	nonsex	trans	chr4:270-285	significant	RJF	45.02	-0.45	0.07	0.17	0.09	#N/A	#N/A	#N/A	#N/A	Gg_rs14446625	X4_37860292	31709749	36686546	270	285	15	#N/A	#N/A	#N/A	#N/A	#N/A	#N/A	#N/A	#N/A
4	276	X603955628F1	8.41	nonsex	trans	chr4:272-287	significant	RJF	42.85	-0.35	0.05	-0.07	0.07	#N/A	#N/A	#N/A	#N/A	Gg_rs14446625	X4_37860292	31709749	36686546	272	287	15	#N/A	#N/A	#N/A	#N/A	#N/A	#N/A	#N/A	#N/A
4	276	ENSGALT00000006125_PAPD5	4.7	nonsex	trans	chr4:268-288	suggestive	RJF	30.54	-0.17	0.04	0.22	0.06	#N/A	#N/A	#N/A	#N/A	Gg_rs14446625	X4_37860292	31709749	36686546	268	288	20	TENT4B	11	6592615	6627442	-1	ENSGALG00000031851	poly(A) RNA polymerase D5, non-canonical	terminal nucleotidyltransferase 4B [Source:HGNC Symbol:Acc:HGNC:30758]
4	276	ENSGALT00000019651_Q5ZIS6_CHICK	5.28	nonsex	trans	chr4:268-282	suggestive	WL	31.9	0.13	0.04	0.19	0.06	#N/A	#N/A	#N/A	#N/A	Gg_rs14446625	X4_37860292	31709749	36686546	268	282	14	ARID4A	5	55411958	55455908	-1	ENSGALG00000012037	AT-rich interaction domain 4A	AT-rich interaction domain 4A [Source:NCBI gene:Acc:423541]
4	276	NM_204203_PCBD2	4.68	nonsex	trans	chr4:269-286	suggestive	WL	27.54	0.19	0.04	-0.06	0.05	#N/A	#N/A	#N/A	#N/A	Gg_rs14446625	X4_37860292	31709749	36686546	269	286	17	PCBD2	13	16352132	16368162	-1	ENSGALG00000006367	pterin-4 alpha-carbinolamine dehydratase 2	pterin-4 alpha-carbinolamine dehydratase 2 [Source:NCBI gene:Acc:374030]
4	281	ENSGALT00000025869_Q5ZJ04_CHICK	7.68	sex	trans	chr4:268-290	suggestive	WL	42.3	0.26	0.11	0.68	0.15	-0.22	0.07	-0.36	0.09	Gg_rs14446625	X4_37860292	31709749	36686546	268	290	22	AZIN1	2	129117614	129143181	-1	ENSGALG00000029295	antizyme inhibitor 1	antizyme inhibitor 1 [Source:NCBI gene:Acc:420254]
4	287	X603848039F1	7.29	nonsex	trans	chr4:265-332	suggestive	RJF	35.63	-0.27	0.05	-0.11	0.07	#N/A	#N/A	#N/A	#N/A	Gg_rs14446625	Gg_rs15577162	31709749	51483475	265	332	67	#N/A	#N/A	#N/A	#N/A	#N/A	#N/A	#N/A	#N/A
4	297	X603373505F1	4.98	nonsex	trans	chr4:287-312	suggestive	WL	31.22	0.19	0.16	-0.72	0.2	#N/A	#N/A	#N/A	#N/A	GG_rs13514546	Gg_rs14457643	33468673	41785570	287	312	25	#N/A	#N/A	#N/A	#N/A	#N/A	#N/A	#N/A	#N/A
4	302	NM_001030981_HDAC9	9.42	sex	trans	chr4:288-318	suggestive	RJF	49.01	-0.34	0.16	0.63	0.19	0.11	0.1	-0.3	0.12	GG_rs13514546	Gg_rs14457643	33468673	41785570	288	318	30	#N/A	#N/A	#N/A	#N/A	#N/A	#N/A	#N/A	#N/A
4	309	ENSGALT00000000899_PHF13	6.01	nonsex	trans	chr4:285-341	suggestive	WL	28.54	0.07	0.03	-0.16	0.03	#N/A	#N/A	#N/A	#N/A	GG_rs13514546	Gg_rs15577162	33468673	51483475	285	341	56	#N/A	#N/A	#N/A	#N/A	#N/A	#N/A	#N/A	#N/A
4	314	NM_001031306_GK5	7.4	sex	trans	chr4:302-347	suggestive	RJF	39.66	-0.05	0.16	-0.3	0.2	-0.15	0.1	0.34	0.13	rbl1438	Gg_rs15577162	37834638	51483475	302	347	45	GK5	9	10550183	10571324	-1	ENSGALG00000002729	glycerol kinase 5 (putative)	glycerol kinase 5 (putative) [Source:NCBI gene:Acc:424779]
4	316	X603472881F1	5.28	nonsex	trans	chr4:300-338	suggestive	RJF	32.66	-0.35	0.08	0.38	0.1	#N/A	#N/A	#N/A	#N/A	rbl1438	Gg_rs15577162	37834638	51483475	300	338	38	#N/A	#N/A	#N/A	#N/A	#N/A	#N/A	#N/A	#N/A
4	317	ENSGALT00000021660_C2orf65	11.45	sex	trans	chr4:309-334	significant	WL	55.7	0.42	0.18	-0.05	0.22	-0.53	0.11	0.28	0.14	rbl1438	Gg_rs15577162	37834638	51483475	309	334	25	M1AP	4	90753356	90774829	1	ENSGALG00000046984	meiosis 1 associated protein	meiosis 1 associated protein [Source:HGNC Symbol:Acc:HGNC:25183]
4	321	ENSGALT00000018254_COQ2	5.67	sex	cis	chr4:307-337	suggestive	WL	36.06	0.25	0.13	-0.39	0.16	-0.04	0.08	0.23	0.1	rbl1438	Gg_rs15577162	37834638	51483475	307	337	30	COQ2	4	46430335	46437404	-1	ENSGALG00000041294	coenzyme Q2, polyprenyltransferase	coenzyme Q2, polyprenyltransferase [Source:HGNC Symbol:Acc:HGNC:25223]
4	321	NM_001080888_RCHY1	3.63	nonsex	cis	chr4:302-345	suggestive	RJF	22.18	-0.18	0.04	0.02	0.05	#N/A	#N/A	#N/A	#N/A	rbl1438	Gg_rs15577162	37834638	51483475	302	345	43	RCHY1	4	34596009	34599582	1	ENSGALG00000023335	ring finger and CHY zinc finger domain containing 1	ring finger and CHY zinc finger domain containing 1 [Source:NCBI gene:Acc:771726]
4	321	ENSGALT00000003013_Q5ZJI2_CHICK	6.53	sex	trans	chr4:315-333	suggestive	WL	28.34	0.26	0.1	0.15	0.13	-0.23	0.06	0.03	0.08	rbl1438	Gg_rs15577162	37834638	51483475	315	333	18	ELP1	Z	70755485	70786855	1	ENSGALG00000001947	inhibitor of kappa light polypeptide gene enhancer in B-cells, kinase complex-associated protein	elongator complex protein 1 [Source:HGNC Symbol:Acc:HGNC:5959]
4	321	ENSGALT00000008691_C1orf142	4.69	nonsex	trans	chr4:309-344	suggestive	WL	30.14	0.11	0.02	-0.09	0.03	#N/A	#N/A	#N/A	#N/A	rbl1438	Gg_rs15577162	37834638	51483475	309	344	35	SNAP47	2	3278997	3314408	-1	ENSGALG00000005412	synaptosome associated protein 47	synaptosome associated protein 47 [Source:HGNC Symbol:Acc:HGNC:30669]
4	326	ENSGALT00000024213_TNPO1	4.85	nonsex	trans	chr4:305-348	suggestive	RJF	25.51	-0.18	0.05	0.25	0.06	#N/A	#N/A	#N/A	#N/A	rbl1438	Gg_rs15577162	37834638	51483475	305	348	43	TNPO1	Z	25036411	25112335	-1	ENSGALG00000015014	transportin 1	transportin 1 [Source:HGNC Symbol:Acc:HGNC:6401]
4	329	NM_204569_LOC395256	3.76	nonsex	cis	chr4:299-356	suggestive	WL	22.3	0.28	0.07	0.02	0.09	#N/A	#N/A	#N/A	#N/A	rbl1438	Gg_rs15577162	37834638	51483475	299	356	57	MEPE	4	45667318	45670752	-1	ENSGALG00000010927	matrix extracellular phosphoglycoprotein	matrix extracellular phosphoglycoprotein [Source:NCBI gene:Acc:395256]
4	419	ENSGALT00000026589_SDC1	6.75	nonsex	trans	chr4:418-439	suggestive	WL	40.32	0.69	0.12	0.85	0.16	#N/A	#N/A	#N/A	#N/A	Gg_rs14479567	Gg_rs14487406	61147020	68738722	418	439	21	SDC1	3	101546272	101566050	-1	ENSGALG00000016480	syndecan 1	syndecan 1 [Source:HGNC Symbol:Acc:HGNC:10658]
4	419	NM_204621_PTPRJ_chr5_13956387	4.6	nonsex	trans	chr4:414-428	suggestive	RJF	28.71	0	0.05	-0.27	0.07	#N/A	#N/A	#N/A	#N/A	Gg_rs14476286	Gg_rs15608427	57770912	66455327	414	428	14	PTPRJ	5	13013917	13081114	1	ENSGALG00000006382	protein tyrosine phosphatase, receptor type J	protein tyrosine phosphatase, receptor type J [Source:NCBI gene:Acc:395330]
4	422	ENSGALT00000022383_PDCL2	11.58	sex	cis	chr4:420-426	significant	WL	54.94	0.49	0.25	0.7	0.31	-0.01	0.14	-0.37	0.17	MTUS_1	Gg_rs15608427	62926903	66455327	420	426	6	PDCL2	4	65053223	65055830	1	ENSGALG00000053405		phosducin like 2 [Source:HGNC Symbol:Acc:HGNC:29524]
4	422	NM_204323_LEPR	5.15	nonsex	trans	chr4:421-428	suggestive	WL	32.24	0.24	0.05	0.31	0.07	#N/A	#N/A	#N/A	#N/A	MTUS_1	Gg_rs15608427	62926903	66455327	421	428	7	LEPR	8	28687054	28717255	1	ENSGALG00000011058	leptin receptor	leptin receptor [Source:NCBI gene:Acc:374223]
4	424	ENSGALT00000034415_ENSGALG00000021339	5.4	nonsex	trans	chr4:417-435	suggestive	WL	31.12	0.2	0.04	0.28	0.06	#N/A	#N/A	#N/A	#N/A	Gg_rs14479567	Gg_rs14487406	61147020	68738722	417	435	18	#N/A	#N/A	#N/A	#N/A	#N/A	#N/A	#N/A	#N/A
4	431	NM_001008446_ACTR5	4.76	nonsex	trans	chr4:418-450	suggestive	WL	30.4	0.15	0.03	0.04	0.04	#N/A	#N/A	#N/A	#N/A	Gg_rs14479567	chr4.71833345	61147020	69744119	418	450	32	ACTR5	20	3738686	3748958	1	ENSGALG00000003559	ARP5 actin-related protein 5 homolog	ARP5 actin-related protein 5 homolog [Source:NCBI gene:Acc:419169]
4	433	ENSGALT00000013580_Q90943_CHICK	5.45	nonsex	trans	chr4:414-440	suggestive	WL	34.86	0.28	0.05	0.26	0.07	#N/A	#N/A	#N/A	#N/A	Gg_rs14476286	Gg_rs14487406	57770912	68738722	414	440	26	FES	10	20534450	20539528	-1	ENSGALG00000008340	FES proto-oncogene, tyrosine kinase	FES proto-oncogene, tyrosine kinase [Source:HGNC Symbol:Acc:HGNC:3657]
4	437	ENSGALT00000022792_DCUN1D4	6.51	sex	cis	chr4:428-452	significant	RJF	38.74	-0.43	0.58	-0.53	0.7	-0.16	0.32	0.28	0.4	Gg_rs15603543	chr4.71833345	64852372	69744119	428	452	24	DCUN1D4	4	66184701	66219754	-1	ENSGALG00000014078	defective in cullin neddylation 1 domain containing 4	defective in cullin neddylation 1 domain containing 4 [Source:HGNC Symbol:Acc:HGNC:28998]
4	448	ENSGALT00000023136_LIAS	4.08	nonsex	cis	chr4:431-464	significant	WL	27.55	0.13	0.03	-0.03	0.05	#N/A	#N/A	#N/A	#N/A	Gg_rs15603543	chr4.71833345	64852372	69744119	431	464	33	LIAS	4	69277313	69289274	-1	ENSGALG00000049929	lipoic acid synthetase	lipoic acid synthetase [Source:HGNC Symbol:Acc:HGNC:16429]
4	451	ENSGALT00000022974_GABRA2	3.49	nonsex	cis	chr4:428-471	suggestive	RJF	22.18	-0.15	0.04	0	0.06	#N/A	#N/A	#N/A	#N/A	Gg_rs15603543	chr4.71833345	64852372	69744119	428	471	43	GABRA2	4	67066083	67117921	1	ENSGALG00000014206	gamma-aminobutyric acid type A receptor alpha2 subunit	gamma-aminobutyric acid type A receptor alpha2 subunit [Source:HGNC Symbol:Acc:HGNC:4076]
4	459	X603221003F1	7.84	nonsex	trans	chr4:437-473	suggestive	WL	36.89	0.25	0.04	0.15	0.06	#N/A	#N/A	#N/A	#N/A	Gg_rs15608427	Gg_rs14488748	66455327	70910344	437	473	36	#N/A	#N/A	#N/A	#N/A	#N/A	#N/A	#N/A	#N/A
4	474	X603602358F1	18.87	nonsex	cis	chr4:468-478	significant	WL	71.05	0.68	0.05	0.23	0.07	#N/A	#N/A	#N/A	#N/A	Gg_rs14487406	snp.131.95.10914.S.1	68738722	74199336	468	478	10	LGI2	4	73567819	73587984	1	ENSGALG00000043283	leucine rich repeat LGI family member 2	leucine rich repeat LGI family member 2 [Source:NCBI gene:Acc:422809]
4	475	ENSGALT00000039275_ENSGALG00000023600	5.41	nonsex	trans	chr4:468-481	suggestive	WL	34.48	0.2	0.07	0.44	0.1	#N/A	#N/A	#N/A	#N/A	Gg_rs14487406	snp.131.95.10914.S.1	68738722	74199336	468	481	13	#N/A	#N/A	#N/A	#N/A	#N/A	#N/A	#N/A	#N/A
4	487	ENSGALT00000032066_ENSGALG00000014401	4.93	nonsex	trans	chr4:478-508	suggestive	RJF	31.01	-0.23	0.05	-0.04	0.07	#N/A	#N/A	#N/A	#N/A	Gg_rs14488748	Gg_rs15627770	70910344	79685620	478	508	30	#N/A	#N/A	#N/A	#N/A	#N/A	#N/A	#N/A	#N/A
4	487	NM_001006550_RFC4	4.68	nonsex	trans	chr4:477-527	suggestive	RJF	28.94	-0.14	0.03	-0.05	0.04	#N/A	#N/A	#N/A	#N/A	Gg_rs14488748	Gg_rs14496623	70910344	80976548	477	527	50	RFC4	9	16362069	16373062	-1	ENSGALG00000008703	replication factor C subunit 4	replication factor C subunit 4 [Source:NCBI gene:Acc:424958]
4	491	X603841335F1	10.08	nonsex	trans	chr4:480-501	significant	WL	46.32	0.34	0.04	0.16	0.06	#N/A	#N/A	#N/A	#N/A	Gg_rs14488748	Gg_rs15627770	70910344	79685620	480	501	21	#N/A	#N/A	#N/A	#N/A	#N/A	#N/A	#N/A	#N/A
4	493	X603863112F1	8.76	nonsex	cis	chr4:489-501	significant	RJF	41.48	-0.33	0.05	-0.09	0.06	#N/A	#N/A	#N/A	#N/A	snp.131.95.10914.S.1	Gg_rs15627770	74199336	79685620	489	501	12	CD38	4	76602399	76622926	-1	ENSGALG00000014508	CD38 molecule	CD38 molecule [Source:NCBI gene:Acc:422827]
4	493	X603863258F1	27.34	nonsex	cis	chr4:492-497	significant	RJF	81.87	-0.87	0.05	0.29	0.07	#N/A	#N/A	#N/A	#N/A	snp.131.95.10914.S.1	Gg_rs15627770	74199336	79685620	492	497	5	MED28	4	75967753	75970779	-1	ENSGALG00000054271	mediator complex subunit 28	mediator complex subunit 28 [Source:HGNC Symbol:Acc:HGNC:24628]
4	493	ENSGALT00000011562_MED28	3.87	nonsex	cis	chr4:466-507	significant	WL	23.05	0.35	0.09	-0.18	0.13	#N/A	#N/A	#N/A	#N/A	Gg_rs14487406	Gg_rs15627770	68738722	79685620	466	507	41	MED28	4	75967753	75970779	-1	ENSGALG00000054271	mediator complex subunit 28	mediator complex subunit 28 [Source:HGNC Symbol:Acc:HGNC:24628]
4	494	ENSGALT00000023123_KLB	5.92	sex	cis	chr4:482-504	suggestive	WL	36.14	0.7	0.18	0.96	0.24	-0.29	0.1	-0.51	0.14	Gg_rs14488748	Gg_rs15627770	70910344	79685620	482	504	22	KLB	4	69297198	69312286	-1	ENSGALG00000041663	klotho beta	klotho beta [Source:HGNC Symbol:Acc:HGNC:15527]
4	496	NM_001031336_LAP3_chr4_78865513	16.24	nonsex	cis	chr4:491-503	significant	RJF	63.58	-0.59	0.06	0.13	0.08	#N/A	#N/A	#N/A	#N/A	snp.131.95.10914.S.1	Gg_rs15627770	74199336	79685620	491	503	12	LAP3	4	75971194	75983004	-1	ENSGALG00000006334	leucine aminopeptidase 3	leucine aminopeptidase 3 [Source:NCBI gene:Acc:425306]
4	539	ENSGALT00000023402_Q5ZLD8_CHICK	7.92	sex	cis	chr4:528-548	significant	WL	41.46	0.77	0.16	0.74	0.18	-0.33	0.1	-0.34	0.11	Gg_rs15627770	Gg_rs14500265	79685620	84154671	528	548	20	PROM1	4	76507126	76565949	1	ENSGALG00000014496	prominin 1	prominin 1 [Source:NCBI gene:Acc:422825]
4	569	ENSGALT00000011882_TMEM114	7.03	sex	trans	chr4:560-569	suggestive	RJF	42.22	-0.39	0.18	0.88	0.24	0.07	0.11	-0.36	0.15	Gg_rs15631046	Gg_rs14500265	81046751	84154671	560	569	9	TMEM114	14	10525431	10535948	1	ENSGALG00000039005	transmembrane protein 114	transmembrane protein 114 [Source:HGNC Symbol:Acc:HGNC:33227]
4	569	ENSGALT00000020190_NIN	4.87	nonsex	trans	chr4:557-569	suggestive	WL	30.86	0.11	0.03	0.07	0.04	#N/A	#N/A	#N/A	#N/A	Gg_rs15631046	Gg_rs14500265	81046751	84154671	557	569	12	NIN	5	58056876	58107170	-1	ENSGALG00000012361	ninein	ninein [Source:HGNC Symbol:Acc:HGNC:14906]
5	0	NM_001031066_C11orf46	3.9	nonsex	cis	chr5:0-4	significant	WL	25.66	0.42	0.1	0.41	0.14	#N/A	#N/A	#N/A	#N/A	Gg_rs15649037	Gg_rs14509739	542497	1061606	0	4	4	ARL14EP	5	4803099	4810319	1	ENSGALG00000012139	ADP ribosylation factor like GTPase 14 effector protein	ADP ribosylation factor like GTPase 14 effector protein [Source:NCBI gene:Acc:421605]
5	0	NM_001006464_C11orf10	4.15	nonsex	cis	chr5:0-8	significant	WL	28.13	0.18	0.04	0.01	0.05	#N/A	#N/A	#N/A	#N/A	Gg_rs15649037	Gg_rs14509739	542497	1061606	0	8	8	TMEM258	5	485844	487737	-1	ENSGALG00000038292	transmembrane protein 258	transmembrane protein 258 [Source:NCBI gene:Acc:422964]
5	0	NM_204478_NUF2	5.44	nonsex	trans	chr5:0-4	suggestive	RJF	31.9	-0.19	0.07	-0.5	0.09	#N/A	#N/A	#N/A	#N/A	Gg_rs15649037	Gg_rs14509739	542497	1061606	0	4	4	NUF2	8	5837470	5849103	-1	ENSGALG00000003438	NUF2, NDC80 kinetochore complex component	NUF2, NDC80 kinetochore complex component [Source:NCBI gene:Acc:395135]
5	10	ENSGALT00000027653_C1QTNF9	5.38	nonsex	trans	chr5:6-23	suggestive	WL	31.84	0.44	0.08	0.42	0.11	#N/A	#N/A	#N/A	#N/A	Gg_rs15649037	Gg_rs14353199	542497	4074625	6	23	17		1	178731781	178738215	1	ENSGALG00000017117	C1q and tumor necrosis factor related protein 9B	C1q and tumor necrosis factor related protein 9B [Source:NCBI gene:Acc:771538]
5	14	X603836259F1	5	nonsex	trans	chr5:8-24	suggestive	WL	31.39	0.35	0.1	0.63	0.13	#N/A	#N/A	#N/A	#N/A	Gg_rs15649037	Gg_rs14353199	542497	4074625	8	24	16	#N/A	#N/A	#N/A	#N/A	#N/A	#N/A	#N/A	#N/A
5	92	ENSGALT00000039501_USH1C	7.94	nonsex	cis	chr5:75-106	significant	WL	46.07	0.37	0.05	0.04	0.08	#N/A	#N/A	#N/A	#N/A	X5_5571125	Gg_rs14518923	5752853	15461425	75	106	31	USH1C	5	12148432	12193954	-1	ENSGALG00000006192	USH1 protein network component harmonin	USH1 protein network component harmonin [Source:HGNC Symbol:Acc:HGNC:12597]
5	101	ENSGALT00000022037_MR1	5.11	nonsex	trans	chr5:87-115	suggestive	WL	29.97	0.53	0.14	-0.68	0.21	#N/A	#N/A	#N/A	#N/A	X5_5571125	Gg_rs14518923	5752853	15461425	87	115	28	#N/A	#N/A	#N/A	#N/A	#N/A	#N/A	#N/A	#N/A
5	104	X603372546F1	5.26	nonsex	trans	chr5:61-124	suggestive	WL	30.71	0.33	0.08	0.29	0.11	#N/A	#N/A	#N/A	#N/A	X5_5571125	snp.98.79.91070.S.2	5752853	17614557	61	124	63	#N/A	#N/A	#N/A	#N/A	#N/A	#N/A	#N/A	#N/A
5	121	NM_204674_FGF19	3.68	nonsex	cis	chr5:109-180	suggestive	WL	24.75	0.21	0.06	-0.2	0.1	#N/A	#N/A	#N/A	#N/A	Gg_rs15666168	Gg_rs15679503	13243005	22362570	109	180	71	FGF19	5	17813609	17818546	-1	ENSGALG00000028376	fibroblast growth factor 19	fibroblast growth factor 19 [Source:NCBI gene:Acc:395394]
5	121	NM_001031186_ORAOV1	3.71	nonsex	cis	chr5:107-170	suggestive	WL	23.8	0.24	0.06	0.21	0.09	#N/A	#N/A	#N/A	#N/A	Gg_rs15666168	X5_21008191	13243005	19572670	107	170	63	ORAOV1	5	17790358	17811445	-1	ENSGALG00000007556	oral cancer overexpressed 1	oral cancer overexpressed 1 [Source:NCBI gene:Acc:423142]
5	123	NM_001006473_RNH1	5.17	nonsex	cis	chr5:107-148	significant	WL	28.33	0.21	0.04	-0.03	0.07	#N/A	#N/A	#N/A	#N/A	Gg_rs15666168	X5_21008191	13243005	19572670	107	148	41	RNH1	5	16327023	16335748	1	ENSGALG00000006904	ribonuclease/angiogenin inhibitor 1	ribonuclease/angiogenin inhibitor 1 [Source:NCBI gene:Acc:423111]
5	140	ENSGALT00000036471_ENSGALG00000022731	5.97	nonsex	trans	chr5:114-160	suggestive	RJF	33.98	-0.18	0.04	0.11	0.05	#N/A	#N/A	#N/A	#N/A	Gg_rs15666168	X5_21008191	13243005	19572670	114	160	46	RNASEH2B	1	171220977	171264767	1	ENSGALG00000017015	ribonuclease H2 subunit B	ribonuclease H2 subunit B [Source:NCBI gene:Acc:418874]
5	181	ENSGALT00000008081_IQSEC1	5.69	nonsex	trans	chr5:175-199	suggestive	RJF	34.73	-0.17	0.03	-0.19	0.04	#N/A	#N/A	#N/A	#N/A	X5_21008191	Gg_rs15685956	19572670	25665093	175	199	24	IQSEC1	12	5657062	5792880	-1	ENSGALG00000005042	IQ motif and Sec7 domain 1	IQ motif and Sec7 domain 1 [Source:HGNC Symbol:Acc:HGNC:29112]
5	206	ENSGALT00000016792_NEK9	4.7	nonsex	cis	chr5:180-250	suggestive	WL	24.46	0.12	0.08	0.4	0.11	#N/A	#N/A	#N/A	#N/A	X5_21008191	GG_rs15702155	19572670	37011684	180	250	70	NEK9	5	38369408	38393355	-1	ENSGALG00000010314	NIMA related kinase 9	NIMA related kinase 9 [Source:HGNC Symbol:Acc:HGNC:18591]
5	216	NM_001007933_SLC39A9	4.63	nonsex	cis	chr5:204-229	significant	RJF	28.42	-0.23	0.05	-0.02	0.06	#N/A	#N/A	#N/A	#N/A	Gg_rs15685956	Gg_rs13585204	25665093	30607808	204	229	25	SLC39A9	5	28215545	28232960	-1	ENSGALG00000009438	solute carrier family 39 member 9	solute carrier family 39 member 9 [Source:NCBI gene:Acc:423261]
5	217	ENSGALT00000015261_Q9PVI7_CHICK	3.87	nonsex	cis	chr5:192-233	suggestive	RJF	24.34	-0.11	0.03	-0.01	0.03	#N/A	#N/A	#N/A	#N/A	Gg_rs15679503	GG_rs15696504	22362570	32817273	192	233	41	RGS6	5	26908701	27134788	-1	ENSGALG00000009368	regulator of G-protein signaling 6	regulator of G-protein signaling 6 [Source:NCBI gene:Acc:395618]
5	226	X603957141F1	6.17	nonsex	trans	chr5:214-233	suggestive	WL	36.57	0.37	0.08	0.24	0.11	#N/A	#N/A	#N/A	#N/A	RBL3041	GG_rs15696504	27552588	32817273	214	233	19	#N/A	#N/A	#N/A	#N/A	#N/A	#N/A	#N/A	#N/A
5	230	ENSGALT00000000983_MFSD4	4.75	nonsex	trans	chr5:221-232	suggestive	WL	27.72	0.05	0.03	0.17	0.04	#N/A	#N/A	#N/A	#N/A	RBL3041	Gg_rs13585204	27552588	30607808	221	232	11	MFSD4A	26	2178133	2192431	1	ENSGALG00000000695	major facilitator superfamily domain containing 4A	major facilitator superfamily domain containing 4A [Source:HGNC Symbol:Acc:HGNC:25433]
5	232	X603848756F1	7.31	nonsex	trans	chr5:226-236	significant	RJF	43.69	-0.37	0.06	0.1	0.08	#N/A	#N/A	#N/A	#N/A	RBL3041	X5_36025717	27552588	33875344	226	236	10	#N/A	#N/A	#N/A	#N/A	#N/A	#N/A	#N/A	#N/A
5	232	ENSGALT00000037430_LOC768919	6.65	sex	trans	chr5:226-233	suggestive	RJF	31.59	-0.02	0.1	0.19	0.14	-0.06	0.06	-0.21	0.08	RBL3041	GG_rs15696504	27552588	32817273	226	233	7		3	57621418	57662363	1	ENSGALG00000035769
5	232	ENSGALT00000036314_ENSGALG00000022676	4.58	nonsex	trans	chr5:224-248	suggestive	RJF	29.59	-0.25	0.05	0	0.07	#N/A	#N/A	#N/A	#N/A	RBL3041	GG_rs15702155	27552588	37011684	224	248	24	#N/A	#N/A	#N/A	#N/A	#N/A	#N/A	#N/A	#N/A
5	233	NM_001031200_C15orf41	10.38	nonsex	cis	chr5:227-244	significant	RJF	50.13	-0.3	0.04	0.02	0.05	#N/A	#N/A	#N/A	#N/A	RBL3041	GG_rs15702155	27552588	37011684	227	244	17	C5H15orf41	5	31651198	31766696	-1	ENSGALG00000009801	chromosome 5 C15orf41 homolog	chromosome 5 C15orf41 homolog [Source:NCBI gene:Acc:423293]
5	233	ENSGALT00000010440_CCDC51	5.47	nonsex	trans	chr5:222-248	suggestive	RJF	31.58	-0.11	0.02	-0.02	0.03	#N/A	#N/A	#N/A	#N/A	RBL3041	GG_rs15702155	27552588	37011684	222	248	26		12	11664478	11669688	1	ENSGALG00000006465	coiled-coil domain containing 51	coiled-coil domain containing 51 [Source:NCBI gene:Acc:416045]
5	233	ENSGALT00000015305_Q9PUI8_CHICK	4.64	nonsex	trans	chr5:220-236	suggestive	WL	30.33	0.15	0.05	0.22	0.07	#N/A	#N/A	#N/A	#N/A	RBL3041	X5_36025717	27552588	33875344	220	236	16	GLRB	4	21362248	21407298	1	ENSGALG00000009395	glycine receptor beta	glycine receptor beta [Source:HGNC Symbol:Acc:HGNC:4329]
5	235	ENSGALT00000037848_C14orf147	4.06	nonsex	cis	chr5:228-316	significant	RJF	26.8	-0.19	0.04	0.01	0.06	#N/A	#N/A	#N/A	#N/A	RBL3041	Gg_rs15718481	27552588	45643182	228	316	88	SPTSSA	5	36112405	36116717	-1	ENSGALG00000025755	serine palmitoyltransferase small subunit A	serine palmitoyltransferase small subunit A [Source:NCBI gene:Acc:423318]
5	236	ENSGALT00000012634_LOC422111	4.86	nonsex	trans	chr5:234-245	suggestive	WL	28.43	0.18	0.05	0.2	0.07	#N/A	#N/A	#N/A	#N/A	Gg_rs13585204	GG_rs15702155	30607808	37011684	234	245	11	OTOP2	18	10548514	10554252	1	ENSGALG00000007791	otopetrin 2	otopetrin 2 [Source:HGNC Symbol:Acc:HGNC:19657]
5	236	NM_001006276_RFC3	4.74	nonsex	trans	chr5:226-245	suggestive	WL	29.9	0.19	0.04	0.11	0.06	#N/A	#N/A	#N/A	#N/A	RBL3041	GG_rs15702155	27552588	37011684	226	245	19	RFC3	1	175226091	175239903	-1	ENSGALG00000017064	replication factor C subunit 3	replication factor C subunit 3 [Source:NCBI gene:Acc:418907]
5	237	X603865840F1	8.48	nonsex	cis	chr5:233-242	significant	WL	48.91	0.23	0.04	0.26	0.06	#N/A	#N/A	#N/A	#N/A	Gg_rs13585204	GG_rs15702155	30607808	37011684	233	242	9	ARG2	5	29074720	29091937	1	ENSGALG00000009519	arginase 2	arginase 2 [Source:NCBI gene:Acc:423272]
5	237	ENSGALT00000016171_HECTD1	3.44	nonsex	cis	chr5:231-247	suggestive	WL	22.67	0.04	0.04	0.23	0.06	#N/A	#N/A	#N/A	#N/A	RBL3041	GG_rs15702155	27552588	37011684	231	247	16	HECTD1	5	34548447	34599123	-1	ENSGALG00000009946	HECT domain E3 ubiquitin protein ligase 1	HECT domain E3 ubiquitin protein ligase 1 [Source:HGNC Symbol:Acc:HGNC:20157]
5	237	NM_001007930_CHP	4.17	nonsex	cis	chr5:233-245	significant	WL	26.5	0.16	0.04	0.13	0.06	#N/A	#N/A	#N/A	#N/A	Gg_rs13585204	GG_rs15702155	30607808	37011684	233	245	12	CHP1	5	24756733	24773702	1	ENSGALG00000008569	calcineurin like EF-hand protein 1	calcineurin like EF-hand protein 1 [Source:NCBI gene:Acc:423211]
5	237	ENSGALT00000010849_NOX1	9.5	sex	trans	chr5:228-244	significant	RJF	51.96	-0.45	0.13	0.95	0.18	0.17	0.08	-0.61	0.11	RBL3041	GG_rs15702155	27552588	37011684	228	244	16	NOX1	4	5146544	5150926	1	ENSGALG00000006707	NADPH oxidase 1	NADPH oxidase 1 [Source:NCBI gene:Acc:422257]
5	237	ENSGALT00000012224_PDSS1	7.84	nonsex	trans	chr5:234-245	significant	RJF	45.34	-0.11	0.02	-0.08	0.03	#N/A	#N/A	#N/A	#N/A	Gg_rs13585204	GG_rs15702155	30607808	37011684	234	245	11	PDSS1	2	16094674	16116800	-1	ENSGALG00000007559	prenyl (decaprenyl) diphosphate synthase, subunit 1	prenyl (decaprenyl) diphosphate synthase, subunit 1 [Source:NCBI gene:Acc:420490]
5	237	NM_001006241_RPL3	6.61	sex	trans	chr5:236-246	suggestive	WL	41.38	0.41	0.12	0.26	0.17	-0.14	0.07	-0.13	0.1	GG_rs15696504	GG_rs15702155	32817273	37011684	236	246	10	RPL3	1	50691560	50697388	1	ENSGALG00000012172	ribosomal protein L3	ribosomal protein L3 [Source:NCBI gene:Acc:418016]
5	237	ENSGALT00000039388_ENSGALG00000023638	5.48	nonsex	trans	chr5:226-248	suggestive	WL	32.46	0.26	0.05	0.15	0.08	#N/A	#N/A	#N/A	#N/A	RBL3041	GG_rs15702155	27552588	37011684	226	248	22	#N/A	#N/A	#N/A	#N/A	#N/A	#N/A	#N/A	#N/A
5	237	NM_213579_GEM	4.77	nonsex	trans	chr5:233-245	suggestive	RJF	30.51	-0.12	0.03	-0.12	0.04	#N/A	#N/A	#N/A	#N/A	Gg_rs13585204	GG_rs15702155	30607808	37011684	233	245	12	GEM	2	125926904	125935308	-1	ENSGALG00000032506	GTP binding protein overexpressed in skeletal muscle	GTP binding protein overexpressed in skeletal muscle [Source:NCBI gene:Acc:404771]
5	239	ENSGALT00000000932_TERF2_CHICK	4.78	nonsex	trans	chr5:233-252	suggestive	WL	30.63	0.11	0.03	0.07	0.04	#N/A	#N/A	#N/A	#N/A	Gg_rs13585204	GG_rs15702155	30607808	37011684	233	252	19	TERF2	11	18938562	18946393	-1	ENSGALG00000000657	telomeric repeat binding factor 2	telomeric repeat binding factor 2 [Source:NCBI gene:Acc:395598]
5	239	ENSGALT00000037701_KCC2D_CHICK	4.71	nonsex	trans	chr5:236-252	suggestive	WL	29.58	0.2	0.05	0.18	0.07	#N/A	#N/A	#N/A	#N/A	GG_rs15696504	GG_rs15702155	32817273	37011684	236	252	16	CAMK2D	4	56534692	56694206	1	ENSGALG00000041635	calcium/calmodulin dependent protein kinase II delta	calcium/calmodulin dependent protein kinase II delta [Source:NCBI gene:Acc:422688]
5	241	X603143975F1	9.37	sex	cis	chr5:235-251	significant	RJF	51.07	-0.45	0.12	-0.14	0.17	0.13	0.07	0.08	0.1	Gg_rs13585204	GG_rs15702155	30607808	37011684	235	251	16	#N/A	5	36257140	36257969	-1	#N/A	#N/A	#N/A
5	243	X603257863F1	6.35	nonsex	trans	chr5:229-255	suggestive	RJF	37.83	-0.2	0.04	-0.01	0.05	#N/A	#N/A	#N/A	#N/A	RBL3041	GG_rs15702155	27552588	37011684	229	255	26	#N/A	#N/A	#N/A	#N/A	#N/A	#N/A	#N/A	#N/A
5	255	ENSGALT00000025838_LOC777328	5.53	nonsex	trans	chr5:231-275	suggestive	RJF	34.44	-0.16	0.03	0.04	0.05	#N/A	#N/A	#N/A	#N/A	RBL3041	Gg_rs15706046	27552588	38849288	231	275	44		2	128316009	128333033	1	ENSGALG00000049684	sperm associated antigen 1	sperm associated antigen 1 [Source:NCBI gene:Acc:420249]
5	262	ENSGALT00000016505_Q5ZJH1_CHICK	6.36	sex	cis	chr5:248-283	significant	WL	37.42	0.59	0.16	0.49	0.22	-0.2	0.09	-0.23	0.13	X5_38043869	Gg_rs15706046	35879487	38849288	248	283	35	GEMIN2	5	37800072	37808809	1	ENSGALG00000010154	gem nuclear organelle associated protein 2	gem nuclear organelle associated protein 2 [Source:NCBI gene:Acc:423336]
5	268	X603600251F1	9.31	nonsex	cis	chr5:256-282	significant	RJF	48.99	-0.66	0.11	0.37	0.15	#N/A	#N/A	#N/A	#N/A	X5_38043869	Gg_rs15706046	35879487	38849288	256	282	26	#N/A	5	38342738	38346212	-1	#N/A	#N/A	#N/A
5	268	NM_001039302_SIP1	3.9	nonsex	cis	chr5:244-354	significant	WL	25.27	0.27	0.06	0.14	0.09	#N/A	#N/A	#N/A	#N/A	X5_38043869	Gg_rs15726907	35879487	50092059	244	354	110	GEMIN2	5	37800072	37808809	1	ENSGALG00000010154	gem nuclear organelle associated protein 2	gem nuclear organelle associated protein 2 [Source:NCBI gene:Acc:423336]
5	289	NM_001030622_KIF3A	5.43	nonsex	trans	chr5:268-315	suggestive	WL	31.99	0.14	0.03	0.13	0.05	#N/A	#N/A	#N/A	#N/A	GG_rs15702155	Gg_rs15718481	37011684	45643182	268	315	47	KIF3A	13	17663660	17679532	-1	ENSGALG00000006860	kinesin family member 3A	kinesin family member 3A [Source:NCBI gene:Acc:416332]
5	303	ENSGALT00000041173_ENSGALG00000024355	4.92	nonsex	trans	chr5:276-313	suggestive	RJF	31.73	-0.22	0.04	-0.04	0.06	#N/A	#N/A	#N/A	#N/A	GG_rs15702155	Gg_rs15718481	37011684	45643182	276	313	37	#N/A	#N/A	#N/A	#N/A	#N/A	#N/A	#N/A	#N/A
5	304	ENSGALT00000017553_SLC24A4	3.52	nonsex	cis	chr5:278-322	suggestive	WL	22.53	0.09	0.03	-0.11	0.04	#N/A	#N/A	#N/A	#N/A	GG_rs15702155	Gg_rs15726907	37011684	50092059	278	322	44	SLC24A4	5	44896394	44930765	1	ENSGALG00000010793	solute carrier family 24 member 4	solute carrier family 24 member 4 [Source:HGNC Symbol:Acc:HGNC:10978]
5	305	ENSGALT00000032540_C14orf143	6.12	nonsex	cis	chr5:282-330	significant	WL	37.04	0.33	0.06	0.12	0.08	#N/A	#N/A	#N/A	#N/A	GG_rs15702155	Gg_rs15726907	37011684	50092059	282	330	48	EFCAB11	5	43821392	43876997	-1	ENSGALG00000020402	EF-hand calcium binding domain 11	EF-hand calcium binding domain 11 [Source:HGNC Symbol:Acc:HGNC:20357]
5	305	NM_205473_NPY	6.84	sex	trans	chr5:283-310	suggestive	WL	39.96	0.49	0.1	0.39	0.14	-0.24	0.06	-0.17	0.08	GG_rs15702155	Gg_rs15713537	37011684	43649536	283	310	27	NPY	2	31464055	31472130	1	ENSGALG00000010983	neuropeptide Y	neuropeptide Y [Source:NCBI gene:Acc:396464]
5	305	ENSGALT00000013380_BZW1_CHICK	5.21	nonsex	trans	chr5:282-318	suggestive	WL	30.23	0.2	0.04	0.04	0.05	#N/A	#N/A	#N/A	#N/A	GG_rs15702155	Gg_rs15718481	37011684	45643182	282	318	36	BZW1	7	11284739	11295272	1	ENSGALG00000008220	basic leucine zipper and W2 domains 1	basic leucine zipper and W2 domains 1 [Source:NCBI gene:Acc:424073]
5	305	ENSGALT00000029111_C16orf61	4.62	nonsex	trans	chr5:279-313	suggestive	WL	29.88	0.21	0.05	0.18	0.07	#N/A	#N/A	#N/A	#N/A	GG_rs15702155	Gg_rs15718481	37011684	45643182	279	313	34	#N/A	#N/A	#N/A	#N/A	#N/A	#N/A	#N/A	#N/A
5	305	NM_205244_CCNA2	4.97	nonsex	trans	chr5:278-339	suggestive	WL	31.63	0.16	0.03	0.09	0.05	#N/A	#N/A	#N/A	#N/A	GG_rs15702155	Gg_rs15726907	37011684	50092059	278	339	61	CCNA2	4	53933630	53938773	1	ENSGALG00000011881	cyclin A2	cyclin A2 [Source:NCBI gene:Acc:396172]
5	306	ENSGALT00000015443_Q5ZKT4_CHICK	3.52	nonsex	cis	chr5:288-317	suggestive	WL	23.29	0.1	0.03	-0.11	0.05	#N/A	#N/A	#N/A	#N/A	GG_rs15702155	Gg_rs15718481	37011684	45643182	288	317	29	SRSF5A	5	28513728	28530404	1	ENSGALG00000033259	serine/arginine-rich splicing factor 5a	serine/arginine-rich splicing factor 5a [Source:NCBI gene:Acc:423265]
5	307	ENSGALT00000001661_Q5ZKZ1_CHICK	4.76	nonsex	trans	chr5:287-316	suggestive	WL	29.05	0.04	0.03	0.18	0.04	#N/A	#N/A	#N/A	#N/A	GG_rs15702155	Gg_rs15718481	37011684	45643182	287	316	29	#N/A	#N/A	#N/A	#N/A	#N/A	#N/A	#N/A	#N/A
5	308	ENSGALT00000017369_C14orf102	3.47	nonsex	cis	chr5:286-338	suggestive	WL	23.55	0.12	0.03	-0.02	0.04	#N/A	#N/A	#N/A	#N/A	GG_rs15702155	Gg_rs15726907	37011684	50092059	286	338	52	NRDE2	5	44011775	44036319	-1	ENSGALG00000010677	NRDE-2, necessary for RNA interference, domain containing	NRDE-2, necessary for RNA interference, domain containing [Source:HGNC Symbol:Acc:HGNC:20186]
5	308	X603848741F1	4.58	nonsex	trans	chr5:279-317	suggestive	RJF	25.22	-0.16	0.03	0	0.05	#N/A	#N/A	#N/A	#N/A	GG_rs15702155	Gg_rs15718481	37011684	45643182	279	317	38	#N/A	#N/A	#N/A	#N/A	#N/A	#N/A	#N/A	#N/A
5	308	ENSGALT00000002691_SFMBT1	4.88	nonsex	trans	chr5:287-331	suggestive	RJF	31.37	-0.14	0.03	-0.03	0.04	#N/A	#N/A	#N/A	#N/A	GG_rs15702155	Gg_rs15726907	37011684	50092059	287	331	44	SFMBT1	12	1279013	1338568	-1	ENSGALG00000001753	Scm-like with four mbt domains 1	Scm like with four mbt domains 1 [Source:HGNC Symbol:Acc:HGNC:20255]
5	309	ENSGALT00000037860_COCH_CHICK	3.82	nonsex	cis	chr5:274-346	suggestive	WL	23.99	0.27	0.07	0.07	0.09	#N/A	#N/A	#N/A	#N/A	GG_rs15702155	Gg_rs15726907	37011684	50092059	274	346	72	COCH	5	34450679	34467653	1	ENSGALG00000009920	cochlin	cochlin [Source:NCBI gene:Acc:395779]
5	310	ENSGALT00000003897_CDC73_CHICK	6.56	sex	trans	chr5:304-317	suggestive	WL	40.35	0.61	0.16	0.63	0.22	-0.26	0.09	-0.29	0.14	GG_rs15702155	Gg_rs15718481	37011684	45643182	304	317	13	CDC73	8	3784395	3878789	-1	ENSGALG00000002469	cell division cycle 73	cell division cycle 73 [Source:NCBI gene:Acc:424356]
5	310	ENSGALT00000030879_UBE2W	6.76	sex	trans	chr5:307-315	suggestive	WL	39.06	0.52	0.14	0.6	0.19	-0.21	0.08	-0.31	0.12	Gg_rs15706046	Gg_rs15718481	38849288	45643182	307	315	8	UBE2W	2	117972239	118005082	-1	ENSGALG00000040097	ubiquitin conjugating enzyme E2 W (putative)	ubiquitin conjugating enzyme E2 W (putative) [Source:NCBI gene:Acc:420185]
5	310	NM_001031510_GARS	7.25	sex	trans	chr5:306-315	suggestive	WL	34.95	0.31	0.06	0.2	0.08	-0.16	0.04	-0.07	0.05	Gg_rs15706046	Gg_rs15718481	38849288	45643182	306	315	9	GARS	2	4427833	4450500	-1	ENSGALG00000005694	glycyl-tRNA synthetase	glycyl-tRNA synthetase [Source:NCBI gene:Acc:428403]
5	310	X603258271F1	4.69	nonsex	trans	chr5:307-315	suggestive	WL	27.9	0.13	0.03	0.17	0.05	#N/A	#N/A	#N/A	#N/A	Gg_rs15706046	Gg_rs15718481	38849288	45643182	307	315	8	#N/A	#N/A	#N/A	#N/A	#N/A	#N/A	#N/A	#N/A
5	310	ENSGALT00000012786_ENSGALG00000007873	5.22	nonsex	trans	chr5:294-327	suggestive	WL	30.99	0.15	0.03	0.08	0.04	#N/A	#N/A	#N/A	#N/A	GG_rs15702155	Gg_rs15726907	37011684	50092059	294	327	33	#N/A	#N/A	#N/A	#N/A	#N/A	#N/A	#N/A	#N/A
5	310	ENSGALT00000015480_PIGH	6.12	nonsex	trans	chr5:308-317	suggestive	WL	37.28	0.12	0.04	0.28	0.06	#N/A	#N/A	#N/A	#N/A	chr5.43250347	Gg_rs15718481	41020238	45643182	308	317	9	PIGH	5	29068716	29074495	-1	ENSGALG00000009510	phosphatidylinositol glycan anchor biosynthesis class H	phosphatidylinositol glycan anchor biosynthesis class H [Source:NCBI gene:Acc:423271]
5	310	ENSGALT00000038787_NEL_CHICK	4.62	nonsex	trans	chr5:282-315	suggestive	WL	30.48	0.15	0.04	0.24	0.06	#N/A	#N/A	#N/A	#N/A	GG_rs15702155	Gg_rs15718481	37011684	45643182	282	315	33	NELL2	1	30463434	30606675	-1	ENSGALG00000009601	neural EGFL like 2	neural EGFL like 2 [Source:NCBI gene:Acc:417799]
5	310	NM_001012567_TTC27	4.7	nonsex	trans	chr5:296-324	suggestive	WL	30.46	0.16	0.03	0.09	0.05	#N/A	#N/A	#N/A	#N/A	GG_rs15702155	Gg_rs15726907	37011684	50092059	296	324	28	TTC27	3	31481892	31584930	-1	ENSGALG00000010538	tetratricopeptide repeat domain 27	tetratricopeptide repeat domain 27 [Source:NCBI gene:Acc:421462]
5	310	NM_001030961_MYO1G	4.68	nonsex	trans	chr5:291-316	suggestive	RJF	29.2	-0.04	0.04	-0.29	0.06	#N/A	#N/A	#N/A	#N/A	GG_rs15702155	Gg_rs15718481	37011684	45643182	291	316	25	MYO1G	2	4129233	4138053	1	ENSGALG00000005644	myosin IG	myosin IG [Source:NCBI gene:Acc:420412]
5	312	X603846278F1	8.67	sex	trans	chr5:293-332	suggestive	WL	48.72	0.59	0.12	0.71	0.17	-0.34	0.07	-0.32	0.11	GG_rs15702155	Gg_rs15726907	37011684	50092059	293	332	39	#N/A	#N/A	#N/A	#N/A	#N/A	#N/A	#N/A	#N/A
5	313	ENSGALT00000000344_PJA2	4.62	nonsex	trans	chr5:290-331	suggestive	RJF	27.68	-0.13	0.03	-0.16	0.05	#N/A	#N/A	#N/A	#N/A	GG_rs15702155	Gg_rs15726907	37011684	50092059	290	331	41		Z	47448939	47484723	1	ENSGALG00000000264	praja ring finger ubiquitin ligase 2	praja ring finger ubiquitin ligase 2 [Source:NCBI gene:Acc:415612]
5	314	ENSGALT00000039162_ENSGALG00000023553	5.01	nonsex	trans	chr5:292-336	suggestive	RJF	31.32	-0.17	0.03	-0.01	0.05	#N/A	#N/A	#N/A	#N/A	GG_rs15702155	Gg_rs15726907	37011684	50092059	292	336	44	JMJD6	18	4247802	4258928	1	ENSGALG00000001802	jumonji domain containing 6	jumonji domain containing 6 [Source:NCBI gene:Acc:417355]
5	316	NM_001031008_TEX10	6.1	nonsex	trans	chr5:297-336	suggestive	WL	32.59	0.07	0.02	0.17	0.03	#N/A	#N/A	#N/A	#N/A	GG_rs15702155	Gg_rs15726907	37011684	50092059	297	336	39	TEX10	2	89118938	89169010	1	ENSGALG00000013438	testis expressed 10	testis expressed 10 [Source:NCBI gene:Acc:420993]
5	318	NM_001031208_CPSF2	4.89	nonsex	cis	chr5:295-336	significant	WL	31.27	0.14	0.03	0.11	0.04	#N/A	#N/A	#N/A	#N/A	GG_rs15702155	Gg_rs15726907	37011684	50092059	295	336	41	CPSF2	5	44776755	44790265	1	ENSGALG00000010783	cleavage and polyadenylation specific factor 2	cleavage and polyadenylation specific factor 2 [Source:NCBI gene:Acc:423416]
5	318	ENSGALT00000015632_MFSD1_CHICK	6.65	sex	trans	chr5:314-337	suggestive	WL	40.43	0.29	0.09	0.53	0.13	-0.13	0.05	-0.26	0.08	Gg_rs15713537	Gg_rs15726907	43649536	50092059	314	337	23	MFSD1	9	22562051	22572591	-1	ENSGALG00000009593	major facilitator superfamily domain containing 1	major facilitator superfamily domain containing 1 [Source:NCBI gene:Acc:425017]
5	358	ENSGALT00000032511_C14orf68	5.44	nonsex	cis	chr5:343-361	significant	WL	31.79	0.43	0.08	0	0.11	#N/A	#N/A	#N/A	#N/A	Gg_rs15718481	Gg_rs13591321	45643182	50986558	343	361	18	SLC25A47	5	48749877	48755650	1	ENSGALG00000011225		solute carrier family 25 member 47 [Source:HGNC Symbol:Acc:HGNC:20115]
5	359	ENSGALT00000017215_STON2	4.56	nonsex	cis	chr5:338-367	significant	RJF	28.79	-0.14	0.03	-0.01	0.04	#N/A	#N/A	#N/A	#N/A	Gg_rs15718481	Gg_rs13591321	45643182	50986558	338	367	29	STON2	5	41075417	41130702	-1	ENSGALG00000010579	stonin 2	stonin 2 [Source:HGNC Symbol:Acc:HGNC:30652]
5	367	ENSGALT00000034124_LOC769463	4.87	nonsex	trans	chr5:359-374	suggestive	WL	30.09	0.08	0.04	-0.22	0.06	#N/A	#N/A	#N/A	#N/A	Gg_rs15726907	GG_rs14549581	50092059	52411403	359	374	15	#N/A	#N/A	#N/A	#N/A	#N/A	#N/A	#N/A	#N/A
5	369	ENSGALT00000016526_LGR5	6.55	sex	trans	chr5:365-396	suggestive	RJF	39.72	-0.36	0.15	-0.55	0.23	0.41	0.11	0.48	0.14	Gg_rs15726907	X5_56411157	50092059	54052573	365	396	31	LGR5	1	36352208	36436218	1	ENSGALG00000010163	leucine rich repeat containing G protein-coupled receptor 5	leucine rich repeat containing G protein-coupled receptor 5 [Source:HGNC Symbol:Acc:HGNC:4504]
5	369	ENSGALT00000022989_Q5ZLP7_CHICK	4.79	nonsex	trans	chr5:363-404	suggestive	WL	30.27	0.13	0.03	0.15	0.04	#N/A	#N/A	#N/A	#N/A	Gg_rs15726907	X5_56411157	50092059	54052573	363	404	41	GUF1	4	67601523	67617711	-1	ENSGALG00000014217	GUF1 homolog, GTPase	GUF1 homolog, GTPase [Source:HGNC Symbol:Acc:HGNC:25799]
5	376	ENSGALT00000032506_LOC423462	4.02	nonsex	cis	chr5:359-401	suggestive	RJF	23.06	-0.16	0.04	0.08	0.06	#N/A	#N/A	#N/A	#N/A	Gg_rs15726907	X5_56411157	50092059	54052573	359	401	42	HSP90AA1	5	49673894	49685640	-1	ENSGALG00000033212	heat shock protein 90 alpha family class A member 1	heat shock protein 90 alpha family class A member 1 [Source:NCBI gene:Acc:423463]
5	378	ENSGALT00000024033_NUS1	7.94	sex	trans	chr5:372-397	suggestive	RJF	45.84	0	0.07	0.15	0.1	0.08	0.05	-0.1	0.06	Gg_rs13591321	X5_56411157	50986558	54052573	372	397	25	NUS1	3	63296036	63310724	1	ENSGALG00000014899	NUS1 dehydrodolichyl diphosphate synthase subunit	NUS1 dehydrodolichyl diphosphate synthase subunit [Source:HGNC Symbol:Acc:HGNC:21042]
5	378	ENSGALT00000003740_PSMB2	4.93	nonsex	trans	chr5:363-391	suggestive	WL	32.66	0.25	0.05	0.16	0.07	#N/A	#N/A	#N/A	#N/A	Gg_rs15726907	X5_56411157	50092059	54052573	363	391	28	PSMB2	23	4418139	4426935	1	ENSGALG00000026421	proteasome subunit beta 2	proteasome subunit beta 2 [Source:HGNC Symbol:Acc:HGNC:9539]
5	378	ENSGALT00000035405_ENSGALG00000021861	4.95	nonsex	trans	chr5:372-398	suggestive	WL	30.81	0.17	0.06	-0.29	0.09	#N/A	#N/A	#N/A	#N/A	Gg_rs13591321	X5_56411157	50986558	54052573	372	398	26	#N/A	#N/A	#N/A	#N/A	#N/A	#N/A	#N/A	#N/A
5	385	NM_001039303_MTHFD1	4.59	nonsex	cis	chr5:373-405	significant	RJF	28.42	-0.31	0.07	0.08	0.1	#N/A	#N/A	#N/A	#N/A	Gg_rs13591321	X5_56411157	50986558	54052573	373	405	32	MTHFD1	5	53109028	53146645	-1	ENSGALG00000011797	methylenetetrahydrofolate dehydrogenase, cyclohydrolase and formyltetrahydrofolate synthetase 1	methylenetetrahydrofolate dehydrogenase, cyclohydrolase and formyltetrahydrofolate synthetase 1 [Source:NCBI gene:Acc:423508]
5	409	X603863866F1	6.24	nonsex	cis	chr5:391-442	significant	WL	36.07	0.18	0.03	-0.05	0.05	#N/A	#N/A	#N/A	#N/A	GG_rs14549581	Gg_rs15743499	52411403	56925084	391	442	51	#N/A	5	53596280	53640215	-1	#N/A	#N/A	#N/A
5	424	ENSGALT00000019761_NAT12	4.03	nonsex	cis	chr5:403-441	significant	RJF	24.55	-0.2	0.04	-0.03	0.06	#N/A	#N/A	#N/A	#N/A	GG_rs14549581	Gg_rs15743499	52411403	56925084	403	441	38	NAA30	5	55710414	55728263	-1	ENSGALG00000012098	N(alpha)-acetyltransferase 30, NatC catalytic subunit	N(alpha)-acetyltransferase 30, NatC catalytic subunit [Source:HGNC Symbol:Acc:HGNC:19844]
5	424	ENSGALT00000002409_NEIL1	6.88	sex	trans	chr5:407-436	suggestive	RJF	40.38	-0.34	0.14	-0.48	0.19	0.29	0.09	0.42	0.12	GG_rs14549581	Gg_rs15743499	52411403	56925084	407	436	29	NEIL1	10	3093547	3097724	1	ENSGALG00000001586	nei like DNA glycosylase 1	nei like DNA glycosylase 1 [Source:NCBI gene:Acc:770068]
5	424	ENSGALT00000023284_CSTB	4.73	nonsex	trans	chr5:397-438	suggestive	WL	27.68	0.14	0.03	-0.11	0.05	#N/A	#N/A	#N/A	#N/A	GG_rs14549581	Gg_rs15743499	52411403	56925084	397	438	41	CSTB	1	77433979	77438548	1	ENSGALG00000014410	cystatin B	cystatin B [Source:NCBI gene:Acc:418267]
5	432	NM_001005813_TMOD3	4.91	nonsex	trans	chr5:403-446	suggestive	WL	28.03	0.01	0.03	-0.18	0.04	#N/A	#N/A	#N/A	#N/A	GG_rs14549581	Gg_rs15743499	52411403	56925084	403	446	43	TMOD3	10	9461198	9485282	-1	ENSGALG00000004710	tropomodulin 3	tropomodulin 3 [Source:NCBI gene:Acc:415421]
5	437	X603957414F1	9.24	nonsex	trans	chr5:409-450	significant	RJF	45.49	-0.25	0.04	-0.08	0.05	#N/A	#N/A	#N/A	#N/A	GG_rs14549581	Gg_rs15743499	52411403	56925084	409	450	41	#N/A	#N/A	#N/A	#N/A	#N/A	#N/A	#N/A	#N/A
5	445	ENSGALT00000019438_Sep.03	4.99	nonsex	trans	chr5:428-452	suggestive	RJF	31.17	-0.1	0.04	0.11	0.05	#N/A	#N/A	#N/A	#N/A	Gg_rs15740880	Gg_rs15743499	55787716	56925084	428	452	24	SEPTIN3	1	49443024	49454058	-1	ENSGALG00000011913	septin 3	septin 3 [Source:HGNC Symbol:Acc:HGNC:10750]
5	448	NM_001007965_ENSA_chr25_1635853	7.16	sex	trans	chr5:438-452	suggestive	RJF	37.84	-0.11	0.17	-1.28	0.25	0.18	0.13	0.88	0.16	Gg_rs15740880	Gg_rs15743499	55787716	56925084	438	452	14	ENSA	25	3682741	3686986	1	ENSGALG00000037480	endosulfine alpha	endosulfine alpha [Source:NCBI gene:Acc:425073]
5	449	ENSGALT00000005332_Q5ZLV9_CHICK	7.43	sex	trans	chr5:440-452	suggestive	RJF	23.28	-0.63	0.12	-0.71	0.18	0.53	0.09	0.54	0.12	Gg_rs15740880	Gg_rs15743499	55787716	56925084	440	452	12	BRIX1	Z	10563505	10567859	1	ENSGALG00000003373	BRX1, biogenesis of ribosomes	BRX1, biogenesis of ribosomes [Source:NCBI gene:Acc:427433]
5	450	ENSGALT00000011939_SSNA1	6.64	sex	trans	chr5:440-452	suggestive	RJF	40.43	-0.28	0.15	-1.11	0.22	0.14	0.11	0.54	0.14	Gg_rs15740880	Gg_rs15743499	55787716	56925084	440	452	12	#N/A	#N/A	#N/A	#N/A	#N/A	#N/A	#N/A	#N/A
5	450	NM_001030357_PCSK7	7.29	sex	trans	chr5:443-452	suggestive	RJF	42.76	-0.85	0.18	-0.83	0.26	0.76	0.14	0.74	0.17	Gg_rs15740880	Gg_rs15743499	55787716	56925084	443	452	9	PCSK7	24	5239297	5255186	-1	ENSGALG00000029220	proprotein convertase subtilisin/kexin type 7	proprotein convertase subtilisin/kexin type 7 [Source:NCBI gene:Acc:395455]
5	452	X603958569F1	6.39	nonsex	trans	chr5:436-452	suggestive	WL	39.42	0.26	0.05	-0.03	0.07	#N/A	#N/A	#N/A	#N/A	Gg_rs15740880	Gg_rs15743499	55787716	56925084	436	452	16	#N/A	#N/A	#N/A	#N/A	#N/A	#N/A	#N/A	#N/A
6	8	NM_001030549_MAPK6	5.22	nonsex	trans	chr6:0-32	suggestive	WL	33.76	0.3	0.06	0.16	0.08	#N/A	#N/A	#N/A	#N/A	Gg_rs15750263	X6_2930562	1284139	2658552	0	32	32	MAPK4	10	9369546	9397799	-1	ENSGALG00000031448	mitogen-activated protein kinase 4	mitogen-activated protein kinase 4 [Source:NCBI gene:Acc:415419]
6	28	ENSGALT00000014402_LOC428553	6.88	sex	trans	chr6:0-42	suggestive	RJF	39.58	-1.24	0.25	0.6	0.39	0.81	0.2	-0.54	0.27	Gg_rs15750263	Gg_rs15756838	1284139	4193290	0	42	42	WDPCP	3	9992627	10131875	-1	ENSGALG00000008866	WD repeat containing planar cell polarity effector	WD repeat containing planar cell polarity effector [Source:HGNC Symbol:Acc:HGNC:28027]
6	36	ENSGALT00000007244_PPTC7	6.64	sex	trans	chr6:11-48	suggestive	RJF	38.7	-0.59	0.18	-0.29	0.28	0.3	0.14	0.23	0.2	Gg_rs15752067	Gg_rs15756838	2058639	4193290	11	48	37	PPTC7	15	6252342	6269152	-1	ENSGALG00000004550	PTC7 protein phosphatase homolog	PTC7 protein phosphatase homolog [Source:HGNC Symbol:Acc:HGNC:30695]
6	62	NM_001193519_C10orf58	10.35	nonsex	cis	chr6:49-75	significant	RJF	55.01	-0.36	0.05	-0.01	0.06	#N/A	#N/A	#N/A	#N/A	X6_2930562	Gg_rs15765462	2658552	6568227	49	75	26	FAM213A	6	5107187	5115923	-1	ENSGALG00000002421	family with sequence similarity 213 member A	family with sequence similarity 213 member A [Source:NCBI gene:Acc:423625]
6	67	ENSGALT00000003083_FBLN7	5.13	nonsex	trans	chr6:51-80	suggestive	RJF	32.46	-0.06	0.02	-0.11	0.03	#N/A	#N/A	#N/A	#N/A	X6_2930562	Gg_rs15765462	2658552	6568227	51	80	29		11	1196515	1201519	1	ENSGALG00000035945	fibulin 7	fibulin 7 [Source:NCBI gene:Acc:427533]
6	70	X603597362F1	3.81	nonsex	cis	chr6:40-110	significant	RJF	25.52	-0.31	0.07	-0.02	0.09	#N/A	#N/A	#N/A	#N/A	X6_2930562	Gg_rs15773041	2658552	8866392	40	110	70	#N/A	6	5107534	5113402	-1	#N/A	#N/A	#N/A
6	72	ENSGALT00000003834_DYDC1	5.13	nonsex	cis	chr6:47-90	significant	RJF	30.98	-0.55	0.11	-0.07	0.14	#N/A	#N/A	#N/A	#N/A	X6_2930562	Gg_rs14568888	2658552	7742744	47	90	43	DYDC2	6	5131184	5134863	1	ENSGALG00000002432	DPY30 domain containing 2	DPY30 domain containing 2 [Source:NCBI gene:Acc:423627]
6	81	X603843223F1	10.05	nonsex	trans	chr6:71-92	significant	WL	43.58	0.36	0.06	0.13	0.08	#N/A	#N/A	#N/A	#N/A	Gg_rs15759637	Gg_rs14568888	5175596	7742744	71	92	21	#N/A	#N/A	#N/A	#N/A	#N/A	#N/A	#N/A	#N/A
6	82	ENSGALT00000034212_ENSGALG00000021231	9.72	nonsex	cis	chr6:73-91	significant	WL	50.89	0.3	0.05	0.08	0.06	#N/A	#N/A	#N/A	#N/A	Gg_rs15759637	Gg_rs14568888	5175596	7742744	73	91	18	TMEM254	6	5819141	5824328	1	ENSGALG00000021231	transmembrane protein 254	transmembrane protein 254 [Source:NCBI gene:Acc:423634]
6	86	ENSGALT00000000236_LOC417056	4.61	nonsex	trans	chr6:78-99	suggestive	RJF	28.55	-0.13	0.07	-0.33	0.09	#N/A	#N/A	#N/A	#N/A	Gg_rs15759637	Gg_rs14568888	5175596	7742744	78	99	21		16	2069172	2071163	1	ENSGALG00000049444	MHC class I polypeptide-related sequence A	MHC class I polypeptide-related sequence A [Source:NCBI gene:Acc:417067]
6	105	ENSGALT00000004693_ZNF365	6.29	nonsex	cis	chr6:96-110	significant	WL	37.53	0.19	0.03	0.05	0.05	#N/A	#N/A	#N/A	#N/A	Gg_rs15765462	Gg_rs15773041	6568227	8866392	96	110	14	ZNF365	6	8889016	8904914	-1	ENSGALG00000002967	zinc finger protein 365	zinc finger protein 365 [Source:NCBI gene:Acc:423658]
6	112	ENSGALT00000004372_DNAJC12	7.72	nonsex	cis	chr6:108-118	significant	WL	38.75	0.25	0.04	0.1	0.05	#N/A	#N/A	#N/A	#N/A	Gg_rs14568888	Gg_rs15777012	7742744	10633493	108	118	10	DNAJC12	6	7337219	7349970	1	ENSGALG00000002769	DnaJ heat shock protein family (Hsp40) member C12	DnaJ heat shock protein family (Hsp40) member C12 [Source:NCBI gene:Acc:423647]
6	114	X603961921F1	8.36	nonsex	trans	chr6:109-121	significant	RJF	45.14	-0.46	0.07	0.06	0.1	#N/A	#N/A	#N/A	#N/A	Gg_rs14568888	Gg_rs15777012	7742744	10633493	109	121	12	#N/A	#N/A	#N/A	#N/A	#N/A	#N/A	#N/A	#N/A
6	114	ENSGALT00000002191_RANBP10	4.74	nonsex	trans	chr6:101-125	suggestive	WL	27.36	0.03	0.03	-0.15	0.04	#N/A	#N/A	#N/A	#N/A	Gg_rs15765462	Gg_rs15777012	6568227	10633493	101	125	24	RANBP10	11	793917	847606	-1	ENSGALG00000001439	RAN binding protein 10	RAN binding protein 10 [Source:HGNC Symbol:Acc:HGNC:29285]
6	124	ENSGALT00000005033_MOT9_CHICK	3.81	nonsex	cis	chr6:104-151	suggestive	WL	24.79	0.17	0.04	-0.01	0.05	#N/A	#N/A	#N/A	#N/A	Gg_rs15765462	Gg_rs15781634	6568227	13220219	104	151	47	SLC16A9	6	9839922	9859361	1	ENSGALG00000003172	solute carrier family 16 member 9	solute carrier family 16 member 9 [Source:NCBI gene:Acc:423667]
6	124	NM_001146332_NDUFS3	8.74	sex	trans	chr6:118-144	suggestive	WL	49.87	1.01	0.17	0.7	0.22	-0.5	0.1	-0.4	0.13	Gg_rs15773041	Gg_rs15781634	8866392	13220219	118	144	26	NDUFS3	5	23026487	23031266	-1	ENSGALG00000008084	NADH:ubiquinone oxidoreductase core subunit S3	NADH:ubiquinone oxidoreductase core subunit S3 [Source:NCBI gene:Acc:423179]
6	137	ENSGALT00000005615_MTG1	6.8	sex	cis	chr6:122-157	significant	RJF	39.58	-0.36	0.12	-0.42	0.15	0.12	0.07	0.27	0.09	Gg_rs15773041	Gg_rs15781634	8866392	13220219	122	157	35	MTG1	6	10069198	10071589	-1	ENSGALG00000003549	mitochondrial ribosome associated GTPase 1	mitochondrial ribosome associated GTPase 1 [Source:NCBI gene:Acc:791224]
6	167	NM_001007944_KIAA1279	5.29	nonsex	cis	chr6:145-192	significant	WL	30.26	0.21	0.05	-0.03	0.07	#N/A	#N/A	#N/A	#N/A	Gg_rs15777012	X6_18893102	10633493	18645658	145	192	47	KIF1BP	6	11508509	11517289	1	ENSGALG00000004156	KIF1 binding protein	KIF1 binding protein [Source:NCBI gene:Acc:423694]
6	167	ENSGALT00000018487_Q2MHD5_CHICK	7.28	sex	trans	chr6:148-184	suggestive	RJF	34.73	-0.7	0.15	0.1	0.2	0.32	0.1	0	0.13	Gg_rs15777012	Gg_rs15787464	10633493	17327995	148	184	36	DYNC1H1	5	49625615	49667887	1	ENSGALG00000011330	dynein cytoplasmic 1 heavy chain 1	dynein cytoplasmic 1 heavy chain 1 [Source:HGNC Symbol:Acc:HGNC:2961]
6	169	NM_001167728_NAGA	7.35	sex	trans	chr6:153-182	suggestive	WL	37.57	0.13	0.13	-0.78	0.17	-0.2	0.09	0.58	0.11	Gg_rs15777012	Gg_rs15783051	10633493	14544747	153	182	29	NAGA	1	49428093	49432399	1	ENSGALG00000011900	alpha-N-acetylgalactosaminidase	alpha-N-acetylgalactosaminidase [Source:NCBI gene:Acc:396547]
6	180	NM_204606_SFTPA1	4.65	nonsex	trans	chr6:155-187	suggestive	WL	28.53	0.12	0.06	-0.38	0.08	#N/A	#N/A	#N/A	#N/A	Gg_rs15777012	Gg_rs15787464	10633493	17327995	155	187	32	SFTPA2	6	5196550	5203105	-1	ENSGALG00000002503	surfactant protein A2	surfactant protein A2 [Source:NCBI gene:Acc:395308]
6	182	ENSGALT00000018542_Q4JK38_CHICK	6.95	sex	trans	chr6:151-186	suggestive	RJF	36.16	-0.56	0.13	0.36	0.17	0.27	0.08	-0.06	0.1	Gg_rs15777012	Gg_rs15787464	10633493	17327995	151	186	35	TTLL4	7	22427870	22444823	-1	ENSGALG00000027991	tubulin tyrosine ligase like 4	tubulin tyrosine ligase like 4 [Source:HGNC Symbol:Acc:HGNC:28976]
6	184	ENSGALT00000004960_Q5D7U5_CHICK	7.14	sex	trans	chr6:181-188	suggestive	WL	40.86	0.54	0.24	-0.85	0.3	-0.54	0.14	0.74	0.19	Gg_rs15781634	Gg_rs15787464	13220219	17327995	181	188	7	OXTR	12	19681376	19684780	-1	ENSGALG00000003138	oxytocin receptor	oxytocin receptor [Source:NCBI gene:Acc:429211]
6	188	NM_205443_PLAU	5.79	sex	cis	chr6:170-201	suggestive	RJF	35.83	-0.32	0.12	0.21	0.15	0.1	0.07	-0.15	0.09	Gg_rs15777012	X6_18893102	10633493	18645658	170	201	31	PLAU	6	16341344	16349555	-1	ENSGALG00000005086	plasminogen activator, urokinase	plasminogen activator, urokinase [Source:NCBI gene:Acc:396424]
6	190	X603866766F1	8.08	sex	cis	chr6:187-196	significant	WL	44.3	0.61	0.2	-0.26	0.25	-0.18	0.12	0.24	0.15	Gg_rs14575694	X6_18893102	15083839	18645658	187	196	9	#N/A	6	17246788	17247455	1	#N/A	#N/A	#N/A
6	190	X603158969F1	7.31	sex	trans	chr6:187-196	suggestive	RJF	42.91	-1.36	0.3	1.34	0.38	0.66	0.18	-0.79	0.23	Gg_rs14575694	X6_18893102	15083839	18645658	187	196	9	#N/A	#N/A	#N/A	#N/A	#N/A	#N/A	#N/A	#N/A
6	190	ENSGALT00000008721_ALS2CL	7.5	sex	trans	chr6:186-201	suggestive	RJF	38.72	-0.64	0.14	0.71	0.18	0.32	0.08	-0.4	0.11	Gg_rs14575694	X6_18893102	15083839	18645658	186	201	15	ALS2CL	2	3313209	3355141	-1	ENSGALG00000005430	ALS2 C-terminal like	ALS2 C-terminal like [Source:HGNC Symbol:Acc:HGNC:20605]
6	190	NM_001007827_DD1	6.87	sex	trans	chr6:187-196	suggestive	RJF	40.5	-0.55	0.13	0.68	0.16	0.29	0.08	-0.39	0.1	Gg_rs14575694	X6_18893102	15083839	18645658	187	196	9	KIAA1024	10	13192538	13200860	-1	ENSGALG00000006519	KIAA1024	KIAA1024 [Source:NCBI gene:Acc:415485]
6	196	ENSGALT00000032701_LOC771148	7.8	sex	trans	chr6:171-217	suggestive	WL	36.18	0.36	0.1	-0.22	0.12	-0.15	0.06	0.18	0.07	Gg_rs15777012	X6_25762392	10633493	25275062	171	217	46	IFITM10	5	14337982	14344292	1	ENSGALG00000031657	interferon induced transmembrane protein 10	interferon induced transmembrane protein 10 [Source:HGNC Symbol:Acc:HGNC:40022]
6	204	ENSGALT00000011268_CCNJ	4.27	nonsex	cis	chr6:190-213	significant	WL	27.56	0.19	0.05	0.08	0.06	#N/A	#N/A	#N/A	#N/A	Gg_rs15787464	Gg_rs13578507	17327995	23044232	190	213	23	CCNJ	6	22000494	22007023	-1	ENSGALG00000006955	cyclin J	cyclin J [Source:HGNC Symbol:Acc:HGNC:23434]
6	206	NM_204510_CXCL12	5.85	sex	cis	chr6:199-214	suggestive	RJF	34.72	-0.47	0.12	0.6	0.14	0.29	0.07	-0.29	0.09	Gg_rs15787464	Gg_rs13578507	17327995	23044232	199	214	15	CXCL12	6	19850341	19864037	-1	ENSGALG00000041346	C-X-C motif chemokine ligand 12	C-X-C motif chemokine ligand 12 [Source:NCBI gene:Acc:395180]
6	206	X603471121F1	7.23	sex	trans	chr6:203-210	suggestive	RJF	42.39	-1.04	0.27	1.73	0.34	0.59	0.16	-0.8	0.2	Gg_rs15787464	Gg_rs13578507	17327995	23044232	203	210	7	#N/A	#N/A	#N/A	#N/A	#N/A	#N/A	#N/A	#N/A
6	208	ENSGALT00000011117_LOC770123	3.97	nonsex	cis	chr6:196-236	significant	WL	26.66	0.12	0.03	-0.05	0.04	#N/A	#N/A	#N/A	#N/A	Gg_rs15787464	X6_25762392	17327995	25275062	196	236	40	IDE	6	21719516	21764342	1	ENSGALG00000038924	insulin degrading enzyme	insulin degrading enzyme [Source:HGNC Symbol:Acc:HGNC:5381]
6	215	X603468947F1	6.63	nonsex	trans	chr6:209-226	suggestive	WL	39.64	0.27	0.05	0.03	0.06	#N/A	#N/A	#N/A	#N/A	Gg_rs14582414	X6_25762392	22394452	25275062	209	226	17	#N/A	#N/A	#N/A	#N/A	#N/A	#N/A	#N/A	#N/A
6	242	ENSGALT00000013697_GSTO1	5.22	nonsex	cis	chr6:229-247	significant	RJF	33.36	-0.25	0.06	0.04	0.08	#N/A	#N/A	#N/A	#N/A	Gg_rs13578507	Gg_rs15805109	23044232	26868425	229	247	18	GSTO2	6	25196883	25205695	1	ENSGALG00000008409	glutathione S-transferase omega 2	glutathione S-transferase omega 2 [Source:NCBI gene:Acc:423881]
6	242	X603568048F1	3.51	nonsex	cis	chr6:231-274	suggestive	WL	22.93	0.49	0.13	0.19	0.16	#N/A	#N/A	#N/A	#N/A	Gg_rs13578507	Gg_rs14592224	23044232	31360627	231	274	43	USMG5	6	24561150	24564969	-1	ENSGALG00000034645	up-regulated during skeletal muscle growth 5 homolog (mouse)	up-regulated during skeletal muscle growth 5 homolog (mouse) [Source:NCBI gene:Acc:423873]
6	245	NM_001031235_TAF5	5.03	nonsex	cis	chr6:227-257	significant	WL	31.56	0.3	0.07	0	0.09	#N/A	#N/A	#N/A	#N/A	Gg_rs13578507	Gg_rs15807761	23044232	28016896	227	257	30	TAF5	6	24550190	24561232	1	ENSGALG00000008241	TATA-box binding protein associated factor 5	TATA-box binding protein associated factor 5 [Source:NCBI gene:Acc:423872]
6	255	ENSGALT00000013465_FAM26A	6.03	sex	cis	chr6:249-257	significant	RJF	33.62	-0.68	0.19	0.37	0.23	0.3	0.12	-0.13	0.14	X6_25762392	Gg_rs15807761	25275062	28016896	249	257	8	CALHM3	6	24604152	24606364	-1	ENSGALG00000008273	calcium homeostasis modulator 3	calcium homeostasis modulator 3 [Source:HGNC Symbol:Acc:HGNC:23458]
6	255	ENSGALT00000035406_ENSGALG00000021862	7.18	sex	trans	chr6:247-273	suggestive	WL	38.62	0.62	0.17	0.15	0.2	-0.28	0.11	0.08	0.12	X6_25762392	Gg_rs14592224	25275062	31360627	247	273	26	#N/A	#N/A	#N/A	#N/A	#N/A	#N/A	#N/A	#N/A
6	256	NM_205086_FTH1	9.24	sex	trans	chr6:251-274	suggestive	RJF	45.63	-0.11	0.09	0.69	0.1	0.07	0.05	-0.36	0.06	X6_25762392	Gg_rs14592224	25275062	31360627	251	274	23	FTH1	5	16995951	17000513	-1	ENSGALG00000007220	ferritin heavy chain 1	ferritin heavy chain 1 [Source:NCBI gene:Acc:395970]
6	256	X603846308F1	5.11	nonsex	trans	chr6:238-279	suggestive	WL	31.7	0.34	0.07	0.03	0.08	#N/A	#N/A	#N/A	#N/A	Gg_rs13578507	Gg_rs14592224	23044232	31360627	238	279	41	#N/A	#N/A	#N/A	#N/A	#N/A	#N/A	#N/A	#N/A
6	257	ENSGALT00000014678_Q90819_CHICK	7.93	sex	trans	chr6:252-273	suggestive	RJF	42.86	-0.57	0.12	0.49	0.14	0.28	0.07	-0.25	0.08	X6_25762392	Gg_rs14592224	25275062	31360627	252	273	21	JAG1	3	13599642	13633726	1	ENSGALG00000009020	jagged 1	jagged canonical Notch ligand 1 [Source:HGNC Symbol:Acc:HGNC:6188]
6	258	ENSGALT00000026478_MAP7D2	8.74	sex	trans	chr6:255-266	suggestive	RJF	48.4	-1.72	0.28	0.79	0.32	0.94	0.17	-0.3	0.19	Gg_rs15805109	Gg_rs14592224	26868425	31360627	255	266	11	MAP7D2	1	121300649	121335637	1	ENSGALG00000016415	MAP7 domain containing 2	MAP7 domain containing 2 [Source:HGNC Symbol:Acc:HGNC:25899]
6	259	NM_001012912_C10orf119	5.93	sex	cis	chr6:256-269	suggestive	WL	31.83	1.2	0.25	-0.58	0.28	-0.63	0.15	0.33	0.17	Gg_rs15805109	Gg_rs14592224	26868425	31360627	256	269	13	MCMBP	6	31307241	31321417	-1	ENSGALG00000009455	minichromosome maintenance complex binding protein	minichromosome maintenance complex binding protein [Source:NCBI gene:Acc:423933]
6	259	ENSGALT00000004481_GRM4	7.08	sex	trans	chr6:256-268	suggestive	RJF	39.62	-0.95	0.33	1.87	0.37	0.4	0.19	-1.07	0.23	Gg_rs15805109	Gg_rs14592224	26868425	31360627	256	268	12	GRM4	26	4440323	4474302	1	ENSGALG00000002840	glutamate receptor, metabotropic 4	glutamate metabotropic receptor 4 [Source:HGNC Symbol:Acc:HGNC:4596]
6	259	ENSGALT00000015609_MPP5	6.79	sex	trans	chr6:257-268	suggestive	RJF	41.21	-0.59	0.14	0.43	0.16	0.27	0.08	-0.19	0.1	Gg_rs15805109	Gg_rs14592224	26868425	31360627	257	268	11	MPP5	5	29189427	29237604	-1	ENSGALG00000009581	membrane palmitoylated protein 5	membrane palmitoylated protein 5 [Source:NCBI gene:Acc:423281]
6	259	ENSGALT00000017161_Q5ZMT8_CHICK	6.88	sex	trans	chr6:256-270	suggestive	RJF	40.12	-0.63	0.13	0.53	0.15	0.33	0.08	-0.31	0.09	Gg_rs15805109	Gg_rs14592224	26868425	31360627	256	270	14	#N/A	#N/A	#N/A	#N/A	#N/A	#N/A	#N/A	#N/A
6	263	NM_001030801_ATP6AP2	7.7	sex	trans	chr6:257-273	suggestive	WL	45.8	0.26	0.14	-0.95	0.16	-0.11	0.08	0.49	0.09	Gg_rs15805109	Gg_rs14592224	26868425	31360627	257	273	16	ATP6AP2	1	113578487	113587894	-1	ENSGALG00000016241	ATPase H+ transporting accessory protein 2	ATPase H+ transporting accessory protein 2 [Source:NCBI gene:Acc:418573]
6	264	ENSGALT00000007138_ADAMTS14	4.73	nonsex	cis	chr6:232-281	suggestive	WL	24.44	0.26	0.06	0.26	0.08	#N/A	#N/A	#N/A	#N/A	Gg_rs13578507	Gg_rs14592224	23044232	31360627	232	281	49	ADAMTS14	6	12257165	12275117	1	ENSGALG00000039219	ADAM metallopeptidase with thrombospondin type 1 motif 14	ADAM metallopeptidase with thrombospondin type 1 motif 14 [Source:HGNC Symbol:Acc:HGNC:14899]
6	300	X603863661F1	4.02	nonsex	cis	chr6:280-321	significant	WL	26.56	0.14	0.03	-0.03	0.04	#N/A	#N/A	#N/A	#N/A	Gg_rs15807761	Gg_rs15817738	28016896	32743333	280	321	41	#N/A	6	30922681	30926350	1	#N/A	#N/A	#N/A
6	324	ENSGALT00000015358_Q5ZIY1_CHICK	4.13	nonsex	cis	chr6:313-325	significant	RJF	24.56	-0.1	0.04	-0.2	0.05	#N/A	#N/A	#N/A	#N/A	Gg_rs14592224	Gg_rs15817738	31360627	32743333	313	325	12	BAG3	6	31229092	31246998	1	ENSGALG00000009433	BCL2 associated athanogene 3	BCL2 associated athanogene 3 [Source:HGNC Symbol:Acc:HGNC:939]
6	325	X603843072F1	7.77	nonsex	trans	chr6:314-325	significant	WL	41.45	0.31	0.05	0.1	0.06	#N/A	#N/A	#N/A	#N/A	Gg_rs14592224	Gg_rs15817738	31360627	32743333	314	325	11	#N/A	#N/A	#N/A	#N/A	#N/A	#N/A	#N/A	#N/A
7	0	ENSGALT00000004429_C2orf21	7.56	nonsex	trans	chr7:0-5	significant	RJF	41.6	-0.17	0.03	-0.09	0.04	#N/A	#N/A	#N/A	#N/A	Gg_rs15826188	Gg_rs15828492	1680380	2469584	0	5	5	#N/A	#N/A	#N/A	#N/A	#N/A	#N/A	#N/A	#N/A
7	1	ENSGALT00000022283_C18orf51	4.69	nonsex	trans	chr7:0-9	suggestive	RJF	29.41	-0.22	0.05	0.21	0.07	#N/A	#N/A	#N/A	#N/A	Gg_rs15826188	Gg_rs15828492	1680380	2469584	0	9	9	DIPK1C	2	91875930	91886754	1	ENSGALG00000013703	family with sequence similarity 69 member C	divergent protein kinase domain 1C [Source:HGNC Symbol:Acc:HGNC:31729]
7	6	X603960779F1	8.15	nonsex	trans	chr7:0-26	suggestive	RJF	33.27	-0.36	0.07	0.23	0.09	#N/A	#N/A	#N/A	#N/A	Gg_rs15826188	Gg_rs16575534	1680380	3673817	0	26	26	#N/A	#N/A	#N/A	#N/A	#N/A	#N/A	#N/A	#N/A
7	7	ENSGALT00000041267_LOC769061	5.64	nonsex	trans	chr7:0-39	suggestive	RJF	27.95	-0.14	0.04	0.13	0.05	#N/A	#N/A	#N/A	#N/A	Gg_rs15826188	Gg_rs16575534	1680380	3673817	0	39	39	SFT2D3	9	1566800	1567411	1	ENSGALG00000040113	SFT2 domain containing 3	SFT2 domain containing 3 [Source:HGNC Symbol:Acc:HGNC:28767]
7	8	X603957276F1	9.4	nonsex	trans	chr7:1-22	significant	RJF	39.27	-0.46	0.07	0.08	0.08	#N/A	#N/A	#N/A	#N/A	Gg_rs15826188	Gg_rs16575534	1680380	3673817	1	22	21	#N/A	#N/A	#N/A	#N/A	#N/A	#N/A	#N/A	#N/A
7	9	X603472207F1	6.36	nonsex	trans	chr7:0-22	suggestive	RJF	36.5	-0.46	0.08	0.14	0.11	#N/A	#N/A	#N/A	#N/A	Gg_rs15826188	Gg_rs16575534	1680380	3673817	0	22	22	#N/A	#N/A	#N/A	#N/A	#N/A	#N/A	#N/A	#N/A
7	50	ENSGALT00000027871_TMEM135	7.55	sex	trans	chr7:35-65	suggestive	RJF	43.47	-0.22	0.07	0.25	0.1	0.09	0.04	-0.07	0.06	Gg_rs15828492	Gg_rs15834580	2469584	5228531	35	65	30	TMEM135	1	189832689	189999103	-1	ENSGALG00000047269	transmembrane protein 135	transmembrane protein 135 [Source:HGNC Symbol:Acc:HGNC:26167]
7	59	ENSGALT00000018418_NKIRAS1	5.31	nonsex	trans	chr7:42-69	suggestive	RJF	33.91	-0.03	0.04	0.34	0.07	#N/A	#N/A	#N/A	#N/A	Gg_rs15828492	Gg_rs15834580	2469584	5228531	42	69	27	NKIRAS1	2	37124668	37133561	-1	ENSGALG00000011289	NFKB inhibitor interacting Ras like 1	NFKB inhibitor interacting Ras like 1 [Source:HGNC Symbol:Acc:HGNC:17899]
7	64	ENSGALT00000004611_Q9DEC9_CHICK	7.57	sex	trans	chr7:43-74	suggestive	WL	41.51	0.41	0.15	0.49	0.2	-0.33	0.09	-0.18	0.12	Gg_rs15828492	Gg_rs15834580	2469584	5228531	43	74	31	#N/A	#N/A	#N/A	#N/A	#N/A	#N/A	#N/A	#N/A
7	68	ENSGALT00000033959_RPE	4.89	nonsex	cis	chr7:38-87	significant	RJF	25.34	-0.07	0.02	0.12	0.04	#N/A	#N/A	#N/A	#N/A	Gg_rs15828492	Gg_rs15835348	2469584	5615323	38	87	49		7	2708760	2714305	1	ENSGALG00000051397	ribulose-5-phosphate-3-epimerase like 1	ribulose-5-phosphate-3-epimerase like 1 [Source:NCBI gene:Acc:770045]
7	87	ENSGALT00000039336_Q5ZHR2_CHICK	8.44	sex	trans	chr7:77-100	suggestive	WL	39.74	0.66	0.16	-0.2	0.22	-0.51	0.1	0.17	0.13	Gg_rs15832278	Gg_rs13740952	3989157	6873621	77	100	23	#N/A	#N/A	#N/A	#N/A	#N/A	#N/A	#N/A	#N/A
7	91	ENSGALT00000007455_GNB5	4.9	nonsex	trans	chr7:87-98	suggestive	WL	32.66	0.08	0.03	-0.24	0.05	#N/A	#N/A	#N/A	#N/A	Gg_rs15834580	Gg_rs13740952	5228531	6873621	87	98	11	GNB5	10	9323769	9344819	1	ENSGALG00000039307	G protein subunit beta 5	G protein subunit beta 5 [Source:NCBI gene:Acc:415417]
7	92	X603233366F1	7.4	sex	trans	chr7:88-100	suggestive	RJF	42.61	-0.2	0.26	0.19	0.35	0.23	0.16	0.16	0.21	Gg_rs15834580	Gg_rs13740952	5228531	6873621	88	100	12	#N/A	#N/A	#N/A	#N/A	#N/A	#N/A	#N/A	#N/A
7	96	ENSGALT00000038561_ENSGALG00000023378	7.61	sex	trans	chr7:84-106	suggestive	RJF	42.31	-0.87	0.21	0.99	0.28	0.37	0.13	-0.39	0.17	Gg_rs15834580	Gg_rs14607135	5228531	11260790	84	106	22	#N/A	#N/A	#N/A	#N/A	#N/A	#N/A	#N/A	#N/A
7	100	ENSGALT00000008685_BCDO1_CHICK	10.59	sex	trans	chr7:95-124	significant	WL	54.25	0.96	0.18	-0.6	0.24	-0.79	0.12	0.65	0.15	Gg_rs15835348	Gg_rs15845344	5615323	12509488	95	124	29	BCO1	11	15458803	15472631	1	ENSGALG00000005408	beta-carotene oxygenase 1	Gallus gallus beta-carotene oxygenase 1 (BCO1), mRNA. [Source:RefSeq mRNA:Acc:NM_001364902]
7	103	X603868103F1	9.57	nonsex	cis	chr7:95-109	significant	RJF	51.43	-0.41	0.05	0.23	0.07	#N/A	#N/A	#N/A	#N/A	Gg_rs15835348	Gg_rs15845344	5615323	12509488	95	109	14	#N/A	7	10511354	10514386	1	#N/A	#N/A	#N/A
7	105	ENSGALT00000001852_HERPUD1	9.49	sex	trans	chr7:97-124	suggestive	WL	52.28	0.72	0.15	-0.47	0.19	-0.61	0.1	0.52	0.12	Gg_rs15835348	Gg_rs15845344	5615323	12509488	97	124	27	HERPUD1	11	615984	623539	1	ENSGALG00000001220	homocysteine inducible ER protein with ubiquitin like domain 1	homocysteine inducible ER protein with ubiquitin like domain 1 [Source:HGNC Symbol:Acc:HGNC:13744]
7	107	ENSGALT00000010165_ENSGALG00000006293	4.69	nonsex	trans	chr7:103-115	suggestive	RJF	27.86	-0.31	0.08	0.45	0.1	#N/A	#N/A	#N/A	#N/A	Gg_rs15838742	Gg_rs15845344	9065738	12509488	103	115	12	#N/A	#N/A	#N/A	#N/A	#N/A	#N/A	#N/A	#N/A
7	208	X603599760F1	5.71	nonsex	cis	chr7:190-220	significant	WL	33.74	0.44	0.08	-0.03	0.1	#N/A	#N/A	#N/A	#N/A	Gg_rs13781603	Gg_rs14620075	21856047	26299134	190	220	30	#N/A	7	23251347	23252145	1	#N/A	#N/A	#N/A
7	214	ENSGALT00000014222_POTE1_CHICK	4.79	nonsex	trans	chr7:196-220	suggestive	RJF	31.59	-0.17	0.04	0.17	0.05	#N/A	#N/A	#N/A	#N/A	Gg_rs13781603	Gg_rs14620075	21856047	26299134	196	220	24	POT1	1	21884126	21946881	1	ENSGALG00000008740	protection of telomeres 1	protection of telomeres 1 [Source:NCBI gene:Acc:404538]
7	216	ENSGALT00000002807_MAGI3_CHICK	4.63	nonsex	trans	chr7:191-224	suggestive	RJF	29.29	-0.24	0.05	0.11	0.06	#N/A	#N/A	#N/A	#N/A	Gg_rs13781603	Gg_rs14620075	21856047	26299134	191	224	33	MAGI3	26	3668023	3719251	1	ENSGALG00000001816	membrane associated guanylate kinase, WW and PDZ domain containing 3	membrane associated guanylate kinase, WW and PDZ domain containing 3 [Source:NCBI gene:Acc:419877]
7	221	NM_001006523_ERCC3	4.08	nonsex	cis	chr7:184-243	suggestive	WL	24.04	0.2	0.06	0.07	0.07	#N/A	#N/A	#N/A	#N/A	Gg_rs13781603	Gg_rs14622507	21856047	28250540	184	243	59	ERCC3	7	23626750	23643336	1	ENSGALG00000011515	ERCC excision repair 3, TFIIH core complex helicase subunit	ERCC excision repair 3, TFIIH core complex helicase subunit [Source:NCBI gene:Acc:424226]
7	233	ENSGALT00000015332_C1orf58	7.19	sex	trans	chr7:226-240	suggestive	RJF	41.7	-0.32	0.11	-0.45	0.15	0.26	0.07	0.29	0.09	Gg_rs14620075	Gg_rs14622507	26299134	28250540	226	240	14	BROX	3	18081222	18103577	-1	ENSGALG00000009413	BRO1 domain and CAAX motif containing	BRO1 domain and CAAX motif containing [Source:HGNC Symbol:Acc:HGNC:26512]
7	235	ENSGALT00000031804_SAMD5	4.91	nonsex	trans	chr7:223-244	suggestive	RJF	31.69	-0.14	0.03	-0.02	0.04	#N/A	#N/A	#N/A	#N/A	Gg_rs15867461	Gg_rs14622507	24882677	28250540	223	244	21	SAMD5	3	47340007	47341418	1	ENSGALG00000028420		sterile alpha motif domain containing 5 [Source:HGNC Symbol:Acc:HGNC:21180]
7	236	ENSGALT00000019790_STEAP3	4.46	nonsex	cis	chr7:229-261	significant	WL	28.49	0.16	0.04	0.12	0.06	#N/A	#N/A	#N/A	#N/A	Gg_rs14620075	Gg_rs15878354	26299134	29525593	229	261	32	STEAP3	7	28404445	28422283	-1	ENSGALG00000012117	STEAP3 metalloreductase	STEAP3 metalloreductase [Source:HGNC Symbol:Acc:HGNC:24592]
7	236	ENSGALT00000019698_OSBPL11	4.68	nonsex	cis	chr7:218-262	significant	WL	30.27	0.18	0.04	0.06	0.06	#N/A	#N/A	#N/A	#N/A	Gg_rs15867461	Gg_rs15878354	24882677	29525593	218	262	44	OSBPL11	7	28150921	28172550	-1	ENSGALG00000012059	oxysterol binding protein like 11	oxysterol binding protein like 11 [Source:HGNC Symbol:Acc:HGNC:16397]
7	251	X603867770F1	6.47	nonsex	cis	chr7:241-261	significant	WL	34.96	0.24	0.04	0.07	0.07	#N/A	#N/A	#N/A	#N/A	Gg_rs15872202	Gg_rs15878354	27027570	29525593	241	261	20	#N/A	7	27849042	27849683	1	#N/A	#N/A	#N/A
7	256	ENSGALT00000039126_Q8UVF8_CHICK	5	nonsex	trans	chr7:235-267	suggestive	WL	30.04	0.18	0.04	0.17	0.06	#N/A	#N/A	#N/A	#N/A	Gg_rs14620075	Gg_rs15880841	26299134	30852447	235	267	32	#N/A	#N/A	#N/A	#N/A	#N/A	#N/A	#N/A	#N/A
7	262	ENSGALT00000019852_DPP10	3.81	nonsex	cis	chr7:255-272	significant	RJF	24.81	-0.16	0.04	-0.03	0.05	#N/A	#N/A	#N/A	#N/A	Gg_rs14622507	Gg_rs15880841	28250540	30852447	255	272	17	DPP10	7	29190336	29372124	-1	ENSGALG00000012156	dipeptidyl peptidase like 10	dipeptidyl peptidase like 10 [Source:HGNC Symbol:Acc:HGNC:20823]
7	262	ENSGALT00000003883_MMP17	6.78	sex	trans	chr7:246-269	suggestive	WL	33.84	0.56	0.12	0.67	0.18	-0.3	0.07	-0.33	0.11	Gg_rs15872202	Gg_rs15880841	27027570	30852447	246	269	23		15	3014915	3017600	-1	ENSGALG00000002461
7	262	ENSGALT00000001825_LOC416146	5.52	nonsex	trans	chr7:253-270	suggestive	RJF	32.89	-0.28	0.05	-0.15	0.08	#N/A	#N/A	#N/A	#N/A	Gg_rs14622507	Gg_rs15880841	28250540	30852447	253	270	17		13	9084205	9089820	-1	ENSGALG00000001206
7	262	ENSGALT00000038334_ENSGALG00000023302	5.15	nonsex	trans	chr7:250-270	suggestive	RJF	31.47	-0.15	0.03	-0.13	0.04	#N/A	#N/A	#N/A	#N/A	Gg_rs14622507	Gg_rs15880841	28250540	30852447	250	270	20	#N/A	#N/A	#N/A	#N/A	#N/A	#N/A	#N/A	#N/A
7	262	NM_001006304_PQLC2	4.86	nonsex	trans	chr7:245-269	suggestive	WL	27.41	0.11	0.03	0.18	0.05	#N/A	#N/A	#N/A	#N/A	Gg_rs15872202	Gg_rs15880841	27027570	30852447	245	269	24	PQLC2	21	4680512	4684386	1	ENSGALG00000033204	PQ loop repeat containing 2	PQ loop repeat containing 2 [Source:NCBI gene:Acc:419472]
7	262	NM_001006447_COPS4	4.58	nonsex	trans	chr7:252-268	suggestive	WL	30.36	0.19	0.04	0.07	0.06	#N/A	#N/A	#N/A	#N/A	Gg_rs14622507	Gg_rs15880841	28250540	30852447	252	268	16	COPS4	4	46271533	46280009	-1	ENSGALG00000011130	COP9 signalosome subunit 4	COP9 signalosome subunit 4 [Source:NCBI gene:Acc:422594]
7	263	NM_001031262_CCDC93	4.22	nonsex	cis	chr7:257-278	significant	WL	27.86	0.16	0.04	-0.02	0.05	#N/A	#N/A	#N/A	#N/A	Gg_rs14622507	Gg_rs15880841	28250540	30852447	257	278	21	CCDC93	7	28878074	28910403	1	ENSGALG00000012129	coiled-coil domain containing 93	coiled-coil domain containing 93 [Source:NCBI gene:Acc:424277]
7	263	ENSGALT00000020848_SLC35B3	6.71	sex	trans	chr7:252-270	suggestive	WL	41.15	0.28	0.13	0.5	0.19	-0.05	0.08	-0.23	0.11	Gg_rs14622507	Gg_rs15880841	28250540	30852447	252	270	18	SLC35B3	2	64129120	64156530	1	ENSGALG00000012778	solute carrier family 35 member B3	solute carrier family 35 member B3 [Source:HGNC Symbol:Acc:HGNC:21601]
7	264	ENSGALT00000022825_C8orf46	5.02	nonsex	trans	chr7:249-273	suggestive	RJF	28.46	-0.16	0.03	-0.09	0.05	#N/A	#N/A	#N/A	#N/A	Gg_rs14622507	Gg_rs15880841	28250540	30852447	249	273	24	VXN	2	115110507	115125929	1	ENSGALG00000034224	chromosome 2 open reading frame, human C8orf46	vexin [Source:HGNC Symbol:Acc:HGNC:28498]
7	265	X603846818F1	7.78	sex	trans	chr7:251-272	suggestive	WL	43.38	0.26	0.11	0.53	0.16	-0.04	0.07	-0.25	0.1	Gg_rs14622507	Gg_rs15880841	28250540	30852447	251	272	21	#N/A	#N/A	#N/A	#N/A	#N/A	#N/A	#N/A	#N/A
7	312	ENSGALT00000032904_NXPH2	4.73	nonsex	cis	chr7:295-329	significant	WL	29.86	0.23	0.05	0.18	0.07	#N/A	#N/A	#N/A	#N/A	Gg_rs15880841	Gg_rs15890557	30852447	35682862	295	329	34	NXPH2	7	31427110	31457806	-1	ENSGALG00000029083	neurexophilin 2	neurexophilin 2 [Source:HGNC Symbol:Acc:HGNC:8076]
7	320	ENSGALT00000039041_Q91360_CHICK	4.89	nonsex	trans	chr7:314-327	suggestive	WL	28.41	0.09	0.03	0.14	0.04	#N/A	#N/A	#N/A	#N/A	Gg_rs13600357	Gg_rs15890557	33485260	35682862	314	327	13	ADRA2A	6	27190992	27192326	1	ENSGALG00000023521	adrenoceptor alpha 2A	adrenoceptor alpha 2A [Source:HGNC Symbol:Acc:HGNC:281]
7	336	ENSGALT00000032883_KIAA1189	5.77	sex	cis	chr7:330-336	suggestive	RJF	36.01	-0.42	0.18	0.52	0.2	0.16	0.1	-0.35	0.11	Gg_rs15888306	Gg_rs15890557	34731340	35682862	330	336	6	ERMN	7	36210187	36213483	-1	ENSGALG00000020575	ermin	ermin [Source:HGNC Symbol:Acc:HGNC:29208]
8	17	ENSGALT00000014392_LONRF3	4.9	nonsex	trans	chr8:2-35	suggestive	WL	30.31	0.1	0.04	-0.27	0.06	#N/A	#N/A	#N/A	#N/A	RBL4827	Gg_rs14638715	2738111	7613280	2	35	33	LONRF3	4	16693260	16706646	-1	ENSGALG00000008860	LON peptidase N-terminal domain and ring finger 3	LON peptidase N-terminal domain and ring finger 3 [Source:HGNC Symbol:Acc:HGNC:21152]
8	21	ENSGALT00000005665_Q90822_CHICK	5.01	nonsex	trans	chr8:9-40	suggestive	RJF	31.64	-0.18	0.04	0.07	0.05	#N/A	#N/A	#N/A	#N/A	RBL4827	Gg_rs14638715	2738111	7613280	9	40	31	INSR	28	4218437	4253117	-1	ENSGALG00000040758	insulin receptor	insulin receptor [Source:HGNC Symbol:Acc:HGNC:6091]
8	57	ENSGALT00000035417_LOC771339	4.84	nonsex	cis	chr8:33-92	significant	WL	28.68	0.21	0.05	-0.08	0.06	#N/A	#N/A	#N/A	#N/A	Gg_rs13615250	Gg_rs15919945	4487570	17962738	33	92	59		8	7796812	7802052	-1	ENSGALG00000047143	heme binding protein 2	heme binding protein 2 [Source:NCBI gene:Acc:424441]
8	65	X603220859F1	16.9	sex	trans	chr8:56-75	significant	RJF	70.49	-0.59	0.18	0.6	0.26	-0.04	0.11	-0.38	0.16	Gg_rs13615250	Gg_rs16625881	4487570	8426011	56	75	19	#N/A	#N/A	#N/A	#N/A	#N/A	#N/A	#N/A	#N/A
8	71	ENSGALT00000040918_LOC769773	5.27	nonsex	trans	chr8:54-83	suggestive	WL	33.44	0.09	0.03	0.2	0.04	#N/A	#N/A	#N/A	#N/A	Gg_rs13615250	Gg_rs16625881	4487570	8426011	54	83	29	#N/A	#N/A	#N/A	#N/A	#N/A	#N/A	#N/A	#N/A
8	74	X603846678F1	8.32	nonsex	trans	chr8:49-87	significant	RJF	45.2	-0.61	0.09	0	0.12	#N/A	#N/A	#N/A	#N/A	Gg_rs13615250	Gg_rs16625881	4487570	8426011	49	87	38	#N/A	#N/A	#N/A	#N/A	#N/A	#N/A	#N/A	#N/A
8	76	ENSGALT00000007240_MRPS14	6.83	nonsex	trans	chr8:46-91	suggestive	RJF	37.54	-0.51	0.09	-0.06	0.12	#N/A	#N/A	#N/A	#N/A	Gg_rs13615250	Gg_rs15912619	4487570	14100831	46	91	45	#N/A	#N/A	#N/A	#N/A	#N/A	#N/A	#N/A	#N/A
8	77	ENSGALT00000007329_HEBP2	12.32	nonsex	cis	chr8:57-90	significant	WL	55.23	0.85	0.1	0.21	0.14	#N/A	#N/A	#N/A	#N/A	Gg_rs13615250	Gg_rs14641594	4487570	12568541	57	90	33		8	7796812	7802052	-1	ENSGALG00000047143	heme binding protein 2	heme binding protein 2 [Source:NCBI gene:Acc:424441]
8	83	ENSGALT00000001698_LOC431352	5.35	nonsex	trans	chr8:53-104	suggestive	RJF	32.04	0	0.04	0.26	0.06	#N/A	#N/A	#N/A	#N/A	Gg_rs13615250	Gg_rs14647568	4487570	19253244	53	104	51	#N/A	#N/A	#N/A	#N/A	#N/A	#N/A	#N/A	#N/A
8	84	ENSGALT00000008936_CCHL_CHICK	8.89	nonsex	cis	chr8:73-122	significant	RJF	42.34	-0.14	0.03	-0.1	0.04	#N/A	#N/A	#N/A	#N/A	Gg_rs14638715	X8_21627386	7613280	21275999	73	122	49	HCCS	8	13729738	13737105	-1	ENSGALG00000005571	holocytochrome c synthase	holocytochrome c synthase [Source:NCBI gene:Acc:424482]
8	89	NM_001177736_CDC14A	4.78	nonsex	cis	chr8:77-103	significant	RJF	31.37	-0.28	0.06	0.08	0.08	#N/A	#N/A	#N/A	#N/A	Gg_rs14638715	Gg_rs14647568	7613280	19253244	77	103	26	CDC14A	8	12174912	12231784	1	ENSGALG00000005248	cell division cycle 14A	cell division cycle 14A [Source:NCBI gene:Acc:424466]
8	91	NM_204481_HS2ST1	6.53	nonsex	cis	chr8:73-125	significant	RJF	35.28	-0.33	0.06	0.1	0.08	#N/A	#N/A	#N/A	#N/A	Gg_rs14638715	X8_21627386	7613280	21275999	73	125	52	HS2ST1	8	16227040	16296312	-1	ENSGALG00000028423	heparan sulfate 2-O-sulfotransferase 1	heparan sulfate 2-O-sulfotransferase 1 [Source:NCBI gene:Acc:395140]
8	97	ENSGALT00000009507_Q6X7S8_CHICK	4.92	nonsex	trans	chr8:79-123	suggestive	RJF	26.99	-0.14	0.04	-0.08	0.05	#N/A	#N/A	#N/A	#N/A	Gg_rs14638715	X8_21627386	7613280	21275999	79	123	44	#N/A	#N/A	#N/A	#N/A	#N/A	#N/A	#N/A	#N/A
8	99	NM_001037838_DNASE2B	4.03	nonsex	cis	chr8:79-126	significant	WL	21.25	0.29	0.07	-0.02	0.1	#N/A	#N/A	#N/A	#N/A	Gg_rs14638715	X8_21627386	7613280	21275999	79	126	47	DNASE2B	8	16993720	17017021	-1	ENSGALG00000028790	deoxyribonuclease 2 beta	deoxyribonuclease 2 beta [Source:NCBI gene:Acc:424540]
8	101	X603954356F1	7.02	sex	trans	chr8:90-131	suggestive	RJF	37.1	-1.34	0.28	0.19	0.41	0.58	0.17	0.04	0.24	Gg_rs14641594	X8_21627386	12568541	21275999	90	131	41	#N/A	#N/A	#N/A	#N/A	#N/A	#N/A	#N/A	#N/A
8	105	X603953521F1	9.19	sex	trans	chr8:97-126	suggestive	RJF	44.47	-0.02	0.16	-0.47	0.24	-0.19	0.09	0.37	0.14	Gg_rs15912619	X8_21627386	14100831	21275999	97	126	29	#N/A	#N/A	#N/A	#N/A	#N/A	#N/A	#N/A	#N/A
8	136	ENSGALT00000011865_PRICKLE2	7.24	sex	trans	chr8:131-150	suggestive	RJF	41.92	-0.26	0.12	0.97	0.17	0.24	0.08	-0.64	0.11	chr8_20.5	Gg_rs14652282	20145093	23555825	131	150	19	PRICKLE2	12	14033841	14122269	-1	ENSGALG00000007332	prickle planar cell polarity protein 2	prickle planar cell polarity protein 2 [Source:HGNC Symbol:Acc:HGNC:20340]
8	137	X603844911F1	5.44	nonsex	trans	chr8:128-152	suggestive	RJF	33.13	-0.36	0.08	-0.1	0.11	#N/A	#N/A	#N/A	#N/A	chr8_20.5	Gg_rs14652282	20145093	23555825	128	152	24	#N/A	#N/A	#N/A	#N/A	#N/A	#N/A	#N/A	#N/A
8	146	ENSGALT00000006172_ERCC6L	5.21	nonsex	trans	chr8:128-156	suggestive	RJF	30.69	-0.13	0.04	0.26	0.05	#N/A	#N/A	#N/A	#N/A	chr8_20.5	Gg_rs14652282	20145093	23555825	128	156	28	ERCC6L	4	1669055	1673130	1	ENSGALG00000003881	ERCC excision repair 6 like, spindle assembly checkpoint helicase	ERCC excision repair 6 like, spindle assembly checkpoint helicase [Source:HGNC Symbol:Acc:HGNC:20794]
8	171	NM_001130738_PLA2G6	6.58	sex	trans	chr8:161-183	suggestive	WL	39.9	0.37	0.13	-0.4	0.19	-0.37	0.09	0.38	0.12	X8_21627386	X8_25513686	21275999	25117014	161	183	22	PLA2G6	1	50979471	50998677	1	ENSGALG00000012281	phospholipase A2 group VI	phospholipase A2 group VI [Source:NCBI gene:Acc:418028]
8	171	ENSGALT00000015253_Q0KKP4_CHICK	4.93	nonsex	trans	chr8:160-190	suggestive	RJF	30.41	-0.12	0.04	0.28	0.06	#N/A	#N/A	#N/A	#N/A	X8_21627386	X8_25513686	21275999	25117014	160	190	30	CYP51A1	2	22493952	22507735	-1	ENSGALG00000009365	cytochrome P450 family 51 subfamily A member 1	cytochrome P450 family 51 subfamily A member 1 [Source:NCBI gene:Acc:420548]
8	172	NM_001031283_EPS15	5.58	sex	cis	chr8:165-187	suggestive	WL	35.09	0.09	0.1	0.38	0.15	-0.13	0.07	-0.13	0.09	X8_21627386	X8_25513686	21275999	25117014	165	187	22	EPS15	8	24411559	24454049	-1	ENSGALG00000010543	epidermal growth factor receptor pathway substrate 15	epidermal growth factor receptor pathway substrate 15 [Source:NCBI gene:Acc:424633]
8	172	ENSGALT00000020301_LOC771154	5.3	nonsex	trans	chr8:161-189	suggestive	RJF	31.3	-0.21	0.04	0	0.06	#N/A	#N/A	#N/A	#N/A	X8_21627386	X8_25513686	21275999	25117014	161	189	28		1	51162834	51165452	1	ENSGALG00000012419	urotensin-2 receptor-like	urotensin-2 receptor-like [Source:NCBI gene:Acc:771154]
8	172	NM_001006579_NSA2	4.94	nonsex	trans	chr8:161-187	suggestive	WL	11.4	0.21	0.04	-0.05	0.06	#N/A	#N/A	#N/A	#N/A	X8_21627386	X8_25513686	21275999	25117014	161	187	26	NSA2	Z	24202516	24206407	-1	ENSGALG00000014942	NSA2, ribosome biogenesis homolog	NSA2, ribosome biogenesis homolog [Source:NCBI gene:Acc:427206]
8	182	ENSGALT00000038223_LOC424644	6.89	sex	cis	chr8:157-197	significant	WL	38.55	0.24	0.11	0.32	0.16	-0.04	0.07	-0.22	0.1	X8_21627386	X8_25513686	21275999	25117014	157	197	40	SHISAL2A	8	24817656	24830769	1	ENSGALG00000049577	family with sequence similarity 159 member A	shisa like 2A [Source:HGNC Symbol:Acc:HGNC:28757]
8	207	ENSGALT00000017659_OMA1	4.09	nonsex	cis	chr8:180-230	suggestive	WL	24.47	0.17	0.04	-0.09	0.08	#N/A	#N/A	#N/A	#N/A	Gg_rs14652282	X8_29856293	23555825	29410049	180	230	50	OMA1	8	26650130	26666710	-1	ENSGALG00000010861	OMA1 zinc metallopeptidase	OMA1 zinc metallopeptidase [Source:HGNC Symbol:Acc:HGNC:29661]
8	215	X603862689F1	11.52	nonsex	cis	chr8:204-229	significant	WL	58.27	0.83	0.09	0.1	0.14	#N/A	#N/A	#N/A	#N/A	X8_25513686	X8_29856293	25117014	29410049	204	229	25	#N/A	8	26677537	26678257	-1	#N/A	#N/A	#N/A
8	219	X603957166F1	6.12	nonsex	trans	chr8:196-232	suggestive	WL	36.28	0.26	0.05	0.03	0.07	#N/A	#N/A	#N/A	#N/A	Gg_rs14652282	X8_29856293	23555825	29410049	196	232	36	#N/A	#N/A	#N/A	#N/A	#N/A	#N/A	#N/A	#N/A
8	219	X603372621F1	4.69	nonsex	trans	chr8:202-231	suggestive	RJF	29.45	-0.08	0.04	-0.26	0.06	#N/A	#N/A	#N/A	#N/A	X8_25513686	X8_29856293	25117014	29410049	202	231	29	#N/A	#N/A	#N/A	#N/A	#N/A	#N/A	#N/A	#N/A
8	229	NM_204435_ALG6	4.54	nonsex	cis	chr8:178-244	suggestive	WL	24.73	0.19	0.05	-0.07	0.07	#N/A	#N/A	#N/A	#N/A	Gg_rs14652282	X8_29856293	23555825	29410049	178	244	66	ALG6	8	28139885	28160353	1	ENSGALG00000010991	ALG6, alpha-1,3-glucosyltransferase	ALG6, alpha-1,3-glucosyltransferase [Source:NCBI gene:Acc:395078]
8	230	ENSGALT00000017753_LOC424677	5.2	nonsex	cis	chr8:206-244	significant	WL	28.35	0.18	0.04	0.04	0.06	#N/A	#N/A	#N/A	#N/A	X8_25513686	X8_29856293	25117014	29410049	206	244	38	CYP2J22	8	27032744	27040167	-1	ENSGALG00000052676	cytochrome P450, family 2, subfamily J, polypeptide 22	cytochrome P450, family 2, subfamily J, polypeptide 22 [Source:NCBI gene:Acc:424677]
8	233	ENSGALT00000017901_ALG6_CHICK	5.08	nonsex	cis	chr8:184-244	significant	WL	29.66	0.16	0.04	0.01	0.06	#N/A	#N/A	#N/A	#N/A	Gg_rs14652282	X8_29856293	23555825	29410049	184	244	60	ALG6	8	28139885	28160353	1	ENSGALG00000010991	ALG6, alpha-1,3-glucosyltransferase	ALG6, alpha-1,3-glucosyltransferase [Source:NCBI gene:Acc:395078]
8	239	X603370809F1	10.09	sex	trans	chr8:230-244	suggestive	RJF	44.96	-0.39	0.16	-1.03	0.26	0.18	0.1	0.4	0.15	Gg_rs15935538	X8_29856293	26226321	29410049	230	244	14	#N/A	#N/A	#N/A	#N/A	#N/A	#N/A	#N/A	#N/A
8	244	ENSGALT00000014506_TMEM203	7.17	sex	trans	chr8:228-244	suggestive	RJF	41.25	-0.24	0.1	-0.02	0.15	0.22	0.06	0.06	0.09	Gg_rs15935538	X8_29856293	26226321	29410049	228	244	16	TMEM203	17	1312991	1313401	-1	ENSGALG00000008925	transmembrane protein 203	transmembrane protein 203 [Source:HGNC Symbol:Acc:HGNC:28217]
8	244	ENSGALT00000032907_NEGR1_CHICK	8.77	nonsex	trans	chr8:234-244	significant	RJF	48.62	-0.33	0.04	0.1	0.07	#N/A	#N/A	#N/A	#N/A	Gg_rs15935538	X8_29856293	26226321	29410049	234	244	10	#N/A	#N/A	#N/A	#N/A	#N/A	#N/A	#N/A	#N/A
9	0	ENSGALT00000002785_IWS1	4.02	nonsex	cis	chr9:0-20	significant	WL	24.07	0.11	0.03	0.04	0.04	#N/A	#N/A	#N/A	#N/A	Gg_rs15944485	Gg_rs15966902	1764624	3480225	0	20	20	IWS1	9	1466236	1483201	-1	ENSGALG00000001803	IWS1, SUPT6H interacting protein	interacts with SUPT6H, CTD assembly factor 1 [Source:HGNC Symbol:Acc:HGNC:25467]
9	0	NM_001006303_PGD	6.7	sex	trans	chr9:0-7	suggestive	WL	38.25	0.08	0.09	-0.71	0.14	-0.01	0.06	0.36	0.09	Gg_rs15944485	Gg_rs14660358	1764624	2489938	0	7	7	PGD	21	3724856	3734646	1	ENSGALG00000002797	phosphogluconate dehydrogenase	phosphogluconate dehydrogenase [Source:NCBI gene:Acc:419450]
9	7	X603598875F1	9.79	nonsex	cis	chr9:0-19	significant	WL	52.83	0.39	0.05	0.03	0.08	#N/A	#N/A	#N/A	#N/A	Gg_rs15944485	Gg_rs15966902	1764624	3480225	0	19	19	#N/A	9	2401569	2402305	-1	#N/A	#N/A	#N/A
9	8	ENSGALT00000003103_LIMS2	3.58	nonsex	cis	chr9:0-23	suggestive	WL	24.32	0.17	0.04	0.01	0.06	#N/A	#N/A	#N/A	#N/A	Gg_rs15944485	Gg_rs15966902	1764624	3480225	0	23	23	LIMS2	9	1544087	1557705	-1	ENSGALG00000001995	LIM zinc finger domain containing 2	LIM zinc finger domain containing 2 [Source:HGNC Symbol:Acc:HGNC:16084]
9	35	ENSGALT00000031280_AVR2B_CHICK	4.69	nonsex	trans	chr9:27-60	suggestive	RJF	30.07	0	0.03	0.18	0.04	#N/A	#N/A	#N/A	#N/A	Gg_rs14660358	Gg_rs15959966	2489938	5986625	27	60	33	ACVR2B	2	5811828	5901800	-1	ENSGALG00000006158	activin A receptor type 2B	activin A receptor type 2B [Source:NCBI gene:Acc:374213]
9	37	ENSGALT00000007603_ODF2	5.55	nonsex	trans	chr9:21-39	suggestive	WL	32.81	0.2	0.05	0.27	0.06	#N/A	#N/A	#N/A	#N/A	Gg_rs14660358	Gg_rs13767077	2489938	3692046	21	39	18	ODF2	17	5481438	5500391	1	ENSGALG00000004767	outer dense fiber of sperm tails 2	outer dense fiber of sperm tails 2 [Source:NCBI gene:Acc:417213]
9	40	NM_001030634_DRG2	7.44	sex	trans	chr9:36-66	suggestive	WL	42.26	0.54	0.09	0.33	0.12	-0.31	0.06	-0.22	0.08	Gg_rs15966902	Gg_rs15959966	3480225	5986625	36	66	30	DRG2	14	5401997	5410520	1	ENSGALG00000004953	developmentally regulated GTP binding protein 2	developmentally regulated GTP binding protein 2 [Source:NCBI gene:Acc:416513]
9	42	ENSGALT00000010861_CCD61_CHICK	3.51	nonsex	cis	chr9:17-74	suggestive	RJF	23.13	-0.14	0.04	0.02	0.05	#N/A	#N/A	#N/A	#N/A	Gg_rs14660358	Gg_rs15959966	2489938	5986625	17	74	57	CCDC61	9	3610193	3613933	-1	ENSGALG00000006714	coiled-coil domain containing 61	coiled-coil domain containing 61 [Source:NCBI gene:Acc:424880]
9	47	ENSGALT00000000813_SOX13	8.1	sex	trans	chr9:28-78	suggestive	RJF	40.94	-0.25	0.12	-0.17	0.16	0.12	0.07	0.26	0.1	Gg_rs14660358	Gg_rs15959966	2489938	5986625	28	78	50	SOX13	26	1695658	1714634	1	ENSGALG00000000583	SRY-box 13	SRY-box transcription factor 13 [Source:HGNC Symbol:Acc:HGNC:11192]
9	73	ENSGALT00000010342_C3orf34	5.52	nonsex	cis	chr9:27-104	significant	WL	29.41	0.15	0.04	0.07	0.05	#N/A	#N/A	#N/A	#N/A	Gg_rs14660358	Gg_rs16667467	2489938	12282397	27	104	77	CEP19	9	4851073	4855829	1	ENSGALG00000006405	centrosomal protein 19	centrosomal protein 19 [Source:NCBI gene:Acc:424858]
9	75	NM_205241_ST6GAL1	4.77	nonsex	cis	chr9:54-121	significant	RJF	26.74	-0.2	0.04	0.03	0.06	#N/A	#N/A	#N/A	#N/A	Gg_rs14669552	Gg_rs15978131	4287273	16688383	54	121	67	ST6GAL1	9	5412062	5444046	1	ENSGALG00000005550	ST6 beta-galactoside alpha-2,6-sialyltransferase 1	ST6 beta-galactoside alpha-2,6-sialyltransferase 1 [Source:NCBI gene:Acc:396169]
9	78	ENSGALT00000009089_UBE2G2	5.38	nonsex	cis	chr9:61-95	significant	RJF	32.57	-0.24	0.05	0.19	0.07	#N/A	#N/A	#N/A	#N/A	Gg_rs14669552	Gg_rs13764479	4287273	9258036	61	95	34	UBE2G2	9	5336966	5354172	1	ENSGALG00000005667	ubiquitin conjugating enzyme E2 G2	ubiquitin conjugating enzyme E2 G2 [Source:NCBI gene:Acc:424837]
9	79	ENSGALT00000012011_PPRC1	4.87	nonsex	trans	chr9:61-97	suggestive	RJF	30.38	-0.13	0.03	0.15	0.04	#N/A	#N/A	#N/A	#N/A	Gg_rs14669552	Gg_rs14671718	4287273	11818418	61	97	36	PPRC1	6	23460825	23470764	-1	ENSGALG00000020742	peroxisome proliferator-activated receptor gamma, coactivator-related 1	PPARG related coactivator 1 [Source:HGNC Symbol:Acc:HGNC:30025]
9	85	ENSGALT00000008864_HES6	7.3	nonsex	cis	chr9:70-98	significant	WL	40.7	0.27	0.05	0.08	0.07	#N/A	#N/A	#N/A	#N/A	Gg_rs14669552	Gg_rs14671718	4287273	11818418	70	98	28		9	5618012	5621025	1	ENSGALG00000028415	hairy and enhancer of split 6 (Drosophila)	hairy and enhancer of split 6 (Drosophila) [Source:NCBI gene:Acc:424829]
9	86	ENSGALT00000033720_ENSGALG00000020985	9.85	nonsex	cis	chr9:75-93	significant	WL	52.59	0.42	0.05	-0.06	0.08	#N/A	#N/A	#N/A	#N/A	Gg_rs14669552	Gg_rs13764479	4287273	9258036	75	93	18		9	5450891	5456644	1	ENSGALG00000020985
9	86	ENSGALT00000017472_DIO1	4.8	nonsex	trans	chr9:69-93	suggestive	WL	30.84	0.22	0.08	-0.56	0.12	#N/A	#N/A	#N/A	#N/A	Gg_rs14669552	Gg_rs13764479	4287273	9258036	69	93	24	DIO1	8	25457804	25462021	1	ENSGALG00000010736	deiodinase, iodothyronine type I	deiodinase, iodothyronine type I [Source:NCBI gene:Acc:395940]
9	86	ENSGALT00000018193_C12orf50	4.99	nonsex	trans	chr9:68-95	suggestive	WL	31.34	0.13	0.04	-0.23	0.05	#N/A	#N/A	#N/A	#N/A	Gg_rs14669552	Gg_rs13764479	4287273	9258036	68	95	27		1	42813465	42822840	-1	ENSGALG00000045093	chromosome 1 C12orf50 homolog	chromosome 1 C12orf50 homolog [Source:NCBI gene:Acc:417885]
9	87	ENSGALT00000000936_LOC769187	6.35	nonsex	trans	chr9:73-91	suggestive	RJF	37.5	-0.15	0.03	0.19	0.04	#N/A	#N/A	#N/A	#N/A	Gg_rs14669552	Gg_rs13764479	4287273	9258036	73	91	18	#N/A	#N/A	#N/A	#N/A	#N/A	#N/A	#N/A	#N/A
9	91	ENSGALT00000008057_Q5F358_CHICK	6.14	nonsex	cis	chr9:64-113	significant	WL	34.77	0.18	0.04	0.02	0.05	#N/A	#N/A	#N/A	#N/A	Gg_rs14669552	Gg_rs15973318	4287273	13912221	64	113	49	DOCK10	9	8661263	8781136	-1	ENSGALG00000005030	dedicator of cytokinesis 10	dedicator of cytokinesis 10 [Source:HGNC Symbol:Acc:HGNC:23479]
9	91	ENSGALT00000008383_MOGAT1	10.65	nonsex	cis	chr9:73-102	significant	RJF	50.78	-0.38	0.05	0.12	0.07	#N/A	#N/A	#N/A	#N/A	Gg_rs14669552	Gg_rs14671718	4287273	11818418	73	102	29	MOGAT1	9	8181677	8204484	1	ENSGALG00000005217	monoacylglycerol O-acyltransferase 1	monoacylglycerol O-acyltransferase 1 [Source:HGNC Symbol:Acc:HGNC:18210]
9	93	ENSGALT00000011255_BDH_CHICK	8.62	sex	cis	chr9:80-100	significant	RJF	40.6	-0.16	0.18	0.79	0.24	0.22	0.11	-0.4	0.14	Gg_rs14669552	Gg_rs14671718	4287273	11818418	80	100	20	BDH1A	9	12794254	12807370	-1	ENSGALG00000006947	3-hydroxybutyrate dehydrogenase, type 1 A	3-hydroxybutyrate dehydrogenase, type 1 A [Source:NCBI gene:Acc:424891]
9	93	ENSGALT00000007949_RHBDD1	4.26	nonsex	cis	chr9:59-104	suggestive	RJF	25.18	-0.23	0.06	0.23	0.08	#N/A	#N/A	#N/A	#N/A	Gg_rs14669552	Gg_rs16667467	4287273	12282397	59	104	45	RHBDD1	9	9424788	9454131	1	ENSGALG00000004957	rhomboid domain containing 1	rhomboid domain containing 1 [Source:HGNC Symbol:Acc:HGNC:23081]
9	94	X603598785F1	8.55	sex	trans	chr9:90-101	suggestive	RJF	47.39	-2.33	0.38	2.35	0.54	1.27	0.24	-1.18	0.33	GG_rs15957333	Gg_rs14671718	7546777	11818418	90	101	11	#N/A	2	90574778	90575180	1	#N/A	#N/A	#N/A
9	96	NM_001030008_AP1S3	5.5	nonsex	cis	chr9:76-123	significant	WL	33.82	0.21	0.04	-0.05	0.05	#N/A	#N/A	#N/A	#N/A	Gg_rs14669552	Gg_rs15978131	4287273	16688383	76	123	47	AP1S3	9	8423201	8439506	-1	ENSGALG00000005171	adaptor related protein complex 1 sigma 3 subunit	adaptor related protein complex 1 sigma 3 subunit [Source:NCBI gene:Acc:424807]
9	97	X603472702F1	5.26	nonsex	trans	chr9:92-104	suggestive	RJF	31.97	-0.31	0.06	0.34	0.09	#N/A	#N/A	#N/A	#N/A	GG_rs15957333	Gg_rs16667467	7546777	12282397	92	104	12	#N/A	#N/A	#N/A	#N/A	#N/A	#N/A	#N/A	#N/A
9	100	ENSGALT00000035401_CCDC39	5.05	nonsex	cis	chr9:58-104	significant	WL	28.69	0.37	0.09	-0.48	0.12	#N/A	#N/A	#N/A	#N/A	Gg_rs14669552	Gg_rs16667467	4287273	12282397	58	104	46		9	17337013	17344782	1	ENSGALG00000021855
9	100	X603957851F1	12.96	sex	trans	chr9:93-104	significant	WL	60.6	0.66	0.13	-0.28	0.19	-0.21	0.08	0.14	0.11	GG_rs15957333	Gg_rs16667467	7546777	12282397	93	104	11	#N/A	#N/A	#N/A	#N/A	#N/A	#N/A	#N/A	#N/A
9	100	ENSGALT00000005238_LETM2	8.12	sex	trans	chr9:93-102	suggestive	RJF	42.09	-0.61	0.11	0.72	0.14	0.33	0.06	-0.4	0.08	GG_rs15957333	Gg_rs14671718	7546777	11818418	93	102	9	LETM2	22	2637855	2642014	1	ENSGALG00000036049	leucine zipper and EF-hand containing transmembrane protein 2	leucine zipper and EF-hand containing transmembrane protein 2 [Source:HGNC Symbol:Acc:HGNC:14648]
9	101	X603843419F1	8.64	sex	trans	chr9:95-102	suggestive	WL	47.13	1.71	0.26	-1.48	0.33	-1.05	0.15	0.87	0.2	GG_rs15957333	Gg_rs14671718	7546777	11818418	95	102	7	#N/A	#N/A	#N/A	#N/A	#N/A	#N/A	#N/A	#N/A
9	101	X603158263F1	8.32	sex	trans	chr9:96-110	suggestive	RJF	46.71	-0.69	0.47	0.97	0.64	0.99	0.3	-1.15	0.39	GG_rs15957333	Gg_rs15973318	7546777	13912221	96	110	14	#N/A	#N/A	#N/A	#N/A	#N/A	#N/A	#N/A	#N/A
9	102	X603601127F1	7.56	sex	trans	chr9:99-102	suggestive	RJF	44.44	-0.79	0.17	1.16	0.21	0.38	0.1	-0.6	0.13	Gg_rs13764479	Gg_rs14671718	9258036	11818418	99	102	3	#N/A	6	26765467	26765830	1	#N/A	#N/A	#N/A
9	102	ENSGALT00000025707_OGFRL1	7.2	sex	trans	chr9:100-102	suggestive	WL	43.36	0.51	0.13	-0.53	0.16	-0.18	0.08	0.24	0.1	Gg_rs13764479	Gg_rs14671718	9258036	11818418	100	102	2	OGFRL1	3	82399479	82408639	1	ENSGALG00000015951	opioid growth factor receptor like 1	opioid growth factor receptor like 1 [Source:HGNC Symbol:Acc:HGNC:21378]
9	102	ENSGALT00000023805_LOC776510	5.07	nonsex	trans	chr9:93-110	suggestive	WL	31.67	0.24	0.06	0.1	0.08	#N/A	#N/A	#N/A	#N/A	GG_rs15957333	Gg_rs15973318	7546777	13912221	93	110	17	ARHGAP28	2	99623422	99648395	-1	ENSGALG00000014758	Rho GTPase activating protein 28	Rho GTPase activating protein 28 [Source:HGNC Symbol:Acc:HGNC:25509]
9	102	NM_001031014_C18orf19	5.19	nonsex	trans	chr9:89-122	suggestive	WL	33.22	0.23	0.05	-0.25	0.06	#N/A	#N/A	#N/A	#N/A	GG_rs15957333	Gg_rs15978131	7546777	16688383	89	122	33	FAM210A	2	96599127	96616410	1	ENSGALG00000013887	family with sequence similarity 210 member A	family with sequence similarity 210 member A [Source:NCBI gene:Acc:421045]
9	102	NM_001031458_NUDT19	4.93	nonsex	trans	chr9:100-114	suggestive	WL	29.5	0.21	0.07	-0.41	0.08	#N/A	#N/A	#N/A	#N/A	Gg_rs13764479	Gg_rs15973318	9258036	13912221	100	114	14	NUDT19	11	9911033	9914941	1	ENSGALG00000029498	nudix hydrolase 19	nudix hydrolase 19 [Source:NCBI gene:Acc:427548]
9	103	NM_205030_AMH	8.91	sex	trans	chr9:98-123	suggestive	RJF	47.52	-1.15	0.19	1.18	0.25	0.55	0.12	-0.59	0.15	Gg_rs13764479	Gg_rs15978131	9258036	16688383	98	123	25	AMH	28	2107519	2111709	-1	ENSGALG00000036346	anti-Mullerian hormone	anti-Mullerian hormone [Source:NCBI gene:Acc:395887]
9	104	NM_204878_PGA_chr5_346127	6.68	nonsex	trans	chr9:99-115	suggestive	RJF	38.18	-0.25	0.05	0.31	0.06	#N/A	#N/A	#N/A	#N/A	Gg_rs13764479	Gg_rs15973318	9258036	13912221	99	115	16	PGA5	5	300441	302636	1	ENSGALG00000039242	pepsinogen 5, group I (pepsinogen A)	pepsinogen 5, group I (pepsinogen A) [Source:NCBI gene:Acc:395691]
9	105	X603233403F1	7.85	nonsex	trans	chr9:103-113	significant	RJF	46.66	-0.63	0.09	0.34	0.12	#N/A	#N/A	#N/A	#N/A	Gg_rs14671718	Gg_rs15973318	11818418	13912221	103	113	10	#N/A	#N/A	#N/A	#N/A	#N/A	#N/A	#N/A	#N/A
9	105	ENSGALT00000011403_ACAP2_CHICK	8.06	nonsex	trans	chr9:100-114	significant	WL	46.48	0.4	0.06	-0.03	0.08	#N/A	#N/A	#N/A	#N/A	Gg_rs13764479	Gg_rs15973318	9258036	13912221	100	114	14	#N/A	#N/A	#N/A	#N/A	#N/A	#N/A	#N/A	#N/A
9	106	X603866968F1	3.72	nonsex	cis	chr9:66-118	suggestive	WL	24.88	0.23	0.1	0.29	0.13	#N/A	#N/A	#N/A	#N/A	Gg_rs14669552	Gg_rs13608395	4287273	14731322	66	118	52	LSG1	9	12975136	12987465	1	ENSGALG00000007058	large 60S subunit nuclear export GTPase 1	large 60S subunit nuclear export GTPase 1 [Source:NCBI gene:Acc:424897]
9	119	ENSGALT00000010301_TM4SF19	4.6	nonsex	cis	chr9:98-125	significant	WL	28.1	0.27	0.06	-0.29	0.08	#N/A	#N/A	#N/A	#N/A	Gg_rs13764479	Gg_rs15978131	9258036	16688383	98	125	27	TM4SF19	9	4917495	4926717	1	ENSGALG00000006375	transmembrane 4 L six family member 19	transmembrane 4 L six family member 19 [Source:NCBI gene:Acc:424855]
9	119	NM_001006549_LSG1	3.65	nonsex	cis	chr9:92-128	suggestive	RJF	23.27	-0.19	0.05	0.09	0.06	#N/A	#N/A	#N/A	#N/A	GG_rs15957333	Gg_rs15978131	7546777	16688383	92	128	36	LSG1	9	12975136	12987465	1	ENSGALG00000007058	large 60S subunit nuclear export GTPase 1	large 60S subunit nuclear export GTPase 1 [Source:NCBI gene:Acc:424897]
9	119	X603373613F1	9.65	sex	trans	chr9:110-123	suggestive	WL	39.44	0.04	0.18	-0.26	0.24	-0.26	0.12	0.44	0.15	Gg_rs16667467	Gg_rs15978131	12282397	16688383	110	123	13	#N/A	#N/A	#N/A	#N/A	#N/A	#N/A	#N/A	#N/A
9	120	ENSGALT00000009018_PDE12	5.06	nonsex	trans	chr9:114-127	suggestive	RJF	32.25	-0.18	0.04	0.19	0.05	#N/A	#N/A	#N/A	#N/A	Gg_rs16667467	Gg_rs15978131	12282397	16688383	114	127	13	PDE12	12	9112296	9115747	1	ENSGALG00000052355	phosphodiesterase 12	phosphodiesterase 12 [Source:HGNC Symbol:Acc:HGNC:25386]
9	120	NM_001006412_HMGN3	5.82	nonsex	trans	chr9:101-126	suggestive	RJF	33.27	-0.41	0.08	0.47	0.1	#N/A	#N/A	#N/A	#N/A	Gg_rs13764479	Gg_rs15978131	9258036	16688383	101	126	25	HMGN2P46	3	79469956	79494820	1	ENSGALG00000015880	high mobility group nucleosomal binding domain 2 pseudogene 46	high mobility group nucleosomal binding domain 2 pseudogene 46 [Source:NCBI gene:Acc:421853]
9	124	ENSGALT00000007212_TSHZ3	10.16	sex	trans	chr9:120-128	suggestive	RJF	47.94	-0.6	0.21	0.5	0.27	0.76	0.16	-0.63	0.18	Gg_rs15973318	Gg_rs15978131	13912221	16688383	120	128	8	TSHZ3	11	9225471	9286162	-1	ENSGALG00000004528	teashirt zinc finger homeobox 3	teashirt zinc finger homeobox 3 [Source:HGNC Symbol:Acc:HGNC:30700]
9	141	ENSGALT00000040076_LOC769806	6.75	nonsex	trans	chr9:131-168	suggestive	RJF	38.53	-0.19	0.03	0.06	0.05	#N/A	#N/A	#N/A	#N/A	Gg_rs13608395	X9_20745674	14731322	19356938	131	168	37	#N/A	#N/A	#N/A	#N/A	#N/A	#N/A	#N/A	#N/A
9	144	X603234958F1	6.66	sex	trans	chr9:134-177	suggestive	WL	39.27	0.54	0.13	-0.96	0.2	-0.39	0.09	0.65	0.12	Gg_rs13608395	X9_20745674	14731322	19356938	134	177	43	#N/A	#N/A	#N/A	#N/A	#N/A	#N/A	#N/A	#N/A
9	157	ENSGALT00000021881_RL7A_CHICK	7.7	sex	trans	chr9:135-174	suggestive	RJF	45.66	-0.03	0.08	0.58	0.12	-0.04	0.05	-0.28	0.07	Gg_rs13608395	X9_20745674	14731322	19356938	135	174	39	#N/A	#N/A	#N/A	#N/A	#N/A	#N/A	#N/A	#N/A
9	164	ENSGALT00000014768_Q5ZK61_CHICK	4.97	nonsex	cis	chr9:119-205	significant	WL	28.66	0.19	0.05	0.02	0.07	#N/A	#N/A	#N/A	#N/A	Gg_rs15973318	Gg_rs14681736	13912221	21849192	119	205	86	NDUFB5	9	17584908	17588440	-1	ENSGALG00000009076	NADH:ubiquinone oxidoreductase subunit B5	NADH:ubiquinone oxidoreductase subunit B5 [Source:NCBI gene:Acc:424978]
9	191	X603600176F1	6.29	nonsex	cis	chr9:172-207	significant	RJF	37.76	-0.31	0.05	-0.07	0.1	#N/A	#N/A	#N/A	#N/A	Gg_rs15978131	Gg_rs14681736	16688383	21849192	172	207	35	#N/A	9	21222410	21223109	-1	#N/A	#N/A	#N/A
9	207	X603864983F1	13.81	sex	cis	chr9:190-207	significant	WL	65.4	0.61	0.31	-1.19	0.55	0.24	0.2	0.77	0.33	Gg_rs15978131	Gg_rs14681736	16688383	21849192	190	207	17	#N/A	9	20723242	20723978	-1	#N/A	#N/A	#N/A
9	207	X603234786F1	6.77	sex	trans	chr9:193-207	suggestive	RJF	39.06	-0.49	0.18	-1.74	0.33	0.29	0.11	0.89	0.19	Gg_rs15978131	Gg_rs14681736	16688383	21849192	193	207	14	#N/A	#N/A	#N/A	#N/A	#N/A	#N/A	#N/A	#N/A
10	11	ENSGALT00000015374_KIAA1822L	4.72	nonsex	trans	chr10:0-29	suggestive	RJF	26.89	-0.21	0.06	0.37	0.08	#N/A	#N/A	#N/A	#N/A	Gg_rs14941298	Gg_rs14941656	1847396	3202353	0	29	29	HHIPL2	3	18172150	18187318	1	ENSGALG00000045729	HHIP like 2	HHIP like 2 [Source:HGNC Symbol:Acc:HGNC:25842]
10	86	NM_204566_MESP2_chr10_22167718	5.1	nonsex	trans	chr10:73-97	suggestive	WL	29.29	0.11	0.04	0.22	0.05	#N/A	#N/A	#N/A	#N/A	Gg_rs14941656	Gg_rs14001865	3202353	4073597	73	97	24	MESP1	10	20429099	20430583	-1	ENSGALG00000026467	mesoderm posterior bHLH transcription factor 1	mesoderm posterior bHLH transcription factor 1 [Source:NCBI gene:Acc:395252]
10	88	ENSGALT00000040893_LOC770552	10.06	sex	trans	chr10:79-95	suggestive	RJF	48.86	-0.41	0.17	0.46	0.22	0.42	0.11	0	0.14	Gg_rs14941656	Gg_rs14001865	3202353	4073597	79	95	16	#N/A	#N/A	#N/A	#N/A	#N/A	#N/A	#N/A	#N/A
10	88	NM_205281_LYZ	5.11	nonsex	trans	chr10:76-94	suggestive	RJF	29.75	-0.1	0.03	-0.17	0.04	#N/A	#N/A	#N/A	#N/A	Gg_rs14941656	Gg_rs14001676	3202353	3853777	76	94	18	LYZ	1	35542896	35546583	1	ENSGALG00000009963	lysozyme (renal amyloidosis)	lysozyme (renal amyloidosis) [Source:NCBI gene:Acc:396218]
10	97	ENSGALT00000006932_OIT3	4.82	nonsex	trans	chr10:79-106	suggestive	WL	30.62	0.21	0.07	0.37	0.08	#N/A	#N/A	#N/A	#N/A	Gg_rs14941656	Gg_rs14003134	3202353	6317387	79	106	27	OIT3	6	11950266	11973318	-1	ENSGALG00000004345	oncoprotein induced transcript 3	oncoprotein induced transcript 3 [Source:HGNC Symbol:Acc:HGNC:29953]
10	98	NM_001031454_IREB2	8.63	sex	cis	chr10:97-99	significant	WL	49.62	0.16	0.15	-0.51	0.18	0.1	0.1	0.44	0.11	Gg_rs14001676	Gg_rs14002026	3853777	4252654	97	99	2	IREB2	10	4111782	4133567	-1	ENSGALG00000035462	iron responsive element binding protein 2	iron responsive element binding protein 2 [Source:NCBI gene:Acc:427490]
10	99	ENSGALT00000038134_ENSGALG00000020932	7.2	sex	trans	chr10:96-106	suggestive	RJF	41.37	-0.22	0.16	-0.08	0.19	0.29	0.1	0.19	0.12	Gg_rs14001676	Gg_rs14003134	3853777	6317387	96	106	10	#N/A	#N/A	#N/A	#N/A	#N/A	#N/A	#N/A	#N/A
10	99	ENSGALT00000041310_ENSGALG00000009144	5.04	nonsex	trans	chr10:87-106	suggestive	RJF	29.98	-0.07	0.05	0.23	0.05	#N/A	#N/A	#N/A	#N/A	Gg_rs14941656	Gg_rs14003134	3202353	6317387	87	106	19	#N/A	#N/A	#N/A	#N/A	#N/A	#N/A	#N/A	#N/A
10	106	X603233180F1	6.42	nonsex	trans	chr10:91-115	suggestive	WL	28.37	0.28	0.09	0.49	0.11	#N/A	#N/A	#N/A	#N/A	Gg_rs14941656	Gg_rs14003134	3202353	6317387	91	115	24	#N/A	#N/A	#N/A	#N/A	#N/A	#N/A	#N/A	#N/A
10	123	ENSGALT00000012995_FAM65C	6.84	sex	trans	chr10:112-127	suggestive	RJF	41.11	-0.37	0.19	-0.62	0.24	0.46	0.14	0.69	0.16	Gg_rs14002026	Gg_rs14006050	4252654	11362934	112	127	15	RIPOR3	20	13486258	13534186	1	ENSGALG00000008005	family with sequence similarity 65 member C	RIPOR family member 3 [Source:HGNC Symbol:Acc:HGNC:16168]
10	134	NM_001030778_NAT13	8.7	nonsex	trans	chr10:125-142	significant	RJF	47.56	-0.36	0.07	0.25	0.09	#N/A	#N/A	#N/A	#N/A	X10_9525779	Gg_rs14947769	8783670	12071751	125	142	17	NAA50	1	79997432	80017359	1	ENSGALG00000033889	N(alpha)-acetyltransferase 50, NatE catalytic subunit	N(alpha)-acetyltransferase 50, NatE catalytic subunit [Source:NCBI gene:Acc:418319]
10	136	X603469707F1	8.56	nonsex	trans	chr10:127-144	significant	RJF	47.02	-0.58	0.1	0.3	0.13	#N/A	#N/A	#N/A	#N/A	X10_9525779	Gg_rs14947769	8783670	12071751	127	144	17	#N/A	#N/A	#N/A	#N/A	#N/A	#N/A	#N/A	#N/A
10	151	X603144431F1	4.89	nonsex	trans	chr10:143-162	suggestive	WL	30.54	0.15	0.1	-0.51	0.14	#N/A	#N/A	#N/A	#N/A	Gg_rs14006050	Gg_rs14008254	11362934	13146665	143	162	19	#N/A	13	3205290	3207739	-1	#N/A	#N/A	#N/A
10	167	ENSGALT00000032260_ENSGALG00000009777	5.21	nonsex	trans	chr10:157-180	suggestive	WL	30.7	0.06	0.03	-0.18	0.04	#N/A	#N/A	#N/A	#N/A	Gg_rs14947769	Gg_rs14949856	12071751	13793654	157	180	23	#N/A	#N/A	#N/A	#N/A	#N/A	#N/A	#N/A	#N/A
10	214	ENSGALT00000010657_SYT8	5.38	nonsex	trans	chr10:202-229	suggestive	WL	32.56	0.26	0.05	0.27	0.07	#N/A	#N/A	#N/A	#N/A	Gg_rs14949856	Gg_rs14952325	13793654	17409527	202	229	27	SYT8	5	14304943	14309008	-1	ENSGALG00000006602	synaptotagmin 8	synaptotagmin 8 [Source:HGNC Symbol:Acc:HGNC:19264]
10	218	NM_001101829_NOX4	5.05	nonsex	trans	chr10:211-229	suggestive	WL	32.38	0.35	0.07	0.24	0.08	#N/A	#N/A	#N/A	#N/A	Gg_rs14949856	Gg_rs14952325	13793654	17409527	211	229	18	NOX4	1	189025780	189161699	1	ENSGALG00000017235	NADPH oxidase 4	NADPH oxidase 4 [Source:NCBI gene:Acc:419012]
11	2	ENSGALT00000020501_UPP2	10.84	sex	trans	chr11:0-5	significant	WL	55.34	1.33	0.17	1.28	0.22	-0.68	0.1	-0.67	0.13	Gg_rs14957923	X11_4341055	1326452	4361902	0	5	5	UPP2	7	36305671	36310853	1	ENSGALG00000045427	uridine phosphorylase 2	uridine phosphorylase 2 [Source:HGNC Symbol:Acc:HGNC:23061]
11	2	ENSGALT00000041276_NDF4_CHICK	5.01	nonsex	trans	chr11:0-12	suggestive	WL	31.51	0.07	0.06	-0.36	0.08	#N/A	#N/A	#N/A	#N/A	Gg_rs14957923	Gg_rs14019836	1326452	5083387	0	12	12	NEUROD4	33	5982748	5983859	-1	ENSGALG00000034306	neuronal differentiation 4	neuronal differentiation 4 [Source:NCBI gene:Acc:395959]
11	7	ENSGALT00000031306_ENSGALG00000023567	4.71	nonsex	trans	chr11:0-24	suggestive	WL	28.93	0.06	0.05	-0.33	0.08	#N/A	#N/A	#N/A	#N/A	Gg_rs14957923	X11_6450003	1326452	6145288	0	24	24	GUK1	2	2426967	2440924	-1	ENSGALG00000005336	guanylate kinase 1	guanylate kinase 1 [Source:HGNC Symbol:Acc:HGNC:4693]
11	27	NM_001005840_ITFG1	4.58	nonsex	cis	chr11:1-83	significant	RJF	27.4	-0.17	0.04	0.05	0.06	#N/A	#N/A	#N/A	#N/A	Gg_rs14957923	Gg_rs14025092	1326452	11212393	1	83	82	ITFG1	11	7578362	7651000	1	ENSGALG00000004049	integrin alpha FG-GAP repeat containing 1	integrin alpha FG-GAP repeat containing 1 [Source:NCBI gene:Acc:415742]
11	31	ENSGALT00000039574_Q5ZL76_CHICK	6.51	nonsex	trans	chr11:19-55	suggestive	RJF	38.7	-0.21	0.04	0	0.05	#N/A	#N/A	#N/A	#N/A	Gg_rs14019836	Gg_rs14963019	5083387	9233556	19	55	36	#N/A	#N/A	#N/A	#N/A	#N/A	#N/A	#N/A	#N/A
11	39	ENSGALT00000011319_ENSGALG00000006988	4.8	nonsex	trans	chr11:24-57	suggestive	WL	27.96	0.08	0.06	-0.32	0.08	#N/A	#N/A	#N/A	#N/A	Gg_rs14019836	Gg_rs14963019	5083387	9233556	24	57	33	#N/A	#N/A	#N/A	#N/A	#N/A	#N/A	#N/A	#N/A
11	84	NM_001031358_CCNE1	5.12	nonsex	cis	chr11:76-95	significant	RJF	31.52	-0.1	0.03	-0.15	0.04	#N/A	#N/A	#N/A	#N/A	Gg_rs14963019	Gg_rs14965335	9233556	13173854	76	95	19	CCNE1	11	8447460	8459801	1	ENSGALG00000004494	cyclin E1	cyclin E1 [Source:NCBI gene:Acc:426117]
11	88	ENSGALT00000008452_BEAN	5.35	nonsex	cis	chr11:82-98	significant	RJF	31.89	-0.26	0.05	0.1	0.06	#N/A	#N/A	#N/A	#N/A	Gg_rs14963019	Gg_rs14965335	9233556	13173854	82	98	16	BEAN1	11	11463948	11501923	-1	ENSGALG00000005266	brain expressed, associated with NEDD4, 1	brain expressed, associated with NEDD4, 1 [Source:NCBI gene:Acc:415796]
11	88	NM_001113292_BMF	4.67	nonsex	trans	chr11:79-93	suggestive	WL	30.09	0.05	0.05	0.29	0.06	#N/A	#N/A	#N/A	#N/A	Gg_rs14963019	Gg_rs14965335	9233556	13173854	79	93	14	BMF	5	29608119	29626791	1	ENSGALG00000014537	Bcl2 modifying factor	Bcl2 modifying factor [Source:NCBI gene:Acc:769140]
11	89	ENSGALT00000039221_Q6L9F3_CHICK	4.22	nonsex	cis	chr11:78-101	significant	WL	27.3	0.17	0.04	-0.01	0.05	#N/A	#N/A	#N/A	#N/A	Gg_rs14963019	Gg_rs14965335	9233556	13173854	78	101	23	CMTM3	11	11429328	11442605	-1	ENSGALG00000000424	CKLF like MARVEL transmembrane domain containing 3	CKLF like MARVEL transmembrane domain containing 3 [Source:NCBI gene:Acc:414829]
11	91	NM_001031460_TK2	3.63	nonsex	cis	chr11:82-107	suggestive	WL	24.58	0.15	0.04	-0.05	0.05	#N/A	#N/A	#N/A	#N/A	Gg_rs14963019	RBL3647	9233556	15506176	82	107	25	TK2	11	11442872	11451819	1	ENSGALG00000034216	thymidine kinase 2, mitochondrial	thymidine kinase 2, mitochondrial [Source:NCBI gene:Acc:427551]
11	91	X603961526F1	7.03	nonsex	trans	chr11:80-100	suggestive	WL	40.67	0.25	0.04	-0.01	0.05	#N/A	#N/A	#N/A	#N/A	Gg_rs14963019	Gg_rs14965335	9233556	13173854	80	100	20	#N/A	#N/A	#N/A	#N/A	#N/A	#N/A	#N/A	#N/A
11	104	X603235177F1	6.54	sex	trans	chr11:100-109	suggestive	RJF	38.85	-1.06	0.3	0.05	0.39	0.89	0.21	0.37	0.25	Gg_rs14025092	RBL3647	11212393	15506176	100	109	9	#N/A	#N/A	#N/A	#N/A	#N/A	#N/A	#N/A	#N/A
11	105	NM_001001127_EDNRB	7.08	sex	trans	chr11:101-111	suggestive	RJF	42.41	-0.43	0.11	-0.22	0.14	0.31	0.07	0.29	0.09	Gg_rs14025092	RBL3647	11212393	15506176	101	111	10	EDNRB	1	155290926	155305744	1	ENSGALG00000016912	endothelin receptor type B	endothelin receptor type B [Source:NCBI gene:Acc:408082]
11	137	NM_001161801_AHCTF1	7.71	sex	trans	chr11:134-153	suggestive	RJF	39.43	-0.06	0.09	0.34	0.11	-0.04	0.05	-0.19	0.07	RBL3647	RBL2392	15506176	18802055	134	153	19	AHCTF1	3	33876529	33929454	1	ENSGALG00000010630	AT-hook containing transcription factor 1	AT-hook containing transcription factor 1 [Source:NCBI gene:Acc:421484]
11	141	ENSGALT00000008791_ENSGALG00000005471	7.34	sex	trans	chr11:131-158	suggestive	WL	42.82	0.43	0.13	0.34	0.16	-0.14	0.07	-0.23	0.09	RBL3647	RBL2392	15506176	18802055	131	158	27	#N/A	#N/A	#N/A	#N/A	#N/A	#N/A	#N/A	#N/A
11	170	ENSGALT00000009408_CA5B	5.85	nonsex	cis	chr11:94-189	significant	RJF	28.82	-0.48	0.1	0.17	0.14	#N/A	#N/A	#N/A	#N/A	Gg_rs14025092	RBL2392	11212393	18802055	94	189	95	CA5B	11	17992311	18000421	-1	ENSGALG00000005855	carbonic anhydrase 5A	carbonic anhydrase 5B [Source:HGNC Symbol:Acc:HGNC:1378]
11	177	X603471079F1	7.32	nonsex	trans	chr11:159-190	suggestive	RJF	39.85	-0.61	0.11	0.46	0.15	#N/A	#N/A	#N/A	#N/A	Gg_rs14966910	RBL11412	16786380	19142920	159	190	31	#N/A	#N/A	#N/A	#N/A	#N/A	#N/A	#N/A	#N/A
11	178	ENSGALT00000023927_VTCN1	5.01	nonsex	trans	chr11:162-190	suggestive	WL	24.22	0.19	0.06	0.22	0.07	#N/A	#N/A	#N/A	#N/A	Gg_rs14966910	RBL11412	16786380	19142920	162	190	28	VTCN1	1	80157630	80163043	1	ENSGALG00000014820	V-set domain containing T cell activation inhibitor 1	V-set domain containing T cell activation inhibitor 1 [Source:HGNC Symbol:Acc:HGNC:28873]
11	190	ENSGALT00000024002_Q8QGS0_CHICK	7.58	sex	trans	chr11:190-190	suggestive	RJF	43.32	-0.99	0.21	0.97	0.29	0.57	0.15	-0.44	0.18	RBL2392	RBL11412	18802055	19142920	190	190	0	EMB	Z	14736634	14761209	-1	ENSGALG00000014877	embigin	embigin [Source:NCBI gene:Acc:395242]
12	1	X603371341F1	7.03	sex	trans	chr12:0-8	suggestive	RJF	41.44	-0.75	0.13	0.19	0.16	0.43	0.08	-0.14	0.1	Gg_rs14031213	Gg_rs14971198	2036593	2766168	0	8	8	#N/A	#N/A	#N/A	#N/A	#N/A	#N/A	#N/A	#N/A
12	1	ENSGALT00000025855_RRM2B	7.3	sex	trans	chr12:0-12	suggestive	RJF	42	-0.58	0.17	0.9	0.21	0.26	0.1	-0.48	0.13	Gg_rs14031213	Gg_rs14971198	2036593	2766168	0	12	12	RRM2B	2	128963480	128978291	-1	ENSGALG00000040921	ribonucleotide reductase regulatory TP53 inducible subunit M2B	ribonucleotide reductase regulatory TP53 inducible subunit M2B [Source:HGNC Symbol:Acc:HGNC:17296]
12	3	ENSGALT00000031213_ENSGALG00000022919	4.84	nonsex	trans	chr12:1-14	suggestive	WL	30.77	0.23	0.05	0.28	0.07	#N/A	#N/A	#N/A	#N/A	Gg_rs14031213	Gg_rs14971198	2036593	2766168	1	14	13	#N/A	#N/A	#N/A	#N/A	#N/A	#N/A	#N/A	#N/A
12	27	ENSGALT00000002207_ATP5F1	7.18	sex	trans	chr12:19-32	suggestive	WL	43.49	0.2	0.07	-0.22	0.1	-0.06	0.04	0.16	0.06	Gg_rs14970690	Gg_rs13621493	2176134	3076405	19	32	13	ATP5PB	26	3215547	3220046	1	ENSGALG00000001452	ATP synthase, H+ transporting, mitochondrial Fo complex subunit B1	ATP synthase peripheral stalk-membrane subunit b [Source:HGNC Symbol:Acc:HGNC:840]
12	33	X603830836F1	5.68	nonsex	trans	chr12:19-48	suggestive	RJF	33.15	-0.24	0.05	0.07	0.08	#N/A	#N/A	#N/A	#N/A	Gg_rs14970690	Gg_rs13609494	2176134	5538321	19	48	29	#N/A	#N/A	#N/A	#N/A	#N/A	#N/A	#N/A	#N/A
12	34	ENSGALT00000027168_ENSGALG00000016827	5.01	nonsex	trans	chr12:21-46	suggestive	WL	30.44	0.2	0.04	0.18	0.06	#N/A	#N/A	#N/A	#N/A	Gg_rs14970690	Gg_rs13609494	2176134	5538321	21	46	25	#N/A	#N/A	#N/A	#N/A	#N/A	#N/A	#N/A	#N/A
12	35	ENSGALT00000006957_MCM3AP	4.61	nonsex	trans	chr12:31-49	suggestive	RJF	29.81	-0.09	0.04	0.17	0.06	#N/A	#N/A	#N/A	#N/A	Gg_rs14971198	Gg_rs13609494	2766168	5538321	31	49	18		7	6852312	6859362	-1	ENSGALG00000004363
12	38	ENSGALT00000006635_VPS26A	4.72	nonsex	trans	chr12:31-49	suggestive	WL	29.58	0.02	0.06	-0.37	0.09	#N/A	#N/A	#N/A	#N/A	Gg_rs14971198	Gg_rs13609494	2766168	5538321	31	49	18	VPS26A	6	11524668	11536453	1	ENSGALG00000004174	VPS26, retromer complex component A	VPS26, retromer complex component A [Source:HGNC Symbol:Acc:HGNC:12711]
12	40	ENSGALT00000016142_B3STQ5_CHICK	4.89	nonsex	trans	chr12:29-56	suggestive	RJF	29.49	-0.17	0.06	0.19	0.09	#N/A	#N/A	#N/A	#N/A	Gg_rs14971198	Gg_rs13609494	2766168	5538321	29	56	27	#N/A	#N/A	#N/A	#N/A	#N/A	#N/A	#N/A	#N/A
12	44	ENSGALT00000039684_ENSGALG00000023729	6.17	nonsex	trans	chr12:28-77	suggestive	RJF	28.7	-0.17	0.06	0.24	0.09	#N/A	#N/A	#N/A	#N/A	Gg_rs14971198	Gg_rs14974529	2766168	6304262	28	77	49	#N/A	#N/A	#N/A	#N/A	#N/A	#N/A	#N/A	#N/A
12	52	ENSGALT00000008165_HDAC11	4.91	nonsex	cis	chr12:24-72	significant	RJF	30.15	-0.92	0.22	-0.1	0.29	#N/A	#N/A	#N/A	#N/A	Gg_rs14970690	Gg_rs14974529	2176134	6304262	24	72	48	HDAC11	12	6100521	6125075	1	ENSGALG00000005092	histone deacetylase 11	histone deacetylase 11 [Source:NCBI gene:Acc:415978]
12	54	ENSGALT00000021597_LOC769977	10.33	sex	trans	chr12:47-64	significant	RJF	47.04	-0.63	0.16	-0.81	0.24	0.62	0.11	0.61	0.15	Gg_rs13621493	Gg_rs14974529	3076405	6304262	47	64	17	ARHGEF33	3	16685418	16704573	1	ENSGALG00000013221	Rho guanine nucleotide exchange factor 33	Rho guanine nucleotide exchange factor 33 [Source:HGNC Symbol:Acc:HGNC:37252]
12	55	X603220240F1	6.44	nonsex	trans	chr12:43-65	suggestive	RJF	31.64	-0.29	0.06	0.07	0.09	#N/A	#N/A	#N/A	#N/A	Gg_rs13621493	Gg_rs14974529	3076405	6304262	43	65	22	#N/A	#N/A	#N/A	#N/A	#N/A	#N/A	#N/A	#N/A
12	59	ENSGALT00000003168_DENND2C	8.57	sex	trans	chr12:50-66	suggestive	RJF	48.05	-0.54	0.12	-0.6	0.18	0.48	0.08	0.47	0.11	Gg_rs13621493	Gg_rs14974529	3076405	6304262	50	66	16	DENND2C	26	3872602	3887081	-1	ENSGALG00000002038	DENN domain containing 2C	DENN domain containing 2C [Source:NCBI gene:Acc:100858235]
12	64	X603603373F1	6.53	sex	cis	chr12:50-71	significant	WL	38.46	0.1	0.23	0.34	0.34	-0.33	0.15	-0.29	0.21	Gg_rs13621493	Gg_rs14974529	3076405	6304262	50	71	21	HDAC11	12	6100521	6125075	1	ENSGALG00000005092	histone deacetylase 11	histone deacetylase 11 [Source:NCBI gene:Acc:415978]
12	79	ENSGALT00000017638_C8B	7.5	nonsex	trans	chr12:72-95	suggestive	WL	41.22	0.66	0.11	0.62	0.14	#N/A	#N/A	#N/A	#N/A	Gg_rs13609494	Gg_rs14038468	5538321	8569364	72	95	23	C8B	8	26178921	26194902	-1	ENSGALG00000010853	complement C8 beta chain	complement C8 beta chain [Source:NCBI gene:Acc:424669]
12	81	ENSGALT00000010912_MUC2	5.14	nonsex	trans	chr12:71-100	suggestive	WL	31.12	0.39	0.08	0.23	0.1	#N/A	#N/A	#N/A	#N/A	Gg_rs13609494	Gg_rs14038468	5538321	8569364	71	100	29	#N/A	#N/A	#N/A	#N/A	#N/A	#N/A	#N/A	#N/A
12	98	X603221764F1	5.59	nonsex	trans	chr12:81-123	suggestive	WL	30.19	0.75	0.16	0.7	0.19	#N/A	#N/A	#N/A	#N/A	Gg_rs13609494	Gg_rs14979113	5538321	10740553	81	123	42	#N/A	#N/A	#N/A	#N/A	#N/A	#N/A	#N/A	#N/A
12	103	ENSGALT00000033866_NINJ1	4.6	nonsex	cis	chr12:80-126	significant	RJF	28.78	-0.2	0.05	-0.03	0.06	#N/A	#N/A	#N/A	#N/A	Gg_rs13609494	Gg_rs14979113	5538321	10740553	80	126	46	NINJ1	12	7012303	7029920	1	ENSGALG00000026891	ninjurin 1	ninjurin 1 [Source:NCBI gene:Acc:415986]
12	106	ENSGALT00000024760_LRRIQ2	7.23	sex	trans	chr12:97-118	suggestive	RJF	37.17	-0.32	0.14	-0.3	0.17	0.41	0.1	0.31	0.12	Gg_rs14974529	Gg_rs14979113	6304262	10740553	97	118	21		1	86479995	86486708	1	ENSGALG00000015342
12	107	ENSGALT00000026305_LOC776906	7.15	sex	trans	chr12:100-116	suggestive	RJF	41.88	-0.35	0.17	-0.33	0.21	0.49	0.13	0.46	0.15	Gg_rs14974529	Gg_rs14979113	6304262	10740553	100	116	16	#N/A	#N/A	#N/A	#N/A	#N/A	#N/A	#N/A	#N/A
12	131	ENSGALT00000036249_CC037_CHICK	3.91	nonsex	cis	chr12:77-181	suggestive	WL	22.31	0.07	0.04	-0.11	0.05	#N/A	#N/A	#N/A	#N/A	Gg_rs13609494	X12_14051161	5538321	14150069	77	181	104	HMCES	12	9520459	9523459	1	ENSGALG00000005897	5-hydroxymethylcytosine (hmC) binding, ES cell-specific	5-hydroxymethylcytosine (hmC) binding, ES cell-specific [Source:NCBI gene:Acc:416015]
12	136	ENSGALT00000013068_ENSGALG00000008054	5.54	nonsex	trans	chr12:85-164	suggestive	WL	28.04	0.17	0.04	-0.08	0.04	#N/A	#N/A	#N/A	#N/A	Gg_rs13609494	Gg_rs14980322	5538321	12167140	85	164	79		10	19677140	19696345	-1	ENSGALG00000008054	acidic nuclear phosphoprotein 32 family member A	acidic nuclear phosphoprotein 32 family member A [Source:NCBI gene:Acc:415562]
12	138	NM_001006239_RPS19BP1	5.19	nonsex	trans	chr12:115-194	suggestive	WL	27.81	0.19	0.04	-0.12	0.05	#N/A	#N/A	#N/A	#N/A	Gg_rs14038468	X12_14051161	8569364	14150069	115	194	79	RPS19BP1	1	50591208	50594275	1	ENSGALG00000029810	ribosomal protein S19 binding protein 1	ribosomal protein S19 binding protein 1 [Source:NCBI gene:Acc:418011]
12	141	NM_205520_ATP1B1	8.34	sex	trans	chr12:126-151	suggestive	RJF	42.53	-0.99	0.18	0.55	0.22	0.48	0.11	-0.24	0.13	Gg_rs14038468	Gg_rs14040823	8569364	11125456	126	151	25	ATP1B1	1	84899572	84913575	-1	ENSGALG00000015233	ATPase Na+/K+ transporting subunit beta 1	ATPase Na+/K+ transporting subunit beta 1 [Source:NCBI gene:Acc:396529]
12	142	ENSGALT00000038318_TBA5_CHICK	5.03	nonsex	trans	chr12:121-197	suggestive	RJF	28	-0.3	0.06	0.05	0.07	#N/A	#N/A	#N/A	#N/A	Gg_rs14038468	X12_14051161	8569364	14150069	121	197	76	#N/A	#N/A	#N/A	#N/A	#N/A	#N/A	#N/A	#N/A
12	143	ENSGALT00000020791_B8XA31_CHICK	8.62	sex	trans	chr12:131-153	suggestive	RJF	46.03	-0.72	0.14	0.78	0.18	0.34	0.09	-0.37	0.11	Gg_rs14038468	Gg_rs14980322	8569364	12167140	131	153	22	#N/A	#N/A	#N/A	#N/A	#N/A	#N/A	#N/A	#N/A
12	145	X603847726F1	4.92	nonsex	trans	chr12:128-163	suggestive	RJF	30.75	-0.38	0.1	0.49	0.12	#N/A	#N/A	#N/A	#N/A	Gg_rs14038468	Gg_rs14980322	8569364	12167140	128	163	35	#N/A	#N/A	#N/A	#N/A	#N/A	#N/A	#N/A	#N/A
12	148	NM_204308_APP	4.72	nonsex	trans	chr12:129-158	suggestive	RJF	30.62	-0.26	0.06	0.27	0.08	#N/A	#N/A	#N/A	#N/A	Gg_rs14038468	Gg_rs14980322	8569364	12167140	129	158	29	APP	1	103922338	104122132	-1	ENSGALG00000015770	amyloid beta (A4) precursor protein	amyloid beta (A4) precursor protein [Source:NCBI gene:Acc:374198]
12	150	NM_001006138_RUVBL1	4.03	nonsex	cis	chr12:120-169	significant	WL	26.54	0.33	0.08	0.07	0.1	#N/A	#N/A	#N/A	#N/A	Gg_rs14038468	X12_14051161	8569364	14150069	120	169	49	RUVBL1	12	9907189	9925537	1	ENSGALG00000005931	RuvB like AAA ATPase 1	RuvB like AAA ATPase 1 [Source:NCBI gene:Acc:416022]
12	150	ENSGALT00000006422_GALNT10	6.58	sex	trans	chr12:138-153	suggestive	WL	38.94	0.11	0.15	-0.44	0.19	-0.2	0.09	0.35	0.11	Gg_rs14038468	Gg_rs14980322	8569364	12167140	138	153	15	GALNT10	13	12866217	12903053	-1	ENSGALG00000004033	polypeptide N-acetylgalactosaminyltransferase 10	polypeptide N-acetylgalactosaminyltransferase 10 [Source:HGNC Symbol:Acc:HGNC:19873]
12	152	ENSGALT00000007124_PLEKHF1	4.67	nonsex	trans	chr12:135-161	suggestive	RJF	26.39	-0.07	0.04	-0.21	0.05	#N/A	#N/A	#N/A	#N/A	Gg_rs14038468	Gg_rs14980322	8569364	12167140	135	161	26	PLEKHF1	11	8369833	8376012	1	ENSGALG00000004474	pleckstrin homology and FYVE domain containing 1	pleckstrin homology and FYVE domain containing 1 [Source:HGNC Symbol:Acc:HGNC:20764]
12	202	ENSGALT00000000172_ENSGALG00000000123	4.92	nonsex	trans	chr12:192-217	suggestive	WL	31.6	0.17	0.05	0.34	0.08	#N/A	#N/A	#N/A	#N/A	Gg_rs14980322	Gg_rs15665532	12167140	16678176	192	217	25	#N/A	#N/A	#N/A	#N/A	#N/A	#N/A	#N/A	#N/A
12	210	ENSGALT00000013484_SUMF1	7.33	sex	cis	chr12:193-221	significant	RJF	36.8	0	0.1	0.47	0.13	-0.02	0.06	-0.38	0.08	Gg_rs14980322	Gg_rs15665532	12167140	16678176	193	221	28	SUMF1	12	18771301	18798301	-1	ENSGALG00000008286	sulfatase modifying factor 1	sulfatase modifying factor 1 [Source:HGNC Symbol:Acc:HGNC:20376]
12	242	ENSGALT00000027194_IRS2	8.21	sex	trans	chr12:229-242	suggestive	WL	46.76	1.71	0.26	1.41	0.31	-0.88	0.14	-0.77	0.17	X12_14051161	Gg_rs14984996	14150069	17812125	229	242	13		1	139991022	139998296	-1	ENSGALG00000049379	insulin receptor substrate 2	insulin receptor substrate 2 [Source:NCBI gene:Acc:101749060]
12	242	ENSGALT00000039458_ARP2_CHICK	6.9	sex	trans	chr12:224-242	suggestive	WL	42.24	1.43	0.24	1.04	0.28	-0.76	0.13	-0.51	0.16	X12_14051161	Gg_rs14984996	14150069	17812125	224	242	18	#N/A	#N/A	#N/A	#N/A	#N/A	#N/A	#N/A	#N/A
12	242	NM_001079763_CRYZ	7.86	sex	trans	chr12:241-242	suggestive	WL	45.04	0.38	0.16	0.68	0.19	-0.1	0.09	-0.27	0.11	GG_rs15668644	Gg_rs14984996	17699771	17812125	241	242	1	CRYZ	8	29982323	29988079	-1	ENSGALG00000011361	crystallin zeta	crystallin zeta [Source:NCBI gene:Acc:772289]
13	69	NM_001031099_CENPO	7.99	sex	trans	chr13:55-116	suggestive	RJF	45.43	-1.06	0.18	1.26	0.21	0.55	0.1	-0.68	0.12	Gg_rs14056884	Gg_rs14995644	3424796	11735757	55	116	61	CENPO	3	105457089	105463791	-1	ENSGALG00000016609	centromere protein O	centromere protein O [Source:NCBI gene:Acc:422014]
13	81	ENSGALT00000003005_CCDC99	7.85	nonsex	cis	chr13:55-92	significant	RJF	36.59	-0.26	0.04	0.09	0.05	#N/A	#N/A	#N/A	#N/A	Gg_rs14056884	X13_8702725	3424796	9546962	55	92	37	SPDL1	13	4874945	4897890	-1	ENSGALG00000001942	spindle apparatus coiled-coil protein 1	spindle apparatus coiled-coil protein 1 [Source:HGNC Symbol:Acc:HGNC:26010]
13	82	NM_204602_KCNMB1	4.45	nonsex	cis	chr13:44-99	significant	WL	25.68	0.03	0.06	0.27	0.07	#N/A	#N/A	#N/A	#N/A	Gg_rs14056884	X13_8702725	3424796	9546962	44	99	55	KCNMB1	13	4533095	4541847	1	ENSGALG00000002118	potassium calcium-activated channel subfamily M regulatory beta subunit 1	potassium calcium-activated channel subfamily M regulatory beta subunit 1 [Source:NCBI gene:Acc:395301]
13	86	ENSGALT00000003263_RASN_CHICK	7.12	sex	trans	chr13:62-110	suggestive	RJF	41.58	-1.02	0.24	0.89	0.28	0.49	0.14	-0.28	0.17	Gg_rs14056884	Gg_rs14058675	3424796	10742939	62	110	48	N-RAS	26	3906092	3912495	-1	ENSGALG00000026692	neuroblastoma RAS viral oncogene homolog	neuroblastoma RAS viral oncogene homolog [Source:NCBI gene:Acc:419885]
13	100	ENSGALT00000007785_FRMPD3	6.77	sex	trans	chr13:63-121	suggestive	RJF	41.47	-1.83	0.32	1.39	0.38	0.91	0.18	-0.61	0.23	Gg_rs14056884	Gg_rs14995644	3424796	11735757	63	121	58		4	1944957	1966034	1	ENSGALG00000028975	FERM and PDZ domain containing 3	FERM and PDZ domain containing 3 [Source:NCBI gene:Acc:428699]
13	104	ENSGALT00000004825_PRDX6_CHICK	4.58	nonsex	trans	chr13:89-125	suggestive	WL	30.38	0.18	0.06	-0.37	0.08	#N/A	#N/A	#N/A	#N/A	X13_5555459	Gg_rs14995644	6538686	11735757	89	125	36	#N/A	#N/A	#N/A	#N/A	#N/A	#N/A	#N/A	#N/A
13	106	ENSGALT00000024303_PTPLAD2	6.57	sex	trans	chr13:63-117	suggestive	RJF	39.82	-1.35	0.28	1.22	0.33	0.61	0.16	-0.48	0.2	Gg_rs14056884	Gg_rs14995644	3424796	11735757	63	117	54	HACD4	Z	34263630	34278183	-1	ENSGALG00000028142	3-hydroxyacyl-CoA dehydratase 4	3-hydroxyacyl-CoA dehydratase 4 [Source:HGNC Symbol:Acc:HGNC:20920]
13	163	ENSGALT00000024816_SLC26A1	5.09	nonsex	trans	chr13:124-182	suggestive	RJF	24.1	-0.28	0.06	0.39	0.1	#N/A	#N/A	#N/A	#N/A	Gg_rs14058675	Gg_rs14062853	10742939	15507714	124	182	58	SLC26A1	Z	53622721	53657488	1	ENSGALG00000027423	solute carrier family 26 member 1	solute carrier family 26 member 1 [Source:HGNC Symbol:Acc:HGNC:10993]
13	172	ENSGALT00000006958_ABR	5.85	nonsex	trans	chr13:147-188	suggestive	RJF	35.05	-0.38	0.08	0.64	0.13	#N/A	#N/A	#N/A	#N/A	Gg_rs14995644	Gg_rs14062853	11735757	15507714	147	188	41	ABR	19	6464720	6487543	1	ENSGALG00000004364	ABR, RhoGEF and GTPase activating protein	ABR activator of RhoGEF and GTPase [Source:HGNC Symbol:Acc:HGNC:81]
13	173	X603601333F1	5.08	nonsex	trans	chr13:149-191	suggestive	RJF	31.56	-1.01	0.2	1.14	0.34	#N/A	#N/A	#N/A	#N/A	Gg_rs14995644	Gg_rs14062853	11735757	15507714	149	191	42	#N/A	11	16628220	16629105	-1	#N/A	#N/A	#N/A
13	173	ENSGALT00000004824_HRB	5.7	nonsex	trans	chr13:158-189	suggestive	RJF	33.04	-0.2	0.09	0.77	0.15	#N/A	#N/A	#N/A	#N/A	Gg_rs14995644	Gg_rs14062853	11735757	15507714	158	189	31	AGFG1	9	9629184	9664692	1	ENSGALG00000003052	ArfGAP with FG repeats 1	ArfGAP with FG repeats 1 [Source:HGNC Symbol:Acc:HGNC:5175]
13	174	ENSGALT00000005077_EIF4EBP1	4.97	nonsex	trans	chr13:153-197	suggestive	RJF	28.54	-0.3	0.07	0.58	0.13	#N/A	#N/A	#N/A	#N/A	Gg_rs14995644	Gg_rs14062853	11735757	15507714	153	197	44	EIF4EBP1	22	2560417	2565086	1	ENSGALG00000003205	eukaryotic translation initiation factor 4E binding protein 1	eukaryotic translation initiation factor 4E binding protein 1 [Source:HGNC Symbol:Acc:HGNC:3288]
13	175	ENSGALT00000034654_ACHA3_CHICK	4.85	nonsex	trans	chr13:144-206	suggestive	RJF	29.69	-0.55	0.17	-0.19	0.28	#N/A	#N/A	#N/A	#N/A	Gg_rs14995644	Gg_rs13505733	11735757	18032473	144	206	62	CHRNA3	10	4073313	4080153	1	ENSGALG00000003014	cholinergic receptor nicotinic alpha 3 subunit	cholinergic receptor nicotinic alpha 3 subunit [Source:NCBI gene:Acc:386578]
13	178	ENSGALT00000002936_C19orf21	7.08	sex	trans	chr13:131-201	suggestive	RJF	39.8	-1.73	0.34	2.09	0.58	0.93	0.25	-1.13	0.42	Gg_rs14058675	Gg_rs14064050	10742939	16667620	131	201	70	#N/A	#N/A	#N/A	#N/A	#N/A	#N/A	#N/A	#N/A
13	191	X603962221F1	10.22	nonsex	trans	chr13:175-209	significant	WL	52.72	0.61	0.13	0.48	0.16	#N/A	#N/A	#N/A	#N/A	X13_12979464	Gg_rs13505733	13610537	18032473	175	209	34	#N/A	#N/A	#N/A	#N/A	#N/A	#N/A	#N/A	#N/A
13	198	X603160193F1	9.53	sex	trans	chr13:180-211	significant	WL	51.23	0.18	0.75	1.86	0.8	0.23	0.42	-0.65	0.46	X13_12979464	Gg_rs13505733	13610537	18032473	180	211	31	#N/A	#N/A	#N/A	#N/A	#N/A	#N/A	#N/A	#N/A
13	198	NM_001031037_SERTAD2	7.29	sex	trans	chr13:173-199	suggestive	RJF	43.36	-1.1	0.2	0.99	0.21	0.55	0.11	-0.47	0.12	X13_12979464	Gg_rs14064050	13610537	16667620	173	199	26	SERTAD2	3	10421943	10440264	-1	ENSGALG00000026298	SERTA domain containing 2	SERTA domain containing 2 [Source:NCBI gene:Acc:421276]
13	207	NM_205095_MAPK9	13.2	sex	trans	chr13:180-210	significant	WL	62.97	0.53	0.7	0.6	0.74	0.25	0.39	0.02	0.43	X13_12979464	Gg_rs13505733	13610537	18032473	180	210	30	MAPK9	13	14644938	14665124	1	ENSGALG00000039099	mitogen-activated protein kinase 9	mitogen-activated protein kinase 9 [Source:NCBI gene:Acc:395983]
13	207	X603955629F1	6.37	nonsex	trans	chr13:176-213	suggestive	WL	37.6	0.48	0.14	0.61	0.19	#N/A	#N/A	#N/A	#N/A	X13_12979464	Gg_rs13505733	13610537	18032473	176	213	37	#N/A	#N/A	#N/A	#N/A	#N/A	#N/A	#N/A	#N/A
13	211	NM_001037275_TRIM71	7.71	sex	trans	chr13:209-213	suggestive	RJF	43	-1.25	0.2	0.8	0.23	0.66	0.11	-0.4	0.13	Gg_rs14064050	Gg_rs13505733	16667620	18032473	209	213	4	TRIM71	2	40477423	40528745	-1	ENSGALG00000019622	tripartite motif containing 71	tripartite motif containing 71 [Source:NCBI gene:Acc:428445]
13	212	ENSGALT00000022291_SNX9	6.73	sex	trans	chr13:210-213	suggestive	RJF	40.04	-0.69	0.12	0.56	0.14	0.37	0.07	-0.3	0.08	Gg_rs14064050	Gg_rs13505733	16667620	18032473	210	213	3	SNX9	3	51808003	51861928	1	ENSGALG00000013710	sorting nexin 9	sorting nexin 9 [Source:HGNC Symbol:Acc:HGNC:14973]
13	213	NM_205036_TGFBI	3.46	nonsex	cis	chr13:183-213	suggestive	RJF	23.14	-0.2	0.06	-0.15	0.07	#N/A	#N/A	#N/A	#N/A	X13_12979464	Gg_rs13505733	13610537	18032473	183	213	30	TGFBI	13	15872416	15893088	-1	ENSGALG00000029429	transforming growth factor beta induced	transforming growth factor beta induced [Source:NCBI gene:Acc:395897]
13	213	ENSGALT00000021912_GAN	6.61	sex	trans	chr13:211-213	suggestive	RJF	40.16	-0.55	0.15	0.82	0.16	0.26	0.08	-0.39	0.09	Gg_rs14064050	Gg_rs13505733	16667620	18032473	211	213	2	GAN	11	15474797	15498142	1	ENSGALG00000013437	gigaxonin	gigaxonin [Source:HGNC Symbol:Acc:HGNC:4137]
13	213	ENSGALT00000027049_INPP4A	6.81	sex	trans	chr13:210-213	suggestive	RJF	39.14	-0.13	0.14	0.9	0.16	0.02	0.08	-0.47	0.09	Gg_rs14064050	Gg_rs13505733	16667620	18032473	210	213	3	#N/A	#N/A	#N/A	#N/A	#N/A	#N/A	#N/A	#N/A
13	213	ENSGALT00000040046_Q800J1_CHICK	6.75	sex	trans	chr13:211-213	suggestive	RJF	40.74	-1.33	0.29	0.61	0.32	0.65	0.16	-0.13	0.19	Gg_rs14064050	Gg_rs13505733	16667620	18032473	211	213	2	TNFSF8	17	2970870	2989531	-1	ENSGALG00000053788	tumor necrosis factor superfamily member 8	tumor necrosis factor superfamily member 8 [Source:NCBI gene:Acc:378930]
13	213	NM_205481_LOX	7.24	sex	trans	chr13:211-213	suggestive	RJF	42.27	-1.59	0.26	1.02	0.3	0.82	0.15	-0.49	0.17	Gg_rs14064050	Gg_rs13505733	16667620	18032473	211	213	2	LOX	Z	81200691	81207932	-1	ENSGALG00000028063	lysyl oxidase	lysyl oxidase [Source:NCBI gene:Acc:396474]
13	213	ENSGALT00000020360_Q5F337_CHICK	4.61	nonsex	trans	chr13:208-213	suggestive	RJF	28.13	-0.12	0.07	-0.39	0.09	#N/A	#N/A	#N/A	#N/A	Gg_rs14064050	Gg_rs13505733	16667620	18032473	208	213	5	RAC2	1	51413962	51423737	1	ENSGALG00000012456	ras-related C3 botulinum toxin substrate 2 (rho family, small GTP binding protein Rac2)	ras-related C3 botulinum toxin substrate 2 (rho family, small GTP binding protein Rac2) [Source:NCBI gene:Acc:418044]
14	2	NM_001001464_PPARA	4.65	nonsex	trans	chr14:0-13	suggestive	RJF	30.07	-0.04	0.04	-0.25	0.05	#N/A	#N/A	#N/A	#N/A	Gg_rs13530101	Gg_rs13530937	1150805	3086769	0	13	13	PPARA	1	71237629	71271740	1	ENSGALG00000041470	peroxisome proliferator activated receptor alpha	peroxisome proliferator activated receptor alpha [Source:NCBI gene:Acc:374120]
14	5	X603371305F1	6.55	sex	trans	chr14:0-13	suggestive	WL	39.23	0.33	0.11	0.44	0.15	-0.14	0.07	-0.15	0.09	Gg_rs13530101	Gg_rs13530937	1150805	3086769	0	13	13	#N/A	#N/A	#N/A	#N/A	#N/A	#N/A	#N/A	#N/A
14	5	X603864485F1	5.28	nonsex	trans	chr14:0-13	suggestive	RJF	32.32	-0.19	0.05	0.26	0.07	#N/A	#N/A	#N/A	#N/A	Gg_rs13530101	Gg_rs13530937	1150805	3086769	0	13	13	#N/A	7	35571458	35572227	1	#N/A	#N/A	#N/A
14	5	NM_001030383_TRH	4.68	nonsex	trans	chr14:0-15	suggestive	RJF	29.25	-0.27	0.06	0.17	0.08	#N/A	#N/A	#N/A	#N/A	Gg_rs13530101	Gg_rs13530937	1150805	3086769	0	15	15	TRH	12	20107152	20111710	1	ENSGALG00000008490	thyrotropin releasing hormone	thyrotropin releasing hormone [Source:NCBI gene:Acc:414344]
14	5	NM_204122_PTPRO	4.57	nonsex	trans	chr14:0-14	suggestive	RJF	26.21	-0.03	0.02	0.1	0.02	#N/A	#N/A	#N/A	#N/A	Gg_rs13530101	Gg_rs13530937	1150805	3086769	0	14	14	PTPRO	1	62781911	62930757	1	ENSGALG00000013085	protein tyrosine phosphatase, receptor type O	protein tyrosine phosphatase, receptor type O [Source:NCBI gene:Acc:373911]
14	11	ENSGALT00000004936_ZFAND2A	7.79	sex	cis	chr14:0-24	significant	WL	38.98	0.18	0.08	0.16	0.1	-0.04	0.05	-0.16	0.06	Gg_rs13530101	Gg_rs13531123	1150805	3497335	0	24	24	ZFAND2A	14	2776904	2780273	-1	ENSGALG00000003122	zinc finger AN1-type containing 2A	zinc finger AN1-type containing 2A [Source:HGNC Symbol:Acc:HGNC:28073]
14	21	ENSGALT00000011110_COL24A1	4.98	nonsex	trans	chr14:6-47	suggestive	WL	30.32	0.13	0.03	-0.04	0.04	#N/A	#N/A	#N/A	#N/A	Gg_rs13530447	Gg_rs13531951	2047947	5487660	6	47	41		8	16434266	16549728	1	ENSGALG00000006864	collagen type XXIV alpha 1 chain	collagen type XXIV alpha 1 chain [Source:NCBI gene:Acc:424526]
14	21	ENSGALT00000039587_FAM101A	4.8	nonsex	trans	chr14:10-24	suggestive	WL	31.03	0.24	0.05	0.25	0.08	#N/A	#N/A	#N/A	#N/A	Gg_rs13530447	Gg_rs13531123	2047947	3497335	10	24	14	RFLNA	15	5036041	5046876	-1	ENSGALG00000003137	refilin A	refilin A [Source:HGNC Symbol:Acc:HGNC:27051]
14	22	X603468982F1	5.03	nonsex	trans	chr14:15-22	suggestive	WL	32.25	0.12	0.05	0.37	0.07	#N/A	#N/A	#N/A	#N/A	Gg_rs13530447	Gg_rs13530937	2047947	3086769	15	22	7	#N/A	#N/A	#N/A	#N/A	#N/A	#N/A	#N/A	#N/A
14	22	ENSGALT00000001764_PANK4	4.87	nonsex	trans	chr14:15-31	suggestive	WL	28.6	0.06	0.02	0.12	0.03	#N/A	#N/A	#N/A	#N/A	Gg_rs13530447	Gg_rs14071785	2047947	3985497	15	31	16	PANK4	21	1438217	1460034	1	ENSGALG00000001165	pantothenate kinase 4	pantothenate kinase 4 [Source:NCBI gene:Acc:100736561]
14	22	NM_206977_ADAM20	4.91	nonsex	trans	chr14:16-31	suggestive	WL	31.04	0.2	0.07	0.47	0.1	#N/A	#N/A	#N/A	#N/A	Gg_rs13530447	Gg_rs14071785	2047947	3985497	16	31	15	ADAM20	15	6541220	6543679	1	ENSGALG00000021341	ADAM metallopeptidase domain 20	ADAM metallopeptidase domain 20 [Source:NCBI gene:Acc:404294]
14	31	NM_001079499_ARCN1	6.35	nonsex	trans	chr14:7-53	suggestive	WL	33.36	0.14	0.03	0.13	0.04	#N/A	#N/A	#N/A	#N/A	Gg_rs13530447	Gg_rs13531951	2047947	5487660	7	53	46	ARCN1	24	5505160	5513204	-1	ENSGALG00000007430	archain 1	archain 1 [Source:NCBI gene:Acc:770561]
14	99	ENSGALT00000005276_C1orf184	6.82	sex	trans	chr14:59-113	suggestive	WL	38.92	0.95	0.19	0.89	0.24	-0.47	0.11	-0.55	0.15	Gg_rs14071785	Gg_rs14076550	3985497	8901874	59	113	54	METTL11B	8	5342015	5361828	-1	ENSGALG00000051748	methyltransferase like 11B	methyltransferase like 11B [Source:HGNC Symbol:Acc:HGNC:31932]
14	103	NM_001080878_SNUPN	7.35	sex	trans	chr14:98-115	suggestive	WL	41.07	0.51	0.15	-0.06	0.19	-0.43	0.09	0.17	0.12	Gg_rs13531951	Gg_rs14076550	5487660	8901874	98	115	17	SNUPN	10	3144648	3153415	-1	ENSGALG00000029537	snurportin 1	snurportin 1 [Source:NCBI gene:Acc:770225]
14	109	ENSGALT00000009267_HMGXB3	7.37	sex	trans	chr14:98-120	suggestive	WL	36.15	0.07	0.12	-0.77	0.15	-0.12	0.07	0.47	0.09	Gg_rs13531951	Gg_rs14076550	5487660	8901874	98	120	22	HMGXB3	13	14000097	14017080	-1	ENSGALG00000005770	HMG-box containing 3	HMG-box containing 3 [Source:HGNC Symbol:Acc:HGNC:28982]
14	126	X603596248F1	6.47	nonsex	cis	chr14:112-164	significant	WL	34.29	0.42	0.08	0.11	0.1	#N/A	#N/A	#N/A	#N/A	Gg_rs13532292	X14_10172497	6092798	10348340	112	164	52	#N/A	14	7822803	7823444	-1	#N/A	#N/A	#N/A
14	130	ENSGALT00000010385_C16orf42	8.67	sex	cis	chr14:119-151	significant	RJF	42.07	-0.06	0.12	0.04	0.15	0.17	0.07	0.03	0.1	Gg_rs13532292	X14_10172497	6092798	10348340	119	151	32	TSR3	14	7820952	7824137	-1	ENSGALG00000006434	TSR3, acp transferase ribosome maturation factor	TSR3, acp transferase ribosome maturation factor [Source:NCBI gene:Acc:416590]
14	133	X603863911F1	6.11	nonsex	cis	chr14:119-164	significant	WL	37.36	0.27	0.05	0.1	0.07	#N/A	#N/A	#N/A	#N/A	Gg_rs13532292	X14_10172497	6092798	10348340	119	164	45	RMI2	14	9317253	9318876	-1	ENSGALG00000007155	RecQ mediated genome instability 2	RecQ mediated genome instability 2 [Source:NCBI gene:Acc:416628]
14	156	X603603312F1	4.21	nonsex	cis	chr14:121-197	suggestive	WL	25.06	0.27	0.06	-0.04	0.08	#N/A	#N/A	#N/A	#N/A	Gg_rs13532292	Gg_rs15002638	6092798	13628710	121	197	76	RMI2	14	9317253	9318876	-1	ENSGALG00000007155	RecQ mediated genome instability 2	RecQ mediated genome instability 2 [Source:NCBI gene:Acc:416628]
14	232	X603234409F1	6.85	nonsex	trans	chr14:214-254	suggestive	RJF	40.86	-0.21	0.03	0.06	0.05	#N/A	#N/A	#N/A	#N/A	rbl1499	rbl1871	12066832	15000631	214	254	40	#N/A	#N/A	#N/A	#N/A	#N/A	#N/A	#N/A	#N/A
14	236	X603849072F1	5.83	nonsex	trans	chr14:216-253	suggestive	RJF	34.59	-0.22	0.04	-0.04	0.07	#N/A	#N/A	#N/A	#N/A	rbl1499	rbl1871	12066832	15000631	216	253	37	#N/A	#N/A	#N/A	#N/A	#N/A	#N/A	#N/A	#N/A
14	241	X603862496F1	5.06	nonsex	cis	chr14:217-251	significant	RJF	32.97	-0.61	0.13	-0.18	0.21	#N/A	#N/A	#N/A	#N/A	rbl1499	rbl1871	12066832	15000631	217	251	34	#N/A	14	13629817	13630632	1	#N/A	#N/A	#N/A
14	241	ENSGALT00000034473_FAM173A	4.46	nonsex	cis	chr14:216-252	significant	RJF	27.09	-0.18	0.05	-0.16	0.08	#N/A	#N/A	#N/A	#N/A	rbl1499	rbl1871	12066832	15000631	216	252	36	FAM173A	14	13580809	13582729	1	ENSGALG00000021364	family with sequence similarity 173 member A	family with sequence similarity 173 member A [Source:NCBI gene:Acc:416404]
14	241	ENSGALT00000013329_Q2QB49_CHICK	5.07	nonsex	trans	chr14:224-249	suggestive	RJF	31.6	-0.13	0.05	0.36	0.08	#N/A	#N/A	#N/A	#N/A	rbl1499	rbl1871	12066832	15000631	224	249	25	AOX2	7	11237134	11279715	1	ENSGALG00000020876	aldehyde oxidase 2	aldehyde oxidase 2 [Source:NCBI gene:Acc:424072]
14	243	X603847294F1	7.82	nonsex	trans	chr14:223-253	significant	WL	46.64	0.25	0.04	0.03	0.06	#N/A	#N/A	#N/A	#N/A	rbl1499	rbl1871	12066832	15000631	223	253	30	#N/A	#N/A	#N/A	#N/A	#N/A	#N/A	#N/A	#N/A
14	246	ENSGALT00000004131_PCOLCE2	5.22	nonsex	trans	chr14:214-260	suggestive	WL	31.6	0.14	0.03	0.06	0.05	#N/A	#N/A	#N/A	#N/A	rbl1499	rbl1871	12066832	15000631	214	260	46	PCOLCE2	9	10713989	10733607	-1	ENSGALG00000002623	procollagen C-endopeptidase enhancer 2	procollagen C-endopeptidase enhancer 2 [Source:HGNC Symbol:Acc:HGNC:8739]
14	266	NM_001006573_LOC427001	4.07	nonsex	cis	chr14:252-266	significant	WL	26.96	0.11	0.03	0.08	0.05	#N/A	#N/A	#N/A	#N/A	Gg_rs15002638	rbl1871	13628710	15000631	252	266	14	REXO5	14	15224075	15238698	1	ENSGALG00000002239	RNA exonuclease 5	RNA exonuclease 5 [Source:NCBI gene:Acc:427001]
14	266	ENSGALT00000021691_RSPH4A	5.14	nonsex	trans	chr14:253-266	suggestive	RJF	32.51	-0.18	0.04	0.11	0.06	#N/A	#N/A	#N/A	#N/A	Gg_rs15002638	rbl1871	13628710	15000631	253	266	13	RSPH6A	4	61027909	61034587	-1	ENSGALG00000013281	radial spoke head protein 4 homolog A-like	radial spoke head 6 homolog A [Source:HGNC Symbol:Acc:HGNC:14241]
15	0	X603845173F1	11.87	nonsex	trans	chr15:0-4	significant	WL	60	0.5	0.07	0.17	0.09	#N/A	#N/A	#N/A	#N/A	Gg_rs15760904	Gg_rs15763008	403059	1872721	0	4	4	#N/A	#N/A	#N/A	#N/A	#N/A	#N/A	#N/A	#N/A
15	0	X603830895F1	5.72	nonsex	trans	chr15:0-7	suggestive	WL	35.59	0.28	0.05	-0.05	0.07	#N/A	#N/A	#N/A	#N/A	Gg_rs15760904	Gg_rs15763008	403059	1872721	0	7	7	#N/A	#N/A	#N/A	#N/A	#N/A	#N/A	#N/A	#N/A
15	0	ENSGALT00000015077_FIBA_CHICK	4.76	nonsex	trans	chr15:0-5	suggestive	RJF	30.61	-0.37	0.09	0.46	0.12	#N/A	#N/A	#N/A	#N/A	Gg_rs15760904	Gg_rs15763008	403059	1872721	0	5	5	FGA	4	20321300	20328290	-1	ENSGALG00000009266	fibrinogen alpha chain	fibrinogen alpha chain [Source:NCBI gene:Acc:396307]
15	3	ENSGALT00000004655_Q6T5C6_CHICK	4.58	nonsex	trans	chr15:0-35	suggestive	RJF	30.2	-0.24	0.05	0.08	0.07	#N/A	#N/A	#N/A	#N/A	Gg_rs15760904	X15_6012728	403059	6258358	0	35	35	CPS1	7	2842238	2943240	1	ENSGALG00000002944	carbamoyl-phosphate synthase 1	carbamoyl-phosphate synthase 1 [Source:NCBI gene:Acc:428994]
15	11	NM_001030656_GLT1D1	6.52	nonsex	cis	chr15:5-37	significant	RJF	38.45	-0.23	0.04	0.11	0.06	#N/A	#N/A	#N/A	#N/A	Gg_rs14087152	X15_6012728	1697236	6258358	5	37	32	GLT1D1	15	4008082	4050199	-1	ENSGALG00000002679	glycosyltransferase 1 domain containing 1	glycosyltransferase 1 domain containing 1 [Source:NCBI gene:Acc:416807]
15	11	NM_001012911_MXI1	5.16	nonsex	trans	chr15:4-14	suggestive	RJF	33.06	-0.14	0.05	0.27	0.06	#N/A	#N/A	#N/A	#N/A	Gg_rs14087152	Gg_rs15019494	1697236	4308352	4	14	10	MXI1	6	26774727	26826626	1	ENSGALG00000008555	MAX interactor 1, dimerization protein	MAX interactor 1, dimerization protein [Source:NCBI gene:Acc:423888]
15	11	NM_205131_ZEB1	4.61	nonsex	trans	chr15:5-35	suggestive	RJF	28.68	-0.13	0.04	0.22	0.06	#N/A	#N/A	#N/A	#N/A	Gg_rs14087152	X15_6012728	1697236	6258358	5	35	30	ZEB1	2	14388433	14494158	-1	ENSGALG00000007260	zinc finger E-box binding homeobox 1	zinc finger E-box binding homeobox 1 [Source:NCBI gene:Acc:396029]
15	11	ENSGALT00000021448_C9orf5	5.04	nonsex	trans	chr15:5-25	suggestive	WL	32.47	0.05	0.03	-0.2	0.04	#N/A	#N/A	#N/A	#N/A	Gg_rs14087152	X15_6012728	1697236	6258358	5	25	20	TMEM245	2	84202852	84276644	-1	ENSGALG00000013138	transmembrane protein 245	transmembrane protein 245 [Source:HGNC Symbol:Acc:HGNC:1363]
15	24	NM_001030663_HVCN1	3.98	nonsex	cis	chr15:7-51	significant	RJF	24.77	-0.19	0.04	0.03	0.06	#N/A	#N/A	#N/A	#N/A	Gg_rs14087152	X15_6012728	1697236	6258358	7	51	44	HVCN1	15	6282908	6293393	-1	ENSGALG00000004562	hydrogen voltage gated channel 1	hydrogen voltage gated channel 1 [Source:NCBI gene:Acc:416871]
15	141	ENSGALT00000025563_CA3	6.1	nonsex	trans	chr15:116-179	suggestive	RJF	34.33	-0.19	0.04	0.25	0.07	#N/A	#N/A	#N/A	#N/A	Gg_rs15023850	Gg_rs15025752	9414707	11401597	116	179	63	#N/A	#N/A	#N/A	#N/A	#N/A	#N/A	#N/A	#N/A
15	155	ENSGALT00000041263_ENSGALG00000024389	6.22	nonsex	trans	chr15:131-172	suggestive	RJF	37.94	-0.1	0.03	-0.16	0.04	#N/A	#N/A	#N/A	#N/A	Gg_rs15023850	Gg_rs15025752	9414707	11401597	131	172	41	#N/A	#N/A	#N/A	#N/A	#N/A	#N/A	#N/A	#N/A
15	164	NM_204669_ALDH1A3	4.75	nonsex	trans	chr15:134-173	suggestive	RJF	30.92	-0.02	0.05	0.39	0.08	#N/A	#N/A	#N/A	#N/A	Gg_rs15023850	Gg_rs15025752	9414707	11401597	134	173	39	ALDH1A3	10	17875706	17910716	1	ENSGALG00000033365	aldehyde dehydrogenase 1 family member A3	aldehyde dehydrogenase 1 family member A3 [Source:NCBI gene:Acc:395389]
15	181	ENSGALT00000007462_IPPK	7.9	sex	trans	chr15:173-195	suggestive	WL	39.97	0.44	0.12	0.23	0.15	-0.19	0.08	-0.02	0.1	Gg_rs14095161	Gg_rs15026295	10707964	12084299	173	195	22	IPPK	12	3718788	3743338	1	ENSGALG00000004684	inositol-pentakisphosphate 2-kinase	inositol-pentakisphosphate 2-kinase [Source:NCBI gene:Acc:415951]
15	187	ENSGALT00000010216_LOC769577	5.84	nonsex	trans	chr15:177-192	suggestive	WL	32.06	0.36	0.08	0.36	0.1	#N/A	#N/A	#N/A	#N/A	Gg_rs14095161	Gg_rs15026295	10707964	12084299	177	192	15		15	8357384	8366217	1	ENSGALG00000046572	solute carrier family 2 member 11-like 4	solute carrier family 2 member 11-like 4 [Source:NCBI gene:Acc:769577]
15	191	ENSGALT00000011207_GDE1	4.86	nonsex	trans	chr15:178-202	suggestive	RJF	31.08	-0.38	0.08	0.17	0.11	#N/A	#N/A	#N/A	#N/A	Gg_rs14095161	Gg_rs15026295	10707964	12084299	178	202	24	#N/A	#N/A	#N/A	#N/A	#N/A	#N/A	#N/A	#N/A
16	0	NM_001030670_B.G_chr16_random_142278	7.14	sex	cis	chr16:0-0	significant	RJF	41.56	-0.03	0.17	-0.31	0.24	-0.19	0.11	0.22	0.15	Gg_rs15026773	Gg_rs15026773	2546359	2546359	0	0	0	BG8	16	2283023	2395890	1	ENSGALG00000049461	MHC B-G antigen	MHC B-G antigen [Source:NCBI gene:Acc:417035]
16	0	NM_001081698_KIFC1	4.94	nonsex	cis	chr16:0-0	significant	RJF	31.26	-0.27	0.06	0.14	0.08	#N/A	#N/A	#N/A	#N/A	Gg_rs15026773	Gg_rs15026773	2546359	2546359	0	0	0	KIFC1	16	2439178	2443648	1	ENSGALG00000049626	kinesin family member C1	kinesin family member C1 [Source:NCBI gene:Acc:417037]
16	0	X603142468F1	10.3	nonsex	trans	chr16:0-0	significant	WL	54.54	1.38	0.18	0.53	0.25	#N/A	#N/A	#N/A	#N/A	Gg_rs15026773	Gg_rs15026773	2546359	2546359	0	0	0	#N/A	#N/A	#N/A	#N/A	#N/A	#N/A	#N/A	#N/A
16	0	X603845913F1	6.67	nonsex	trans	chr16:0-0	suggestive	RJF	38.46	-0.33	0.06	0.23	0.08	#N/A	#N/A	#N/A	#N/A	Gg_rs15026773	Gg_rs15026773	2546359	2546359	0	0	0	#N/A	#N/A	#N/A	#N/A	#N/A	#N/A	#N/A	#N/A
16	0	ENSGALT00000031521_Q3L3P8_CHICK	6.8	nonsex	trans	chr16:0-0	suggestive	RJF	39.78	-0.27	0.04	0.1	0.06	#N/A	#N/A	#N/A	#N/A	Gg_rs15026773	Gg_rs15026773	2546359	2546359	0	0	0	#N/A	#N/A	#N/A	#N/A	#N/A	#N/A	#N/A	#N/A
16	0	X603234964F1	4.9	nonsex	trans	chr16:0-0	suggestive	WL	31.62	0.62	0.14	0.36	0.19	#N/A	#N/A	#N/A	#N/A	Gg_rs15026773	Gg_rs15026773	2546359	2546359	0	0	0	#N/A	#N/A	#N/A	#N/A	#N/A	#N/A	#N/A	#N/A
16	0	X603845637F1	4.73	nonsex	trans	chr16:0-0	suggestive	RJF	30.58	-0.29	0.06	0.16	0.08	#N/A	#N/A	#N/A	#N/A	Gg_rs15026773	Gg_rs15026773	2546359	2546359	0	0	0	#N/A	#N/A	#N/A	#N/A	#N/A	#N/A	#N/A	#N/A
16	0	ENSGALT00000016330_PTPRB	4.67	nonsex	trans	chr16:0-0	suggestive	WL	27.95	0.03	0.04	0.27	0.06	#N/A	#N/A	#N/A	#N/A	Gg_rs15026773	Gg_rs15026773	2546359	2546359	0	0	0	PTPRB	1	35964985	36023189	-1	ENSGALG00000010049	protein tyrosine phosphatase, receptor type B	protein tyrosine phosphatase receptor type B [Source:HGNC Symbol:Acc:HGNC:9665]
16	1	ENSGALT00000031517_KIFC1	16.55	nonsex	trans	chr16:0-1	significant	RJF	67.88	-0.45	0.04	0.22	0.05	#N/A	#N/A	#N/A	#N/A	Gg_rs15026773	Gg_rs14096699	2546359	2480204	0	1	1	#N/A	#N/A	#N/A	#N/A	#N/A	#N/A	#N/A	#N/A
16	1	ENSGALT00000041330_Q5S019_CHICK	7.86	sex	trans	chr16:0-1	suggestive	RJF	45.11	-0.17	0.16	0.6	0.22	-0.06	0.1	-0.4	0.13	Gg_rs15026773	Gg_rs14096699	2546359	2480204	0	1	1	#N/A	#N/A	#N/A	#N/A	#N/A	#N/A	#N/A	#N/A
17	0	ENSGALT00000025028_LOC422853	4.96	nonsex	trans	chr17:0-12	suggestive	RJF	29.98	-0.07	0.03	-0.17	0.05	#N/A	#N/A	#N/A	#N/A	Gg_rs15035175	Gg_rs15033588	969239	2473253	0	12	12		4	79288536	79326881	-1	ENSGALG00000052494	chromosome 4 open reading frame, human C4orf50	chromosome 4 open reading frame, human C4orf50 [Source:NCBI gene:Acc:422853]
17	3	ENSGALT00000014304_LOC417263	6.4	nonsex	trans	chr17:0-8	suggestive	RJF	37.31	-0.23	0.04	-0.03	0.06	#N/A	#N/A	#N/A	#N/A	Gg_rs15035175	Gg_rs15033588	969239	2473253	0	8	8	#N/A	#N/A	#N/A	#N/A	#N/A	#N/A	#N/A	#N/A
17	4	ENSGALT00000014501_NDOR1	5.76	nonsex	cis	chr17:0-9	significant	RJF	34.6	-0.25	0.05	0.14	0.06	#N/A	#N/A	#N/A	#N/A	Gg_rs15035175	Gg_rs15033588	969239	2473253	0	9	9	NDOR1	17	1312877	1330720	1	ENSGALG00000008920	NADPH dependent diflavin oxidoreductase 1	NADPH dependent diflavin oxidoreductase 1 [Source:HGNC Symbol:Acc:HGNC:29838]
17	4	X603958212F1	4.82	nonsex	trans	chr17:0-9	suggestive	RJF	31.43	-0.36	0.07	0.27	0.1	#N/A	#N/A	#N/A	#N/A	Gg_rs15035175	Gg_rs15033588	969239	2473253	0	9	9	#N/A	#N/A	#N/A	#N/A	#N/A	#N/A	#N/A	#N/A
17	5	X603371337F1	5.01	nonsex	trans	chr17:0-12	suggestive	RJF	31.15	-0.52	0.11	0.43	0.14	#N/A	#N/A	#N/A	#N/A	Gg_rs15035175	Gg_rs15033588	969239	2473253	0	12	12	#N/A	#N/A	#N/A	#N/A	#N/A	#N/A	#N/A	#N/A
17	6	X603953955F1	7.34	nonsex	trans	chr17:0-12	suggestive	RJF	42.19	-0.29	0.05	0.14	0.06	#N/A	#N/A	#N/A	#N/A	Gg_rs15035175	Gg_rs15033588	969239	2473253	0	12	12	#N/A	#N/A	#N/A	#N/A	#N/A	#N/A	#N/A	#N/A
17	14	ENSGALT00000023402_Q5ZLD8_CHICK	12.06	sex	trans	chr17:12-24	significant	RJF	54.62	-1.37	0.17	1.35	0.19	0.69	0.09	-0.7	0.11	Gg_rs15034592	Gg_rs13744918	1473750	3944254	12	24	12	PROM1	4	76507126	76565949	1	ENSGALG00000014496	prominin 1	prominin 1 [Source:NCBI gene:Acc:422825]
17	14	ENSGALT00000036647_ENSGALG00000022793	7.87	sex	trans	chr17:10-30	suggestive	RJF	44.01	-2.42	0.41	1.71	0.47	1.16	0.23	-0.77	0.27	Gg_rs15034592	Gg_rs13744918	1473750	3944254	10	30	20	#N/A	#N/A	#N/A	#N/A	#N/A	#N/A	#N/A	#N/A
17	15	ENSGALT00000018327_DPH3	6.93	sex	trans	chr17:12-31	suggestive	WL	42.17	1.13	0.19	-0.7	0.22	-0.59	0.1	0.36	0.12	Gg_rs15034592	Gg_rs13744918	1473750	3944254	12	31	19	DPH3P1	2	34293909	34296747	-1	ENSGALG00000011237	diphthamide biosynthesis 3 pseudogene 1	diphthamide biosynthesis 3 pseudogene 1 [Source:NCBI gene:Acc:420643]
17	15	ENSGALT00000024287_LAMA3	7.16	sex	trans	chr17:9-31	suggestive	WL	42.7	0.1	0.17	0.48	0.19	0.02	0.09	-0.23	0.11	Gg_rs15034592	Gg_rs13744918	1473750	3944254	9	31	22	LAMA3	2	103119354	103231680	1	ENSGALG00000015056	laminin subunit alpha 3	laminin subunit alpha 3 [Source:HGNC Symbol:Acc:HGNC:6483]
17	15	NM_001006477_EIF2S1	8.09	sex	trans	chr17:13-27	suggestive	WL	47.44	0.81	0.18	-0.7	0.21	-0.52	0.1	0.51	0.12	Gg_rs15034592	Gg_rs13744918	1473750	3944254	13	27	14	EIF2S1	5	29170078	29180567	-1	ENSGALG00000009565	eukaryotic translation initiation factor 2 subunit alpha	eukaryotic translation initiation factor 2 subunit alpha [Source:NCBI gene:Acc:423279]
17	15	ENSGALT00000011730_ENSGALG00000007248	6.26	nonsex	trans	chr17:12-28	suggestive	RJF	38.94	-0.18	0.03	0.07	0.04	#N/A	#N/A	#N/A	#N/A	Gg_rs15034592	Gg_rs13744918	1473750	3944254	12	28	16		10	18048568	18125749	1	ENSGALG00000007248	pleckstrin homology domain containing O2	pleckstrin homology domain containing O2 [Source:NCBI gene:Acc:769198]
17	16	ENSGALT00000002733_MFSD11	6.96	sex	trans	chr17:11-36	suggestive	RJF	37.7	-0.51	0.1	0.38	0.11	0.24	0.05	-0.21	0.06	Gg_rs15034592	Gg_rs13744918	1473750	3944254	11	36	25	MFSD11	18	4223660	4240761	-1	ENSGALG00000001777	major facilitator superfamily domain containing 11	major facilitator superfamily domain containing 11 [Source:HGNC Symbol:Acc:HGNC:25458]
17	17	ENSGALT00000018636_Q7LZG0_CHICK	6.61	sex	trans	chr17:11-34	suggestive	RJF	38.4	-1.83	0.34	1.52	0.39	0.87	0.19	-0.78	0.22	Gg_rs15034592	Gg_rs13744918	1473750	3944254	11	34	23	RNASET2	3	42624043	42646410	1	ENSGALG00000011426	ribonuclease T2	ribonuclease T2 [Source:NCBI gene:Acc:421569]
17	18	ENSGALT00000007781_PPIH	7.32	sex	trans	chr17:11-32	suggestive	WL	42.63	0.91	0.2	-0.12	0.23	-0.41	0.11	-0.05	0.13	Gg_rs15034592	Gg_rs13744918	1473750	3944254	11	32	21	PPIH	21	6409998	6416533	-1	ENSGALG00000004874	peptidylprolyl isomerase H	peptidylprolyl isomerase H [Source:NCBI gene:Acc:419507]
17	19	ENSGALT00000018576_TRAF3	6.92	sex	trans	chr17:13-34	suggestive	RJF	39.28	-0.65	0.16	1.02	0.18	0.31	0.09	-0.52	0.1	Gg_rs15034592	Gg_rs13744918	1473750	3944254	13	34	21	TRAF3	5	50027923	50071113	1	ENSGALG00000011389	TNF receptor associated factor 3	TNF receptor associated factor 3 [Source:HGNC Symbol:Acc:HGNC:12033]
17	21	ENSGALT00000022506_Q800W4_CHICK	5.22	nonsex	trans	chr17:11-36	suggestive	WL	29.99	0.06	0.03	-0.21	0.04	#N/A	#N/A	#N/A	#N/A	Gg_rs15034592	Gg_rs13744918	1473750	3944254	11	36	25	TIA1	22	4127112	4138607	-1	ENSGALG00000013879	TIA1 cytotoxic granule associated RNA binding protein	TIA1 cytotoxic granule associated RNA binding protein [Source:NCBI gene:Acc:771327]
17	22	ENSGALT00000009585_Q5ZJM7_CHICK	6.52	nonsex	trans	chr17:9-40	suggestive	RJF	37.45	-0.22	0.04	-0.01	0.05	#N/A	#N/A	#N/A	#N/A	Gg_rs15034592	Gg_rs13744918	1473750	3944254	9	40	31	DGUOK	13	14282890	14288271	-1	ENSGALG00000005961	deoxyguanosine kinase	deoxyguanosine kinase [Source:NCBI gene:Acc:770922]
17	24	ENSGALT00000041049_STMN1_CHICK	4.92	nonsex	trans	chr17:10-42	suggestive	RJF	30.61	-0.13	0.03	0.14	0.04	#N/A	#N/A	#N/A	#N/A	Gg_rs15034592	Gg_rs13744918	1473750	3944254	10	42	32	#N/A	#N/A	#N/A	#N/A	#N/A	#N/A	#N/A	#N/A
17	92	NM_001030692_NAIF1	3.59	nonsex	cis	chr17:86-113	suggestive	RJF	24.28	-0.18	0.04	0.12	0.05	#N/A	#N/A	#N/A	#N/A	Gg_rs13744523	Gg_rs15030463	5465495	6408779	86	113	27	NAIF1	17	5192531	5196343	1	ENSGALG00000027734	nuclear apoptosis inducing factor 1	nuclear apoptosis inducing factor 1 [Source:NCBI gene:Acc:417229]
17	92	X603842340F1	9.77	sex	trans	chr17:88-101	significant	WL	50.1	0.35	0.26	-0.12	0.33	-0.6	0.17	0.32	0.2	Gg_rs13744523	Gg_rs15030463	5465495	6408779	88	101	13	#N/A	#N/A	#N/A	#N/A	#N/A	#N/A	#N/A	#N/A
17	92	ENSGALT00000035408_ENSGALG00000021866	6.28	nonsex	trans	chr17:85-108	suggestive	RJF	37.28	-0.26	0.05	0.13	0.06	#N/A	#N/A	#N/A	#N/A	Gg_rs13744523	Gg_rs15030463	5465495	6408779	85	108	23	#N/A	#N/A	#N/A	#N/A	#N/A	#N/A	#N/A	#N/A
17	92	ENSGALT00000008034_DUSP13	4.7	nonsex	trans	chr17:85-102	suggestive	RJF	29.08	-0.24	0.05	0.15	0.06	#N/A	#N/A	#N/A	#N/A	Gg_rs13744523	Gg_rs15030463	5465495	6408779	85	102	17	DUSP13	6	15764580	15786536	1	ENSGALG00000005017	dual specificity phosphatase 13	dual specificity phosphatase 13 [Source:HGNC Symbol:Acc:HGNC:19681]
17	93	ENSGALT00000041058_ENSGALG00000024300	4.94	nonsex	trans	chr17:85-110	suggestive	RJF	31.29	-0.22	0.05	0	0.07	#N/A	#N/A	#N/A	#N/A	Gg_rs13744523	Gg_rs15030463	5465495	6408779	85	110	25	#N/A	#N/A	#N/A	#N/A	#N/A	#N/A	#N/A	#N/A
17	96	ENSGALT00000040352_PSMD13	8.38	sex	trans	chr17:86-107	suggestive	WL	46.01	0.23	0.3	-1.27	0.37	-0.43	0.18	1	0.23	Gg_rs13744523	Gg_rs15030463	5465495	6408779	86	107	21	PSMD13	5	1838329	1847181	-1	ENSGALG00000043684	proteasome 26S subunit, non-ATPase 13	proteasome 26S subunit, non-ATPase 13 [Source:HGNC Symbol:Acc:HGNC:9558]
17	98	ENSGALT00000007637_C9orf16	4.08	nonsex	cis	chr17:81-124	significant	RJF	26.08	-0.14	0.04	0.03	0.05	#N/A	#N/A	#N/A	#N/A	Gg_rs13744918	RBL3555	3944254	6957395	81	124	43	C17H9orf16	17	5472223	5475502	-1	ENSGALG00000004783	chromosome 17 C9orf16 homolog	chromosome 17 C9orf16 homolog [Source:NCBI gene:Acc:417215]
17	121	ENSGALT00000013191_O42415_CHICK	5.5	nonsex	trans	chr17:106-152	suggestive	RJF	32	-0.22	0.04	-0.06	0.06	#N/A	#N/A	#N/A	#N/A	rbl4379	Gg_rs14098170	5817334	8396399	106	152	46	SPI1	5	23185094	23206765	1	ENSGALG00000008127	Spi-1 proto-oncogene	Spi-1 proto-oncogene [Source:NCBI gene:Acc:395879]
17	125	ENSGALT00000038704_ENSGALG00000023426	3.64	nonsex	cis	chr17:102-171	suggestive	WL	23.78	0.2	0.05	0.12	0.07	#N/A	#N/A	#N/A	#N/A	rbl4379	Gg_rs14097200	5817334	9796419	102	171	69	NR5A1	17	9728090	9743930	-1	ENSGALG00000001080	nuclear receptor subfamily 5 group A member 1	nuclear receptor subfamily 5 group A member 1 [Source:NCBI gene:Acc:395960]
17	126	ENSGALT00000004732_UBE2Q2	7.42	sex	trans	chr17:122-138	suggestive	WL	44.83	0.3	0.08	0.41	0.1	-0.16	0.04	-0.28	0.06	Gg_rs15030463	Gg_rs14098170	6408779	8396399	122	138	16	#N/A	#N/A	#N/A	#N/A	#N/A	#N/A	#N/A	#N/A
17	137	ENSGALT00000021562_GABBR2	5.05	nonsex	trans	chr17:125-157	suggestive	WL	28.16	0.18	0.04	-0.06	0.05	#N/A	#N/A	#N/A	#N/A	Gg_rs14099860	Gg_rs14098170	6728614	8396399	125	157	32	GABBR2	2	87910969	88368255	1	ENSGALG00000013200	gamma-aminobutyric acid type B receptor subunit 2	gamma-aminobutyric acid type B receptor subunit 2 [Source:HGNC Symbol:Acc:HGNC:4507]
17	140	NM_001004379_RPL7A	4.79	nonsex	cis	chr17:103-164	significant	WL	29.86	0.14	0.03	-0.03	0.04	#N/A	#N/A	#N/A	#N/A	rbl4379	Gg_rs14097200	5817334	9796419	103	164	61	RPL7A	17	7165127	7168878	1	ENSGALG00000003197	ribosomal protein L7a	ribosomal protein L7a [Source:NCBI gene:Acc:417158]
17	178	ENSGALT00000034898_NDUFA8	14.39	nonsex	cis	chr17:173-178	significant	WL	66.23	0.99	0.1	0.17	0.14	#N/A	#N/A	#N/A	#N/A	Gg_rs14098170	Gg_rs14097200	8396399	9796419	173	178	5	NDUFA8	17	9003054	9005858	-1	ENSGALG00000040987	NADH:ubiquinone oxidoreductase subunit A8	NADH:ubiquinone oxidoreductase subunit A8 [Source:NCBI gene:Acc:417112]
17	178	ENSGALT00000009201_Q9PVP9_CHICK	4.9	nonsex	trans	chr17:166-178	suggestive	WL	31.26	0.19	0.07	0.27	0.09	#N/A	#N/A	#N/A	#N/A	Gg_rs14098170	Gg_rs14097200	8396399	9796419	166	178	12	FOXF1	11	17392339	17395059	-1	ENSGALG00000034111	forkhead box F1	forkhead box F1 [Source:HGNC Symbol:Acc:HGNC:3809]
18	49	X603144063F1	6.67	sex	trans	chr18:26-58	suggestive	RJF	37.33	-0.49	0.16	0.57	0.22	0.25	0.1	-0.22	0.13	X18_3045583	Gg_rs13507726	3073300	4931562	26	58	32	#N/A	9	5167857	5168695	1	#N/A	#N/A	#N/A
18	49	ENSGALT00000037287_ENSGALG00000022979	5.07	nonsex	trans	chr18:25-73	suggestive	WL	32.09	0.29	0.06	0.14	0.08	#N/A	#N/A	#N/A	#N/A	X18_3045583	Gg_rs13507726	3073300	4931562	25	73	48		4	77015911	77017890	-1	ENSGALG00000047196
18	53	ENSGALT00000002671_MGAT5B	4.69	nonsex	cis	chr18:21-70	significant	WL	29.21	0.19	0.05	-0.12	0.07	#N/A	#N/A	#N/A	#N/A	X18_3045583	Gg_rs13507726	3073300	4931562	21	70	49	MGAT5B	18	4171183	4209840	-1	ENSGALG00000001740		alpha-1,6-mannosylglycoprotein 6-beta-N-acetylglucosaminyltransferase B [Source:HGNC Symbol:Acc:HGNC:24140]
18	54	ENSGALT00000041167_C2	6.26	nonsex	trans	chr18:17-70	suggestive	WL	36.91	0.19	0.04	-0.07	0.06	#N/A	#N/A	#N/A	#N/A	X18_3045583	Gg_rs13507726	3073300	4931562	17	70	53	#N/A	#N/A	#N/A	#N/A	#N/A	#N/A	#N/A	#N/A
18	55	ENSGALT00000002759_C17orf95	6.95	nonsex	cis	chr18:24-69	significant	RJF	40.41	-0.22	0.04	0.06	0.06	#N/A	#N/A	#N/A	#N/A	X18_3045583	Gg_rs13507726	3073300	4931562	24	69	45	METTL23	18	4245590	4247698	-1	ENSGALG00000001790	methyltransferase like 23	methyltransferase like 23 [Source:HGNC Symbol:Acc:HGNC:26988]
18	69	ENSGALT00000004309_CCDC57	3.6	nonsex	cis	chr18:9-83	suggestive	WL	23.36	0.21	0.05	0.14	0.07	#N/A	#N/A	#N/A	#N/A	X18_3045583	Gg_rs15041428	3073300	7403924	9	83	74		18	4884946	4908417	1	ENSGALG00000035675	coiled-coil domain containing 57	coiled-coil domain containing 57 [Source:NCBI gene:Acc:417379]
18	75	NM_001006204_SRP68	3.71	nonsex	cis	chr18:49-101	suggestive	RJF	24.4	-0.09	0.03	0.03	0.04	#N/A	#N/A	#N/A	#N/A	X18_4226902	Gg_rs15041428	4239004	7403924	49	101	52	SRP68	18	4538742	4552221	1	ENSGALG00000002062	signal recognition particle 68	signal recognition particle 68 [Source:NCBI gene:Acc:417363]
18	111	ENSGALT00000026816_GPR143	6.56	sex	trans	chr18:103-119	suggestive	WL	37.32	2.08	0.38	2.07	0.43	-1.05	0.21	-1.11	0.25	Gg_rs15040472	rbl11793	6195698	9437678	103	119	16	GPR143	1	126518232	126531997	1	ENSGALG00000016615	G protein-coupled receptor 143	G protein-coupled receptor 143 [Source:NCBI gene:Acc:418652]
18	118	X603842858F1	6.37	nonsex	trans	chr18:97-129	suggestive	RJF	34.42	-0.28	0.06	0.07	0.08	#N/A	#N/A	#N/A	#N/A	Gg_rs15040472	rbl11793	6195698	9437678	97	129	32	#N/A	#N/A	#N/A	#N/A	#N/A	#N/A	#N/A	#N/A
18	119	ENSGALT00000020331_CARD10	5.03	nonsex	trans	chr18:96-133	suggestive	WL	29.67	0.32	0.07	0.11	0.09	#N/A	#N/A	#N/A	#N/A	Gg_rs15040472	rbl11793	6195698	9437678	96	133	37	#N/A	#N/A	#N/A	#N/A	#N/A	#N/A	#N/A	#N/A
18	130	ENSGALT00000035146_MXRA8_CHICK	5.27	nonsex	trans	chr18:120-136	suggestive	RJF	31.38	-0.07	0.04	0.14	0.05	#N/A	#N/A	#N/A	#N/A	Gg_rs15041428	rbl11793	7403924	9437678	120	136	16	MXRA8	21	2245514	2268919	1	ENSGALG00000001561	matrix remodeling associated 8	matrix remodeling associated 8 [Source:NCBI gene:Acc:395347]
18	135	ENSGALT00000019581_SEC24D	9.07	sex	trans	chr18:129-136	suggestive	WL	49.57	1.82	0.28	1.53	0.33	-0.85	0.16	-0.7	0.19	Gg_rs15041428	rbl11793	7403924	9437678	129	136	7	SEC24D	4	54919270	54969961	1	ENSGALG00000011998	SEC24 homolog D, COPII coat complex component	SEC24 homolog D, COPII coat complex component [Source:HGNC Symbol:Acc:HGNC:10706]
19	2	ENSGALT00000009730_BNC1	6.74	sex	trans	chr19:0-11	suggestive	WL	38.86	0.56	0.21	-0.19	0.27	-0.17	0.13	0.31	0.16	Gg_rs14115035	Gg_rs15044431	400229	1720582	0	11	11	BNC1	10	11747963	11814277	-1	ENSGALG00000006041	basonuclin 1	basonuclin 1 [Source:HGNC Symbol:Acc:HGNC:1081]
19	3	ENSGALT00000004179_FZD10_CHICK	9.08	sex	trans	chr19:0-9	suggestive	RJF	49.81	-0.49	0.22	-0.03	0.28	0.5	0.13	0.27	0.17	Gg_rs14115035	Gg_rs15044431	400229	1720582	0	9	9	FZD10	15	3714868	3717110	-1	ENSGALG00000042003	frizzled class receptor 10	frizzled class receptor 10 [Source:NCBI gene:Acc:373885]
19	5	ENSGALT00000017329_PODN	5.74	nonsex	trans	chr19:0-15	suggestive	WL	33.68	0.15	0.03	0.16	0.04	#N/A	#N/A	#N/A	#N/A	Gg_rs14115035	Gg_rs15044431	400229	1720582	0	15	15	PODN	8	24907072	24927370	1	ENSGALG00000021869	podocan	podocan [Source:HGNC Symbol:Acc:HGNC:23174]
19	15	ENSGALT00000024677_ARMC2	7.21	sex	trans	chr19:2-39	suggestive	WL	39.82	0.52	0.12	0.09	0.13	-0.28	0.06	0.02	0.08	Gg_rs14115035	Gg_rs14119166	400229	3827260	2	39	37	ARMC2	3	67151293	67212997	-1	ENSGALG00000015289	armadillo repeat containing 2	armadillo repeat containing 2 [Source:HGNC Symbol:Acc:HGNC:23045]
19	23	NM_001006243_MCM5	7.28	sex	trans	chr19:17-33	suggestive	RJF	42.46	-0.84	0.17	-0.43	0.19	0.49	0.09	0.16	0.11	Gg_rs14115035	Gg_rs14119166	400229	3827260	17	33	16	MCM5	1	52093781	52114911	-1	ENSGALG00000012546	minichromosome maintenance complex component 5	minichromosome maintenance complex component 5 [Source:NCBI gene:Acc:418058]
19	27	ENSGALT00000001842_PARD6A	7.91	sex	trans	chr19:25-35	suggestive	RJF	44.45	-1.12	0.23	1.08	0.26	0.52	0.13	-0.49	0.15	Gg_rs15044431	Gg_rs14119166	1720582	3827260	25	35	10	PARD6A	11	610410	614453	-1	ENSGALG00000001214	par-6 partitioning defective 6 homolog alpha (C. elegans)	par-6 family cell polarity regulator alpha [Source:HGNC Symbol:Acc:HGNC:15943]
19	27	ENSGALT00000026278_HMGCLL1	8.41	sex	trans	chr19:25-38	suggestive	WL	42.4	0.3	0.11	-0.17	0.13	-0.24	0.06	0.16	0.07	Gg_rs15044431	Gg_rs14119166	1720582	3827260	25	38	13	HMGCLL1	3	87481259	87553795	1	ENSGALG00000016294	3-hydroxymethyl-3-methylglutaryl-CoA lyase like 1	3-hydroxymethyl-3-methylglutaryl-CoA lyase like 1 [Source:HGNC Symbol:Acc:HGNC:21359]
19	31	ENSGALT00000013619_ENSGALG00000008364	7	sex	trans	chr19:15-40	suggestive	RJF	41.15	-0.75	0.16	0.83	0.18	0.41	0.09	-0.43	0.11	Gg_rs14115035	Gg_rs14119166	400229	3827260	15	40	25	SSTR4	3	3340865	3343007	-1	ENSGALG00000008362	somatostatin receptor 4	somatostatin receptor 4 [Source:HGNC Symbol:Acc:HGNC:11333]
19	32	ENSGALT00000023962_PLCXD3	6.85	sex	trans	chr19:20-42	suggestive	RJF	36.38	-0.57	0.14	0.33	0.16	0.25	0.08	-0.1	0.09	Gg_rs14115035	Gg_rs14119166	400229	3827260	20	42	22	PLCXD3	Z	13020833	13110955	-1	ENSGALG00000014845	phosphatidylinositol specific phospholipase C X domain containing 3	phosphatidylinositol specific phospholipase C X domain containing 3 [Source:HGNC Symbol:Acc:HGNC:31822]
19	64	ENSGALT00000026050_TFF2	9.01	sex	trans	chr19:51-70	suggestive	RJF	47.91	-0.52	0.12	0.43	0.15	0.2	0.07	-0.23	0.09	Gg_rs14116811	Gg_rs15047011	2028198	4331777	51	70	19	TFF2	1	110686572	110690949	-1	ENSGALG00000016165	trefoil factor 3	trefoil factor 2 [Source:HGNC Symbol:Acc:HGNC:11756]
19	77	ENSGALT00000009454_LRCH2	5.58	nonsex	trans	chr19:72-77	suggestive	WL	33.48	0.07	0.02	-0.11	0.03	#N/A	#N/A	#N/A	#N/A	Gg_rs14119557	Gg_rs15047011	4153676	4331777	72	77	5	LRCH2	4	2861231	2899005	-1	ENSGALG00000005882	leucine rich repeats and calponin homology domain containing 2	leucine rich repeats and calponin homology domain containing 2 [Source:HGNC Symbol:Acc:HGNC:29292]
20	0	NM_001079737_C20orf24	3.6	nonsex	cis	chr20:0-11	suggestive	WL	22.95	0.1	0.05	-0.13	0.07	#N/A	#N/A	#N/A	#N/A	Gg_rs14267757	Gg_rs15169731	625045	1566484	0	11	11	C20H20ORF24	20	494619	499213	1	ENSGALG00000001054	chromosome 20 open reading frame, human C20orf24	chromosome 20 open reading frame, human C20orf24 [Source:NCBI gene:Acc:768550]
20	0	ENSGALT00000002709_C9orf82	7.72	sex	trans	chr20:0-4	suggestive	WL	42.04	0.76	0.13	0.84	0.19	-0.39	0.08	-0.54	0.12	Gg_rs14267757	Gg_rs15169731	625045	1566484	0	4	4	CAAP1	Z	68690379	68707323	-1	ENSGALG00000001765	caspase activity and apoptosis inhibitor 1	caspase activity and apoptosis inhibitor 1 [Source:HGNC Symbol:Acc:HGNC:25834]
20	0	X603848805F1	5.44	nonsex	trans	chr20:0-8	suggestive	RJF	33.28	-0.29	0.11	0.44	0.17	#N/A	#N/A	#N/A	#N/A	Gg_rs14267757	Gg_rs15169731	625045	1566484	0	8	8	#N/A	#N/A	#N/A	#N/A	#N/A	#N/A	#N/A	#N/A
20	10	ENSGALT00000026539_KCNF1	5.52	nonsex	trans	chr20:2-29	suggestive	WL	27.95	0.09	0.02	0.08	0.03	#N/A	#N/A	#N/A	#N/A	Gg_rs13630767	Gg_rs14270861	1222389	3157160	2	29	27	KCNF1	3	97009136	97011650	1	ENSGALG00000016448	potassium voltage-gated channel modifier subfamily F member 1	potassium voltage-gated channel modifier subfamily F member 1 [Source:HGNC Symbol:Acc:HGNC:6246]
20	12	ENSGALT00000002981_LOC431205	4.48	nonsex	cis	chr20:1-34	significant	RJF	28.75	-0.35	0.08	-0.01	0.13	#N/A	#N/A	#N/A	#N/A	Gg_rs13630767	Gg_rs14270861	1222389	3157160	1	34	33		20	1451744	1455590	-1	ENSGALG00000037737	protein MANBAL-like	protein MANBAL-like [Source:NCBI gene:Acc:107057295]
20	15	ENSGALT00000011555_ACOX2	7.2	sex	trans	chr20:8-29	suggestive	WL	43.34	0.38	0.08	-0.1	0.13	-0.17	0.05	0.04	0.08	Gg_rs13630767	Gg_rs14270861	1222389	3157160	8	29	21	ACOX2	12	12238654	12252445	-1	ENSGALG00000007132	acyl-CoA oxidase 2	acyl-CoA oxidase 2 [Source:HGNC Symbol:Acc:HGNC:120]
20	53	ENSGALT00000002032_RBL1	6.9	sex	cis	chr20:32-73	suggestive	WL	34.88	0.38	0.15	1.16	0.23	-0.22	0.09	-0.64	0.14	Gg_rs15169731	Gg_rs15173751	1566484	6216604	32	73	41	RBL1	20	660867	683752	-1	ENSGALG00000001332	RB transcriptional corepressor like 1	RB transcriptional corepressor like 1 [Source:HGNC Symbol:Acc:HGNC:9893]
20	56	ENSGALT00000005752_LOC427440	4.84	nonsex	trans	chr20:31-80	suggestive	WL	24.17	0.1	0.03	0.15	0.04	#N/A	#N/A	#N/A	#N/A	Gg_rs15169731	Gg_rs15173751	1566484	6216604	31	80	49	CPLANE1	Z	11468109	11532281	-1	ENSGALG00000003631	chromosome Z open reading frame, human C5orf42	ciliogenesis and planar polarity effector 1 [Source:HGNC Symbol:Acc:HGNC:25801]
20	59	X603600905F1	3.48	nonsex	cis	chr20:22-78	suggestive	WL	22.99	0.25	0.06	0.07	0.09	#N/A	#N/A	#N/A	#N/A	Gg_rs15169731	Gg_rs15173751	1566484	6216604	22	78	56	#N/A	20	3814544	3815232	1	#N/A	#N/A	#N/A
20	59	X603955673F1	4.6	nonsex	trans	chr20:41-94	suggestive	RJF	25.98	-0.3	0.06	-0.02	0.09	#N/A	#N/A	#N/A	#N/A	Gg_rs15169731	Gg_rs15173751	1566484	6216604	41	94	53	#N/A	#N/A	#N/A	#N/A	#N/A	#N/A	#N/A	#N/A
20	60	NM_205441_VCL	4.81	nonsex	trans	chr20:34-86	suggestive	RJF	27.97	-0.11	0.02	-0.04	0.03	#N/A	#N/A	#N/A	#N/A	Gg_rs15169731	Gg_rs15173751	1566484	6216604	34	86	52	VCL	6	16242475	16296001	-1	ENSGALG00000005079	vinculin	vinculin [Source:NCBI gene:Acc:396422]
20	73	ENSGALT00000027711_KDELC2	5.03	nonsex	trans	chr20:27-100	suggestive	WL	30.32	0.11	0.03	0.14	0.04	#N/A	#N/A	#N/A	#N/A	Gg_rs15169731	Gg_rs15173751	1566484	6216604	27	100	73	POGLUT3	1	181559336	181567603	1	ENSGALG00000017158	KDEL motif containing 2	protein O-glucosyltransferase 3 [Source:HGNC Symbol:Acc:HGNC:28496]
20	98	NM_001004391_CDH4	3.75	nonsex	cis	chr20:80-162	suggestive	WL	22.34	0.21	0.05	-0.15	0.07	#N/A	#N/A	#N/A	#N/A	GG_rs15171843	Gg_rs15176962	4177657	9657097	80	162	82	CDH4	20	7236310	7648851	1	ENSGALG00000005102	cadherin 4	cadherin 4 [Source:NCBI gene:Acc:419222]
20	99	NM_205108_RPS4X	7.71	sex	trans	chr20:88-111	suggestive	RJF	41.49	-0.45	0.12	0.51	0.17	0.17	0.08	-0.24	0.11	GG_rs15171843	Gg_rs15174465	4177657	6932170	88	111	23	RPS4Y1	4	1889130	1893556	1	ENSGALG00000004831	ribosomal protein S4, Y-linked 1	ribosomal protein S4, Y-linked 1 [Source:NCBI gene:Acc:396001]
20	102	NM_001018012_ALAS1	6.24	nonsex	trans	chr20:88-113	suggestive	WL	34.69	0.27	0.05	-0.15	0.06	#N/A	#N/A	#N/A	#N/A	GG_rs15171843	Gg_rs15174465	4177657	6932170	88	113	25	ALAS1	12	3345428	3352328	1	ENSGALG00000003948	5'-aminolevulinate synthase 1	5'-aminolevulinate synthase 1 [Source:NCBI gene:Acc:552895]
20	102	ENSGALT00000018225_ENOPH1	5.1	nonsex	trans	chr20:86-114	suggestive	WL	30.53	0.19	0.04	-0.08	0.05	#N/A	#N/A	#N/A	#N/A	GG_rs15171843	Gg_rs15174465	4177657	6932170	86	114	28	#N/A	#N/A	#N/A	#N/A	#N/A	#N/A	#N/A	#N/A
20	104	ENSGALT00000020777_TMEM14C	4.91	nonsex	trans	chr20:89-113	suggestive	RJF	31.11	-0.29	0.06	0.2	0.08	#N/A	#N/A	#N/A	#N/A	GG_rs15171843	Gg_rs15174465	4177657	6932170	89	113	24	#N/A	#N/A	#N/A	#N/A	#N/A	#N/A	#N/A	#N/A
20	108	ENSGALT00000021741_TMEM16C	7.11	nonsex	trans	chr20:91-112	suggestive	WL	38.76	0.43	0.09	0.1	0.11	#N/A	#N/A	#N/A	#N/A	GG_rs15171843	Gg_rs15174465	4177657	6932170	91	112	21	ANO3	5	3449594	3622521	1	ENSGALG00000013311	anoctamin 3	anoctamin 3 [Source:NCBI gene:Acc:422968]
20	108	X603222171F1	5.47	nonsex	trans	chr20:96-114	suggestive	WL	33.37	0.41	0.11	0.2	0.14	#N/A	#N/A	#N/A	#N/A	GG_rs15171843	Gg_rs15174465	4177657	6932170	96	114	18	#N/A	#N/A	#N/A	#N/A	#N/A	#N/A	#N/A	#N/A
20	108	X603960305F1	5.06	nonsex	trans	chr20:96-114	suggestive	WL	30.6	0.28	0.08	0.2	0.11	#N/A	#N/A	#N/A	#N/A	GG_rs15171843	Gg_rs15174465	4177657	6932170	96	114	18	#N/A	#N/A	#N/A	#N/A	#N/A	#N/A	#N/A	#N/A
20	108	ENSGALT00000035399_ENSGALG00000021853	4.89	nonsex	trans	chr20:99-108	suggestive	RJF	29.52	-0.32	0.06	0.26	0.08	#N/A	#N/A	#N/A	#N/A	GG_rs15171843	Gg_rs15173751	4177657	6216604	99	108	9	#N/A	#N/A	#N/A	#N/A	#N/A	#N/A	#N/A	#N/A
20	108	NM_001006207_UTP6	4.67	nonsex	trans	chr20:92-114	suggestive	RJF	26.79	-0.2	0.04	0.11	0.06	#N/A	#N/A	#N/A	#N/A	GG_rs15171843	Gg_rs15174465	4177657	6932170	92	114	22	UTP6	18	6568827	6578597	-1	ENSGALG00000003260	UTP6, small subunit processome component	UTP6, small subunit processome component [Source:NCBI gene:Acc:417405]
20	108	NM_204953_RPS27A	4.57	nonsex	trans	chr20:94-115	suggestive	WL	29.59	0.32	0.1	0.2	0.13	#N/A	#N/A	#N/A	#N/A	GG_rs15171843	Gg_rs15175145	4177657	7867323	94	115	21	RPS27A	3	74821	76716	1	ENSGALG00000036790	ribosomal protein S27a	ribosomal protein S27a [Source:NCBI gene:Acc:395796]
20	109	NM_001080875_SDHB	6.53	sex	trans	chr20:89-114	suggestive	RJF	40.67	-0.36	0.11	0.29	0.16	0.13	0.08	-0.2	0.1	GG_rs15171843	Gg_rs15174465	4177657	6932170	89	114	25	SDHB	21	202192	210610	1	ENSGALG00000041401	succinate dehydrogenase complex iron sulfur subunit B	succinate dehydrogenase complex iron sulfur subunit B [Source:NCBI gene:Acc:100859720]
20	109	X603961545F1	4.95	nonsex	trans	chr20:93-122	suggestive	WL	31.31	0.33	0.08	0.08	0.11	#N/A	#N/A	#N/A	#N/A	GG_rs15171843	Gg_rs15175145	4177657	7867323	93	122	29	#N/A	#N/A	#N/A	#N/A	#N/A	#N/A	#N/A	#N/A
20	109	ENSGALT00000022855_COX5A	5.87	nonsex	trans	chr20:90-117	suggestive	WL	35.83	0.29	0.07	0.11	0.09	#N/A	#N/A	#N/A	#N/A	GG_rs15171843	Gg_rs15175145	4177657	7867323	90	117	27	COX5A	10	2848816	2852184	1	ENSGALG00000014121	cytochrome c oxidase subunit 5A	cytochrome c oxidase subunit 5A [Source:HGNC Symbol:Acc:HGNC:2267]
20	109	ENSGALT00000023986_C5orf34	4.92	nonsex	trans	chr20:89-114	suggestive	RJF	20.03	-0.21	0.04	0.16	0.06	#N/A	#N/A	#N/A	#N/A	GG_rs15171843	Gg_rs15174465	4177657	6932170	89	114	25	C5orf34	Z	13710211	13721555	-1	ENSGALG00000014865	chromosome Z open reading frame, human C5orf34	chromosome 5 open reading frame 34 [Source:HGNC Symbol:Acc:HGNC:24738]
20	109	NM_204565_NSG1	4.98	nonsex	trans	chr20:91-120	suggestive	RJF	30.11	-0.27	0.06	-0.01	0.08	#N/A	#N/A	#N/A	#N/A	GG_rs15171843	Gg_rs15175145	4177657	7867323	91	120	29	NSG1	4	78573670	78595712	1	ENSGALG00000015010	neuron specific gene family member 1	neuron specific gene family member 1 [Source:NCBI gene:Acc:395251]
20	110	X603844526F1	5.19	nonsex	trans	chr20:93-137	suggestive	WL	30.81	0.67	0.18	0.26	0.24	#N/A	#N/A	#N/A	#N/A	GG_rs15171843	Gg_rs15175145	4177657	7867323	93	137	44	#N/A	#N/A	#N/A	#N/A	#N/A	#N/A	#N/A	#N/A
20	110	ENSGALT00000005799_AP3M2	4.99	nonsex	trans	chr20:88-135	suggestive	WL	30.11	0.22	0.05	0.02	0.07	#N/A	#N/A	#N/A	#N/A	GG_rs15171843	Gg_rs15175145	4177657	7867323	88	135	47	AP3M2	22	3012151	3020886	1	ENSGALG00000038155	adaptor related protein complex 3 mu 2 subunit	adaptor related protein complex 3 subunit mu 2 [Source:HGNC Symbol:Acc:HGNC:570]
20	110	NM_001006216_CCT6A	4.8	nonsex	trans	chr20:83-125	suggestive	RJF	29.55	-0.1	0.04	-0.11	0.05	#N/A	#N/A	#N/A	#N/A	GG_rs15171843	Gg_rs15175145	4177657	7867323	83	125	42	CCT6A	19	5035151	5041406	1	ENSGALG00000002448	chaperonin containing TCP1 subunit 6A	chaperonin containing TCP1 subunit 6A [Source:NCBI gene:Acc:417541]
20	110	NM_001112809_HSBP1	5	nonsex	trans	chr20:88-122	suggestive	RJF	28.11	-0.23	0.06	-0.04	0.07	#N/A	#N/A	#N/A	#N/A	GG_rs15171843	Gg_rs15175145	4177657	7867323	88	122	34	HSBP1	11	16627313	16629994	-1	ENSGALG00000043039	heat shock factor binding protein 1	heat shock factor binding protein 1 [Source:NCBI gene:Acc:415813]
20	111	ENSGALT00000002429_Q5ZLY4_CHICK	6.79	nonsex	trans	chr20:90-124	suggestive	RJF	39.14	-0.24	0.05	-0.03	0.06	#N/A	#N/A	#N/A	#N/A	GG_rs15171843	Gg_rs15175145	4177657	7867323	90	124	34	#N/A	#N/A	#N/A	#N/A	#N/A	#N/A	#N/A	#N/A
20	111	NM_001006147_HSPA9	5.36	nonsex	trans	chr20:84-136	suggestive	WL	30.79	0.27	0.08	0.15	0.1	#N/A	#N/A	#N/A	#N/A	GG_rs15171843	Gg_rs15175145	4177657	7867323	84	136	52	HSPA9	13	3514654	3536257	1	ENSGALG00000002363	heat shock protein family A (Hsp70) member 9	heat shock protein family A (Hsp70) member 9 [Source:NCBI gene:Acc:416183]
20	112	ENSGALT00000005796_DHX35	4.08	nonsex	cis	chr20:86-165	significant	WL	24.44	0.18	0.05	0.06	0.07	#N/A	#N/A	#N/A	#N/A	GG_rs15171843	Gg_rs15176962	4177657	9657097	86	165	79	DHX35	20	3828357	3854961	1	ENSGALG00000003658	DEAH-box helicase 35	DEAH-box helicase 35 [Source:HGNC Symbol:Acc:HGNC:15861]
20	112	ENSGALT00000000750_CCDC21	8.76	sex	trans	chr20:96-137	suggestive	RJF	46.07	-0.55	0.1	0.53	0.14	0.28	0.07	-0.31	0.09	GG_rs15171843	Gg_rs15175145	4177657	7867323	96	137	41	#N/A	#N/A	#N/A	#N/A	#N/A	#N/A	#N/A	#N/A
20	112	X603159375F1	5.07	nonsex	trans	chr20:86-152	suggestive	WL	27.91	0.16	0.05	0.12	0.07	#N/A	#N/A	#N/A	#N/A	GG_rs15171843	Gg_rs15176962	4177657	9657097	86	152	66	#N/A	#N/A	#N/A	#N/A	#N/A	#N/A	#N/A	#N/A
20	112	ENSGALT00000014992_NET3_CHICK	5.84	nonsex	trans	chr20:71-136	suggestive	RJF	33.56	-0.13	0.03	-0.05	0.04	#N/A	#N/A	#N/A	#N/A	GG_rs15171843	Gg_rs15175145	4177657	7867323	71	136	65	#N/A	#N/A	#N/A	#N/A	#N/A	#N/A	#N/A	#N/A
20	112	ENSGALT00000025801_Q5F3C3_CHICK	4.94	nonsex	trans	chr20:100-136	suggestive	RJF	30.67	-0.2	0.05	0	0.06	#N/A	#N/A	#N/A	#N/A	GG_rs15171843	Gg_rs15175145	4177657	7867323	100	136	36	#N/A	#N/A	#N/A	#N/A	#N/A	#N/A	#N/A	#N/A
20	112	ENSGALT00000037594_NDUFB2	5.69	nonsex	trans	chr20:97-131	suggestive	WL	32.11	0.2	0.07	0.23	0.09	#N/A	#N/A	#N/A	#N/A	GG_rs15171843	Gg_rs15175145	4177657	7867323	97	131	34	#N/A	#N/A	#N/A	#N/A	#N/A	#N/A	#N/A	#N/A
20	113	X603158564F1	5.1	nonsex	trans	chr20:89-164	suggestive	WL	29.49	0.17	0.04	0.04	0.06	#N/A	#N/A	#N/A	#N/A	GG_rs15171843	Gg_rs15176962	4177657	9657097	89	164	75	#N/A	#N/A	#N/A	#N/A	#N/A	#N/A	#N/A	#N/A
20	113	ENSGALT00000013957_VSX1_CHICK	5.04	nonsex	trans	chr20:100-131	suggestive	RJF	29.24	-0.2	0.04	0.15	0.06	#N/A	#N/A	#N/A	#N/A	GG_rs15171843	Gg_rs15175145	4177657	7867323	100	131	31	VSX1	3	16155290	16157946	-1	ENSGALG00000037576	visual system homeobox 1	visual system homeobox 1 [Source:NCBI gene:Acc:395537]
20	114	X603373958F1	8.03	nonsex	trans	chr20:109-129	significant	WL	45.46	0.42	0.09	0.25	0.12	#N/A	#N/A	#N/A	#N/A	Gg_rs15173751	Gg_rs15175145	6216604	7867323	109	129	20	#N/A	#N/A	#N/A	#N/A	#N/A	#N/A	#N/A	#N/A
20	114	ENSGALT00000024444_LOC421091	8.6	sex	trans	chr20:112-123	suggestive	WL	47.58	0.66	0.24	-0.76	0.34	-0.75	0.16	0.84	0.22	Gg_rs15173751	Gg_rs15175145	6216604	7867323	112	123	11		2	106140241	106146311	1	ENSGALG00000044733	transthyretin-like	transthyretin-like [Source:NCBI gene:Acc:112531842]
20	114	ENSGALT00000012007_Q8UUR2_CHICK	4.91	nonsex	trans	chr20:89-136	suggestive	WL	28.95	0.08	0.04	0.16	0.05	#N/A	#N/A	#N/A	#N/A	GG_rs15171843	Gg_rs15175145	4177657	7867323	89	136	47	ZW10	24	5490620	5500101	1	ENSGALG00000040155	zw10 kinetochore protein	zw10 kinetochore protein [Source:NCBI gene:Acc:395275]
20	114	ENSGALT00000041320_ENSGALG00000024413	4.92	nonsex	trans	chr20:96-140	suggestive	WL	30.18	0.17	0.04	0.07	0.06	#N/A	#N/A	#N/A	#N/A	GG_rs15171843	Gg_rs15175145	4177657	7867323	96	140	44	#N/A	#N/A	#N/A	#N/A	#N/A	#N/A	#N/A	#N/A
20	115	ENSGALT00000034185_PPP1R3D	6.21	sex	cis	chr20:110-136	significant	RJF	38.28	-0.18	0.13	0.19	0.19	0.23	0.09	-0.08	0.12	Gg_rs15173751	Gg_rs15175145	6216604	7867323	110	136	26	PPP1R3D	20	6868681	6870332	-1	ENSGALG00000021220		protein phosphatase 1 regulatory subunit 3D [Source:HGNC Symbol:Acc:HGNC:9294]
20	115	ENSGALT00000005096_TCTN2	5.09	nonsex	trans	chr20:111-138	suggestive	WL	31.59	0.22	0.05	0.06	0.07	#N/A	#N/A	#N/A	#N/A	Gg_rs15173751	Gg_rs15175145	6216604	7867323	111	138	27	TCTN2	15	5227178	5235320	-1	ENSGALG00000023683	tectonic family member 2	tectonic family member 2 [Source:HGNC Symbol:Acc:HGNC:25774]
20	123	ENSGALT00000001383_PANX3	5.65	nonsex	trans	chr20:90-144	suggestive	WL	31.6	0.19	0.05	0.06	0.06	#N/A	#N/A	#N/A	#N/A	GG_rs15171843	Gg_rs15175145	4177657	7867323	90	144	54	PANX3	24	334541	338653	-1	ENSGALG00000021443	pannexin 3	pannexin 3 [Source:HGNC Symbol:Acc:HGNC:20573]
20	145	ENSGALT00000007423_BAHD1	5.44	nonsex	trans	chr20:135-162	suggestive	RJF	34.09	-0.13	0.05	0.26	0.08	#N/A	#N/A	#N/A	#N/A	Gg_rs15174465	Gg_rs15176962	6932170	9657097	135	162	27	BAHD1	5	1072537	1085377	1	ENSGALG00000033675		bromo adjacent homology domain containing 1 [Source:HGNC Symbol:Acc:HGNC:29153]
20	145	ENSGALT00000019632_QSER1	4.88	nonsex	trans	chr20:134-159	suggestive	WL	30.85	0.11	0.05	0.47	0.09	#N/A	#N/A	#N/A	#N/A	Gg_rs15174465	Gg_rs15176962	6932170	9657097	134	159	25	QSER1	5	5858774	5892293	1	ENSGALG00000012030	glutamine and serine rich 1	glutamine and serine rich 1 [Source:NCBI gene:Acc:421599]
20	182	ENSGALT00000009739_DNAJC5	4.81	nonsex	trans	chr20:155-213	suggestive	WL	27.72	0.16	0.04	-0.07	0.05	#N/A	#N/A	#N/A	#N/A	Gg_rs15175145	Gg_rs15177950	7867323	10729434	155	213	58	#N/A	#N/A	#N/A	#N/A	#N/A	#N/A	#N/A	#N/A
20	192	ENSGALT00000021800_CHPF2	5.51	nonsex	trans	chr20:171-205	suggestive	WL	34.39	0.2	0.04	0.09	0.05	#N/A	#N/A	#N/A	#N/A	Gg_rs15175145	Gg_rs15177950	7867323	10729434	171	205	34	#N/A	#N/A	#N/A	#N/A	#N/A	#N/A	#N/A	#N/A
20	210	ENSGALT00000013329_Q2QB49_CHICK	8.25	sex	trans	chr20:174-220	suggestive	WL	43.16	0.93	0.16	0.87	0.22	-0.48	0.1	-0.41	0.13	Gg_rs15175145	Gg_rs15177950	7867323	10729434	174	220	46	AOX2	7	11237134	11279715	1	ENSGALG00000020876	aldehyde oxidase 2	aldehyde oxidase 2 [Source:NCBI gene:Acc:424072]
20	213	NM_001030859_NSFL1C	5.26	nonsex	cis	chr20:163-241	suggestive	WL	23.97	0.14	0.05	-0.11	0.06	#N/A	#N/A	#N/A	#N/A	Gg_rs15175145	GG_rs14280427	7867323	12278965	163	241	78	NSFL1C	20	9807223	9814892	1	ENSGALG00000006182	NSFL1 cofactor	NSFL1 cofactor [Source:NCBI gene:Acc:419268]
20	222	NM_001030867_RAB22A	6.01	nonsex	cis	chr20:206-245	significant	WL	32.14	0.26	0.05	0.11	0.08	#N/A	#N/A	#N/A	#N/A	Gg_rs15176962	GG_rs14280427	9657097	12278965	206	245	39	RAB22A	20	11214851	11230580	-1	ENSGALG00000007554	RAB22A, member RAS oncogene family	RAB22A, member RAS oncogene family [Source:NCBI gene:Acc:419318]
20	235	ENSGALT00000033911_ENSGALG00000021079	4.26	nonsex	cis	chr20:219-252	significant	WL	28.37	0.18	0.04	0.2	0.06	#N/A	#N/A	#N/A	#N/A	Gg_rs15176962	Gg_rs14280872	9657097	13149304	219	252	33	RGS19	20	9335909	9349311	1	ENSGALG00000021079	regulator of G-protein signaling 19	regulator of G-protein signaling 19 [Source:NCBI gene:Acc:374070]
20	237	X603258117F1	6.8	sex	trans	chr20:228-243	suggestive	RJF	40.25	-1.09	0.19	-0.62	0.22	0.56	0.1	0.28	0.12	Gg_rs15176962	GG_rs14280427	9657097	12278965	228	243	15	#N/A	#N/A	#N/A	#N/A	#N/A	#N/A	#N/A	#N/A
20	248	ENSGALT00000036385_NARE_CHICK	6.38	nonsex	trans	chr20:242-251	suggestive	WL	39.66	0.23	0.04	0.1	0.06	#N/A	#N/A	#N/A	#N/A	Gg_rs15177950	Gg_rs14280872	10729434	13149304	242	251	9	#N/A	#N/A	#N/A	#N/A	#N/A	#N/A	#N/A	#N/A
20	252	ENSGALT00000012637_PFDN4	5.68	sex	cis	chr20:249-252	suggestive	WL	35.18	0.54	0.24	0.53	0.29	-0.14	0.13	-0.38	0.17	GG_rs14280427	Gg_rs14280872	12278965	13149304	249	252	3	PFDN4	20	12334560	12337089	-1	ENSGALG00000007792	prefoldin subunit 4	prefoldin subunit 4 [Source:NCBI gene:Acc:419337]
21	0	X603867077F1	5.13	nonsex	cis	chr21:0-9	significant	RJF	29.61	-0.23	0.05	0.14	0.07	#N/A	#N/A	#N/A	#N/A	Gg_rs15180293	Gg_rs15181639	673999	2194516	0	9	9	#N/A	21	672723	673342	1	#N/A	#N/A	#N/A
21	4	ENSGALT00000012947_Q5ZIU6_CHICK	5.5	nonsex	trans	chr21:0-17	suggestive	RJF	31.09	-0.06	0.02	0.12	0.03	#N/A	#N/A	#N/A	#N/A	Gg_rs15180293	Gg_rs15182195	673999	2702007	0	17	17	NUP85	18	10686425	10698638	1	ENSGALG00000007974	nucleoporin 85	nucleoporin 85 [Source:NCBI gene:Acc:422120]
21	9	ENSGALT00000001445_KIAA0562	4.17	nonsex	cis	chr21:0-45	significant	RJF	28.05	-0.12	0.03	0.06	0.04	#N/A	#N/A	#N/A	#N/A	Gg_rs15180293	Gg_rs15183964	673999	4620849	0	45	45	CEP104	21	923773	935424	1	ENSGALG00000000978	centrosomal protein 104	centrosomal protein 104 [Source:HGNC Symbol:Acc:HGNC:24866]
21	10	NM_001130737_PNPLA8	4.74	nonsex	trans	chr21:4-35	suggestive	WL	30.68	0.16	0.03	-0.06	0.05	#N/A	#N/A	#N/A	#N/A	Gg_rs15180293	Gg_rs15183964	673999	4620849	4	35	31	PNPLA8	1	28651041	28685420	1	ENSGALG00000009505	patatin like phospholipase domain containing 8	patatin like phospholipase domain containing 8 [Source:NCBI gene:Acc:417785]
21	13	ENSGALT00000006340_NEK8	5.21	nonsex	trans	chr21:0-32	suggestive	RJF	28.47	-0.05	0.03	0.23	0.05	#N/A	#N/A	#N/A	#N/A	Gg_rs15180293	Gg_rs15183964	673999	4620849	0	32	32	NEK8	19	5957276	5967069	1	ENSGALG00000003979	NIMA related kinase 8	NIMA related kinase 8 [Source:HGNC Symbol:Acc:HGNC:13387]
21	18	X603843584F1	7.1	nonsex	trans	chr21:10-38	suggestive	RJF	38.89	-0.35	0.06	0.08	0.08	#N/A	#N/A	#N/A	#N/A	GG_rs15181258	Gg_rs15183964	1808590	4620849	10	38	28	#N/A	#N/A	#N/A	#N/A	#N/A	#N/A	#N/A	#N/A
21	26	ENSGALT00000035147_Q5ZJI3_CHICK	5	nonsex	trans	chr21:9-52	suggestive	RJF	31.32	-0.15	0.04	-0.13	0.05	#N/A	#N/A	#N/A	#N/A	GG_rs15181258	Gg_rs15183964	1808590	4620849	9	52	43	#N/A	#N/A	#N/A	#N/A	#N/A	#N/A	#N/A	#N/A
21	31	ENSGALT00000024387_MAMDC2	4.93	nonsex	trans	chr21:10-46	suggestive	RJF	28.08	-0.11	0.03	0.15	0.04	#N/A	#N/A	#N/A	#N/A	GG_rs15181258	Gg_rs15183964	1808590	4620849	10	46	36	MAMDC2	Z	34893638	34957995	1	ENSGALG00000015115	MAM domain containing 2	MAM domain containing 2 [Source:HGNC Symbol:Acc:HGNC:23673]
21	50	NM_001031395_ASH2L	5.1	nonsex	trans	chr21:34-71	suggestive	WL	30.26	0.09	0.02	0.12	0.03	#N/A	#N/A	#N/A	#N/A	Gg_rs15182195	Gg_rs15184205	2702007	5376623	34	71	37	ASH2L	22	2571212	2578623	1	ENSGALG00000003233	ASH2 like histone lysine methyltransferase complex subunit	ASH2 like histone lysine methyltransferase complex subunit [Source:NCBI gene:Acc:426774]
21	53	ENSGALT00000024867_Q5ZL32_CHICK	5.61	nonsex	trans	chr21:36-67	suggestive	WL	33.67	0.13	0.03	0.19	0.05	#N/A	#N/A	#N/A	#N/A	Gg_rs15182195	Gg_rs15184205	2702007	5376623	36	67	31	SDR16C5	2	111306864	111320818	-1	ENSGALG00000015416	short chain dehydrogenase/reductase family 16C, member 5	short chain dehydrogenase/reductase family 16C, member 5 [Source:NCBI gene:Acc:421130]
21	56	X603866295F1	5.35	nonsex	cis	chr21:33-70	significant	WL	33.88	0.35	0.07	0.12	0.11	#N/A	#N/A	#N/A	#N/A	Gg_rs15182195	Gg_rs15184205	2702007	5376623	33	70	37	#N/A	21	4752671	4753448	1	#N/A	#N/A	#N/A
21	56	X603846007F1	4.74	nonsex	trans	chr21:37-70	suggestive	WL	29.01	0.17	0.04	0.23	0.06	#N/A	#N/A	#N/A	#N/A	Gg_rs15182195	Gg_rs15184205	2702007	5376623	37	70	33	#N/A	#N/A	#N/A	#N/A	#N/A	#N/A	#N/A	#N/A
21	57	ENSGALT00000006487_TMCO4	5.18	nonsex	cis	chr21:36-69	significant	RJF	32.62	-0.19	0.04	0.07	0.07	#N/A	#N/A	#N/A	#N/A	Gg_rs15182195	Gg_rs15184205	2702007	5376623	36	69	33	TMCO4	21	4788385	4825706	-1	ENSGALG00000004081	transmembrane and coiled-coil domains 4	transmembrane and coiled-coil domains 4 [Source:HGNC Symbol:Acc:HGNC:27393]
21	57	ENSGALT00000022924_OTUD3	4.37	nonsex	cis	chr21:29-77	significant	RJF	28.68	-0.15	0.04	0.03	0.06	#N/A	#N/A	#N/A	#N/A	Gg_rs15182195	GG_rs16183301	2702007	6494925	29	77	48	OTUD3	21	4832791	4840752	1	ENSGALG00000043920	OTU deubiquitinase 3	OTU deubiquitinase 3 [Source:HGNC Symbol:Acc:HGNC:29038]
21	60	ENSGALT00000006360_MRTO4	6.36	nonsex	cis	chr21:42-66	significant	RJF	39.73	-0.16	0.03	0.09	0.06	#N/A	#N/A	#N/A	#N/A	Gg_rs15182195	Gg_rs15184205	2702007	5376623	42	66	24	MRTO4	21	4673991	4676457	1	ENSGALG00000003991	MRT4 homolog, ribosome maturation factor	MRT4 homolog, ribosome maturation factor [Source:NCBI gene:Acc:428192]
21	60	ENSGALT00000016637_Q5ZMA1_CHICK	3.49	nonsex	cis	chr21:30-81	suggestive	RJF	20.74	-0.11	0.03	-0.11	0.05	#N/A	#N/A	#N/A	#N/A	Gg_rs15182195	GG_rs16183301	2702007	6494925	30	81	51	RP11-529K1.3	21	4856555	4863754	-1	ENSGALG00000039967	ATP-dependent RNA helicase DDX19B: Uncharacterized protein	ATP-dependent RNA helicase DDX19B: Uncharacterized protein [Source:NCBI gene:Acc:426504]
21	60	ENSGALT00000035078_GPX4	8.24	nonsex	trans	chr21:45-66	significant	WL	45.08	0.21	0.03	0.14	0.05	#N/A	#N/A	#N/A	#N/A	Gg_rs15182195	Gg_rs15184205	2702007	5376623	45	66	21	GPX4	28	3034833	3036390	1	ENSGALG00000002595	glutathione peroxidase 4	glutathione peroxidase 4 [Source:NCBI gene:Acc:374056]
21	60	ENSGALT00000017629_VEGFC	5.46	nonsex	trans	chr21:45-66	suggestive	WL	32.71	0.14	0.03	0.15	0.04	#N/A	#N/A	#N/A	#N/A	Gg_rs15182195	Gg_rs15184205	2702007	5376623	45	66	21	VEGFC	4	44468359	44536888	-1	ENSGALG00000010847	vascular endothelial growth factor C	vascular endothelial growth factor C [Source:HGNC Symbol:Acc:HGNC:12682]
21	60	ENSGALT00000027172_Q5ZM37_CHICK	5.28	nonsex	trans	chr21:44-67	suggestive	WL	33.38	0.19	0.04	0.34	0.07	#N/A	#N/A	#N/A	#N/A	Gg_rs15182195	Gg_rs15184205	2702007	5376623	44	67	23	PCID2	1	138890968	138904751	1	ENSGALG00000016831	PCI domain containing 2	PCI domain containing 2 [Source:NCBI gene:Acc:418745]
21	61	X603258086F1	6.89	sex	trans	chr21:42-71	suggestive	RJF	41.75	-0.53	0.18	-0.57	0.27	0.15	0.1	0.32	0.16	Gg_rs15182195	Gg_rs15184205	2702007	5376623	42	71	29	#N/A	#N/A	#N/A	#N/A	#N/A	#N/A	#N/A	#N/A
21	63	X603371016F1	11.04	nonsex	trans	chr21:41-71	significant	WL	56.51	0.42	0.05	0.12	0.08	#N/A	#N/A	#N/A	#N/A	Gg_rs15182195	Gg_rs15184205	2702007	5376623	41	71	30	#N/A	#N/A	#N/A	#N/A	#N/A	#N/A	#N/A	#N/A
21	64	ENSGALT00000015493_GNG11	8.1	nonsex	trans	chr21:46-79	significant	RJF	46.22	-0.43	0.06	-0.22	0.1	#N/A	#N/A	#N/A	#N/A	Gg_rs15182195	GG_rs16183301	2702007	6494925	46	79	33		2	23309985	23395584	1	ENSGALG00000035994	probable acyl coa dehydrogenase 6-like	probable acyl coa dehydrogenase 6-like [Source:NCBI gene:Acc:420562]
21	65	ENSGALT00000004924_ENSGALG00000003116	7.32	nonsex	cis	chr21:43-75	significant	RJF	42.01	-0.21	0.04	0	0.06	#N/A	#N/A	#N/A	#N/A	Gg_rs15182195	Gg_rs15184205	2702007	5376623	43	75	32	AGMAT	21	4912755	4915107	1	ENSGALG00000031872	agmatinase	agmatinase [Source:NCBI gene:Acc:373942]
21	69	NM_001039330_DNAJC16	4.69	nonsex	cis	chr21:36-103	significant	RJF	26.98	-0.31	0.08	0.02	0.12	#N/A	#N/A	#N/A	#N/A	Gg_rs15182195	GG_rs16183301	2702007	6494925	36	103	67	DNAJC16	21	4915877	4924567	-1	ENSGALG00000032832	DnaJ heat shock protein family (Hsp40) member C16	DnaJ heat shock protein family (Hsp40) member C16 [Source:NCBI gene:Acc:429208]
21	75	X603848663F1	5.23	nonsex	trans	chr21:63-110	suggestive	WL	32.72	0.12	0.03	-0.07	0.05	#N/A	#N/A	#N/A	#N/A	Gg_rs15183964	GG_rs16183301	4620849	6494925	63	110	47	#N/A	#N/A	#N/A	#N/A	#N/A	#N/A	#N/A	#N/A
21	76	X603864620F1	6.51	nonsex	cis	chr21:67-91	significant	WL	38.82	0.29	0.05	0.13	0.08	#N/A	#N/A	#N/A	#N/A	Gg_rs15183964	GG_rs16183301	4620849	6494925	67	91	24	#N/A	21	5350718	5361653	1	#N/A	#N/A	#N/A
21	76	X603370735F1	6.94	sex	trans	chr21:71-84	suggestive	WL	41.33	1.2	0.24	1.65	0.29	-0.59	0.13	-0.85	0.18	Gg_rs15183964	GG_rs16183301	4620849	6494925	71	84	13	#N/A	#N/A	#N/A	#N/A	#N/A	#N/A	#N/A	#N/A
21	76	ENSGALT00000025868_KCNJ15	7.53	sex	trans	chr21:73-83	suggestive	WL	42.11	1.77	0.31	2.09	0.37	-0.89	0.16	-1.04	0.23	Gg_rs15183964	GG_rs16183301	4620849	6494925	73	83	10	KCNJ15	1	108846535	108871402	1	ENSGALG00000016055	potassium voltage-gated channel subfamily J member 15	potassium voltage-gated channel subfamily J member 15 [Source:HGNC Symbol:Acc:HGNC:6261]
21	80	X603844160F1	7.92	sex	trans	chr21:68-88	suggestive	WL	43.38	1.31	0.26	1.47	0.32	-0.64	0.14	-0.58	0.2	Gg_rs15183964	GG_rs16183301	4620849	6494925	68	88	20	#N/A	#N/A	#N/A	#N/A	#N/A	#N/A	#N/A	#N/A
21	86	NM_001111259_NPPC	4.64	nonsex	cis	chr21:61-110	significant	RJF	29.12	-0.28	0.07	-0.02	0.11	#N/A	#N/A	#N/A	#N/A	Gg_rs15183964	GG_rs16183301	4620849	6494925	61	110	49	NPPC	21	5568351	5570129	1	ENSGALG00000004572	C-type natriuretic peptide 3	C-type natriuretic peptide 3 [Source:NCBI gene:Acc:419487]
21	88	NM_001032390_CELA2A	4.11	nonsex	cis	chr21:33-113	suggestive	RJF	24.67	-0.12	0.03	-0.17	0.05	#N/A	#N/A	#N/A	#N/A	Gg_rs15182195	GG_rs16183301	2702007	6494925	33	113	80	CELA2A	21	5543786	5548558	1	ENSGALG00000004568	chymotrypsin like elastase family member 2A	chymotrypsin like elastase family member 2A [Source:NCBI gene:Acc:419486]
22	51	NM_001195570_SRSF2IP	6.52	sex	trans	chr22:51-58	suggestive	WL	38.96	0.5	0.17	0.02	0.19	-0.31	0.09	0.09	0.11	Gg_rs15190690	Gg_rs15187890	4311408	5096870	51	58	7	SCAF11	1	30985382	31016383	-1	ENSGALG00000028849	SR-related CTD-associated factor 11	SR-related CTD-associated factor 11 [Source:NCBI gene:Acc:417805]
22	53	NM_204123_NOG	4.81	nonsex	trans	chr22:51-62	suggestive	WL	31.18	0.18	0.04	0.13	0.05	#N/A	#N/A	#N/A	#N/A	Gg_rs15190690	Gg_rs15187890	4311408	5096870	51	62	11	NOG	18	6187592	6189553	1	ENSGALG00000003114		noggin [Source:HGNC Symbol:Acc:HGNC:7866]
22	54	X603472892F1	4.99	nonsex	trans	chr22:51-62	suggestive	WL	31.84	0.29	0.06	0.25	0.07	#N/A	#N/A	#N/A	#N/A	Gg_rs15190690	Gg_rs15187890	4311408	5096870	51	62	11	#N/A	#N/A	#N/A	#N/A	#N/A	#N/A	#N/A	#N/A
22	56	NM_204272_RPL39	7.41	sex	trans	chr22:51-62	suggestive	WL	42.11	0.89	0.15	0.52	0.17	-0.48	0.08	-0.25	0.1	Gg_rs15190690	Gg_rs15187890	4311408	5096870	51	62	11	RPL39L	4	16501944	16504398	1	ENSGALG00000008620	ribosomal protein L39 like	ribosomal protein L39 like [Source:NCBI gene:Acc:374132]
22	57	ENSGALT00000015952_FLVCR1	6.78	nonsex	trans	chr22:51-62	suggestive	WL	37.14	0.3	0.05	0.18	0.06	#N/A	#N/A	#N/A	#N/A	Gg_rs15190690	Gg_rs15187890	4311408	5096870	51	62	11	FLVCR1	3	21873328	21881217	-1	ENSGALG00000009807	feline leukemia virus subgroup C cellular receptor 1	feline leukemia virus subgroup C cellular receptor 1 [Source:HGNC Symbol:Acc:HGNC:24682]
22	58	ENSGALT00000002623_MED1	5.05	nonsex	trans	chr22:51-62	suggestive	WL	29.7	0.17	0.03	0.11	0.04	#N/A	#N/A	#N/A	#N/A	Gg_rs15190690	Gg_rs15187890	4311408	5096870	51	62	11	MED1	27	6951028	6964451	-1	ENSGALG00000001708	mediator complex subunit 1	mediator complex subunit 1 [Source:HGNC Symbol:Acc:HGNC:9234]
23	0	X603862266F1	5.31	nonsex	trans	chr23:0-7	suggestive	WL	34.89	0.35	0.07	0.26	0.09	#N/A	#N/A	#N/A	#N/A	Gg_rs14287506	Gg_rs15192642	318416	752333	0	7	7	#N/A	1	135285100	135285843	-1	#N/A	#N/A	#N/A
23	1	ENSGALT00000005671_ENSGALG00000003583	4.94	nonsex	trans	chr23:0-22	suggestive	RJF	30.48	-0.18	0.04	-0.12	0.05	#N/A	#N/A	#N/A	#N/A	Gg_rs14287506	RBL4501	318416	2275005	0	22	22	#N/A	#N/A	#N/A	#N/A	#N/A	#N/A	#N/A	#N/A
23	11	ENSGALT00000041206_Q800V4_CHICK	7.07	nonsex	cis	chr23:6-15	significant	RJF	40.7	-0.24	0.05	0.06	0.07	#N/A	#N/A	#N/A	#N/A	Gg_rs14287506	Gg_rs15194003	318416	1163038	6	15	9	FABP3	23	703621	707046	-1	ENSGALG00000037050	fatty acid binding protein 3	fatty acid binding protein 3 [Source:NCBI gene:Acc:419557]
23	12	ENSGALT00000000879_Q800V4_CHICK	6.26	nonsex	cis	chr23:3-27	significant	RJF	36.25	-0.32	0.07	0.01	0.1	#N/A	#N/A	#N/A	#N/A	Gg_rs14287506	RBL4501	318416	2275005	3	27	24	FABP3	23	703621	707046	-1	ENSGALG00000037050	fatty acid binding protein 3	fatty acid binding protein 3 [Source:NCBI gene:Acc:419557]
23	14	ENSGALT00000003910_ALPK3	7.14	sex	trans	chr23:10-28	suggestive	RJF	41.56	-0.66	0.17	-0.88	0.26	0.52	0.1	0.64	0.16	Gg_rs15192642	RBL4501	752333	2275005	10	28	18	#N/A	#N/A	#N/A	#N/A	#N/A	#N/A	#N/A	#N/A
23	15	ENSGALT00000003735_SH2D4B	5.68	nonsex	trans	chr23:10-38	suggestive	RJF	32.42	-0.18	0.04	0.08	0.06	#N/A	#N/A	#N/A	#N/A	Gg_rs15192642	RBL4501	752333	2275005	10	38	28	SH2D4B	6	4939678	4992201	-1	ENSGALG00000002370	SH2 domain containing 4B	SH2 domain containing 4B [Source:HGNC Symbol:Acc:HGNC:31440]
23	16	ENSGALT00000038366_ENSGALG00000023318	4.88	nonsex	trans	chr23:10-32	suggestive	RJF	31.45	-0.25	0.05	-0.26	0.08	#N/A	#N/A	#N/A	#N/A	Gg_rs15192642	RBL4501	752333	2275005	10	32	22	#N/A	#N/A	#N/A	#N/A	#N/A	#N/A	#N/A	#N/A
23	21	ENSGALT00000039370_Q5F3S9_CHICK	5.29	nonsex	trans	chr23:13-37	suggestive	WL	33.19	0.2	0.04	0.19	0.06	#N/A	#N/A	#N/A	#N/A	Gg_rs15192642	RBL4501	752333	2275005	13	37	24	GLOD4	19	7073888	7081023	1	ENSGALG00000004817	glyoxalase domain containing 4	glyoxalase domain containing 4 [Source:NCBI gene:Acc:101750166]
23	22	ENSGALT00000005809_PIGS	5.24	nonsex	trans	chr23:7-40	suggestive	WL	28.68	0.22	0.04	0.07	0.07	#N/A	#N/A	#N/A	#N/A	Gg_rs14287506	RBL4501	318416	2275005	7	40	33	PIGS	19	5880064	5884125	-1	ENSGALG00000003665	phosphatidylinositol glycan anchor biosynthesis class S	phosphatidylinositol glycan anchor biosynthesis class S [Source:HGNC Symbol:Acc:HGNC:14937]
23	25	ENSGALT00000036273_CCDC48	4.98	nonsex	trans	chr23:12-39	suggestive	RJF	30.58	-0.1	0.03	-0.16	0.04	#N/A	#N/A	#N/A	#N/A	Gg_rs15192642	RBL4501	752333	2275005	12	39	27		12	5546824	5591184	-1	ENSGALG00000005024	EF-hand and coiled-coil domain containing 1	EF-hand and coiled-coil domain containing 1 [Source:NCBI gene:Acc:415972]
23	27	ENSGALT00000026632_FNDC4	5.83	nonsex	trans	chr23:12-41	suggestive	WL	33.92	0.18	0.03	0.1	0.05	#N/A	#N/A	#N/A	#N/A	Gg_rs15192642	RBL4501	752333	2275005	12	41	29	FNDC4	3	104325698	104331561	1	ENSGALG00000016507	fibronectin type III domain containing 4	fibronectin type III domain containing 4 [Source:NCBI gene:Acc:421981]
23	27	ENSGALT00000027004_SLC9A7	5.21	nonsex	trans	chr23:13-40	suggestive	WL	29.46	0.17	0.04	0.17	0.06	#N/A	#N/A	#N/A	#N/A	Gg_rs15192642	RBL4501	752333	2275005	13	40	27	SLC9A7	1	131537500	131605265	1	ENSGALG00000016734	solute carrier family 9 member A7	solute carrier family 9 member A7 [Source:HGNC Symbol:Acc:HGNC:17123]
23	30	ENSGALT00000034587_ENSGALG00000021425	8.22	sex	trans	chr23:12-39	suggestive	RJF	39.93	-0.54	0.1	-0.52	0.17	0.28	0.07	0.32	0.1	Gg_rs15192642	RBL4501	752333	2275005	12	39	27	#N/A	#N/A	#N/A	#N/A	#N/A	#N/A	#N/A	#N/A
23	33	ENSGALT00000035196_PKIB	6.65	sex	cis	chr23:13-50	significant	RJF	35.96	-0.22	0.11	-0.1	0.17	0.24	0.07	0.09	0.1	Gg_rs15192642	RBL4501	752333	2275005	13	50	37		23	709461	710346	-1	ENSGALG00000021686
23	51	NM_001031536_FLJ12716	5.54	nonsex	trans	chr23:37-85	suggestive	WL	28.98	0.01	0.02	0.12	0.03	#N/A	#N/A	#N/A	#N/A	Gg_rs15194003	Gg_rs15202059	1163038	3689556	37	85	48	TRAPPC11	4	39750588	39775485	-1	ENSGALG00000010654	trafficking protein particle complex 11	trafficking protein particle complex 11 [Source:NCBI gene:Acc:428748]
23	52	NM_001113709_MYH3_chr18_592807	5.21	nonsex	trans	chr23:37-86	suggestive	RJF	30.36	-0.17	0.05	-0.28	0.07	#N/A	#N/A	#N/A	#N/A	Gg_rs15194003	Gg_rs15202059	1163038	3689556	37	86	49	MYH1C	18	609685	626955	-1	ENSGALG00000032404	myosin, heavy chain 1C, skeletal muscle (similar to human myosin, heavy chain 1, skeletal muscle, adult)	myosin, heavy chain 1C, skeletal muscle (similar to human myosin, heavy chain 1, skeletal muscle, adult) [Source:NCBI gene:Acc:417310]
23	64	ENSGALT00000027840_CCDC67	5.1	nonsex	trans	chr23:47-85	suggestive	RJF	29.53	-0.05	0.04	-0.28	0.05	#N/A	#N/A	#N/A	#N/A	Gg_rs15194003	Gg_rs15202059	1163038	3689556	47	85	38	DEUP1	1	187226291	187262877	-1	ENSGALG00000044263	deuterosome assembly protein 1	deuterosome assembly protein 1 [Source:HGNC Symbol:Acc:HGNC:26344]
23	66	X603472478F1	4.68	nonsex	trans	chr23:44-88	suggestive	RJF	30.28	-0.64	0.17	0.6	0.24	#N/A	#N/A	#N/A	#N/A	Gg_rs15194003	Gg_rs15202059	1163038	3689556	44	88	44	#N/A	#N/A	#N/A	#N/A	#N/A	#N/A	#N/A	#N/A
23	73	NM_205443_PLAU	5.85	nonsex	trans	chr23:46-90	suggestive	WL	36.29	0.15	0.03	0.17	0.04	#N/A	#N/A	#N/A	#N/A	Gg_rs15194003	Gg_rs15202059	1163038	3689556	46	90	44	PLAU	6	16341344	16349555	-1	ENSGALG00000005086	plasminogen activator, urokinase	plasminogen activator, urokinase [Source:NCBI gene:Acc:396424]
23	74	ENSGALT00000024048_ENSGALG00000014911	7.64	sex	trans	chr23:49-89	suggestive	RJF	25.51	-0.36	0.07	0.21	0.09	0.2	0.04	-0.11	0.05	Gg_rs15194003	Gg_rs15202059	1163038	3689556	49	89	40	ARL15	Z	16201009	16414354	-1	ENSGALG00000014911	ADP ribosylation factor like GTPase 15	ADP ribosylation factor like GTPase 15 [Source:HGNC Symbol:Acc:HGNC:25945]
23	92	NM_204156_HDAC1	5.51	nonsex	cis	chr23:68-155	significant	RJF	26.13	-0.12	0.03	-0.01	0.04	#N/A	#N/A	#N/A	#N/A	RBL4501	Gg_rs15205981	2275005	4875009	68	155	87	HDAC1	23	5272426	5285757	-1	ENSGALG00000003297	histone deacetylase 1	histone deacetylase 1 [Source:NCBI gene:Acc:373961]
23	109	ENSGALT00000035116_PAFAH2	4.29	nonsex	cis	chr23:85-153	significant	WL	25.51	0.19	0.04	-0.02	0.06	#N/A	#N/A	#N/A	#N/A	RBL4501	X23_4455543	2275005	4287401	85	153	68	PAFAH2	23	3379579	3385804	1	ENSGALG00000021658	platelet activating factor acetylhydrolase 2	platelet activating factor acetylhydrolase 2 [Source:HGNC Symbol:Acc:HGNC:8579]
23	109	ENSGALT00000033073_RPL22L1	4.92	nonsex	trans	chr23:86-140	suggestive	WL	26.79	0.21	0.04	0.05	0.07	#N/A	#N/A	#N/A	#N/A	RBL4501	X23_4455543	2275005	4287401	86	140	54	RPL22L1	9	19878895	19880940	1	ENSGALG00000009312	ribosomal protein L22 like 1	ribosomal protein L22 like 1 [Source:NCBI gene:Acc:100858296]
23	154	ENSGALT00000039286_ENSGALG00000023608	7.1	nonsex	trans	chr23:141-155	suggestive	RJF	42.14	-0.19	0.03	0.08	0.05	#N/A	#N/A	#N/A	#N/A	Gg_rs15202059	Gg_rs15205981	3689556	4875009	141	155	14	#N/A	#N/A	#N/A	#N/A	#N/A	#N/A	#N/A	#N/A
24	0	NM_001039605_PRKAA2	6.8	sex	trans	chr24:0-8	suggestive	WL	36.74	0.14	0.12	-0.82	0.17	-0.14	0.07	0.51	0.1	Gg_rs14292805	Gg_rs14293179	1143074	1506870	0	8	8	PRKAA2	8	26110379	26128996	1	ENSGALG00000010826	protein kinase AMP-activated catalytic subunit alpha 2	protein kinase AMP-activated catalytic subunit alpha 2 [Source:NCBI gene:Acc:429110]
24	0	ENSGALT00000003711_PNP	4.86	nonsex	trans	chr24:0-11	suggestive	WL	30.86	0.16	0.04	0.13	0.05	#N/A	#N/A	#N/A	#N/A	Gg_rs14292805	Gg_rs14293179	1143074	1506870	0	11	11		11	1495153	1504367	-1	ENSGALG00000044146	purine nucleoside phosphorylase	purine nucleoside phosphorylase [Source:NCBI gene:Acc:769958]
24	14	ENSGALT00000033553_C20orf85	6.84	sex	trans	chr24:11-17	suggestive	RJF	39.06	-0.08	0.17	-0.12	0.23	0.25	0.11	0.26	0.15	Gg_rs14292805	GG_rs16194400	1143074	1812195	11	17	6	#N/A	#N/A	#N/A	#N/A	#N/A	#N/A	#N/A	#N/A
24	14	X603599320F1	5.22	nonsex	trans	chr24:1-22	suggestive	RJF	33.44	-0.7	0.13	-0.19	0.17	#N/A	#N/A	#N/A	#N/A	Gg_rs14292805	GG_rs16194400	1143074	1812195	1	22	21	#N/A	10	20251174	20251862	1	#N/A	#N/A	#N/A
24	26	NM_205011_HPGDS	4.64	nonsex	trans	chr24:15-42	suggestive	WL	28.32	0.22	0.05	0.05	0.07	#N/A	#N/A	#N/A	#N/A	Gg_rs14293179	Gg_rs13604720	1506870	2601122	15	42	27	HPGDS	4	37170329	37196424	-1	ENSGALG00000010402	hematopoietic prostaglandin D synthase	hematopoietic prostaglandin D synthase [Source:NCBI gene:Acc:395863]
24	39	X603234319F1	8.18	nonsex	trans	chr24:0-52	suggestive	WL	37.57	0.31	0.05	-0.08	0.08	#N/A	#N/A	#N/A	#N/A	Gg_rs14292805	Gg_rs13604720	1143074	2601122	0	52	52	#N/A	#N/A	#N/A	#N/A	#N/A	#N/A	#N/A	#N/A
24	58	X603867427F1	11.27	sex	cis	chr24:48-66	significant	WL	56.4	0.45	0.28	-0.84	0.39	0.14	0.17	0.52	0.24	GG_rs16194400	Gg_rs14294768	1812195	3033125	48	66	18	VPS26B	24	2575317	2583331	1	ENSGALG00000001521	vacuolar protein sorting 26 homolog B (S. pombe)	VPS26, retromer complex component B [Source:HGNC Symbol:Acc:HGNC:28119]
24	61	ENSGALT00000002312_VPS26B	9.58	sex	cis	chr24:49-67	significant	WL	49.01	0.31	0.21	-0.59	0.3	0.09	0.13	0.34	0.18	GG_rs16194400	Gg_rs14294768	1812195	3033125	49	67	18	VPS26B	24	2575317	2583331	1	ENSGALG00000001521	vacuolar protein sorting 26 homolog B (S. pombe)	VPS26, retromer complex component B [Source:HGNC Symbol:Acc:HGNC:28119]
24	135	ENSGALT00000016526_LGR5	4.73	nonsex	trans	chr24:104-155	suggestive	RJF	30.51	-0.27	0.06	0.2	0.08	#N/A	#N/A	#N/A	#N/A	Gg_rs13605511	GG_rs16198590	4226710	5301340	104	155	51	LGR5	1	36352208	36436218	1	ENSGALG00000010163	leucine rich repeat containing G protein-coupled receptor 5	leucine rich repeat containing G protein-coupled receptor 5 [Source:HGNC Symbol:Acc:HGNC:4504]
24	142	X603469469F1	6.66	sex	trans	chr24:115-154	suggestive	RJF	40.56	-0.99	0.22	0.74	0.26	0.53	0.13	-0.25	0.15	Gg_rs13605511	GG_rs16198590	4226710	5301340	115	154	39	#N/A	#N/A	#N/A	#N/A	#N/A	#N/A	#N/A	#N/A
24	185	NM_001006319_DDX6	4.13	nonsex	cis	chr24:160-201	suggestive	RJF	25.46	-0.27	0.07	0.14	0.08	#N/A	#N/A	#N/A	#N/A	X24_4804919	BCDO2_1	4781781	6151480	160	201	41	DDX6	24	5580358	5594291	-1	ENSGALG00000033064	DEAD-box helicase 6	DEAD-box helicase 6 [Source:NCBI gene:Acc:419783]
24	196	ENSGALT00000006888_ENSGALG00000004322	7.36	sex	trans	chr24:187-203	suggestive	RJF	42.04	-0.18	0.22	-0.41	0.26	0.31	0.13	0.47	0.16	GG_rs16198590	BCDO2_1	5301340	6151480	187	203	16		7	6622423	6635326	1	ENSGALG00000004322	aryl hydrocarbon receptor-like	aryl hydrocarbon receptor-like [Source:NCBI gene:Acc:100859347]
24	203	X603844404F1	5.35	nonsex	trans	chr24:185-203	suggestive	WL	33.85	0.14	0.04	0.21	0.04	#N/A	#N/A	#N/A	#N/A	GG_rs16198590	BCDO2_1	5301340	6151480	185	203	18	#N/A	#N/A	#N/A	#N/A	#N/A	#N/A	#N/A	#N/A
25	124	ENSGALT00000001821_CCDC42	8.21	sex	trans	chr25:57-141	suggestive	WL	39.79	0.86	0.25	-0.46	0.34	-0.84	0.18	0.65	0.22	GG_rs16723724	Gg_rs16682367	177009	3687372	57	141	84	#N/A	#N/A	#N/A	#N/A	#N/A	#N/A	#N/A	#N/A
25	191	X603957232F1	5.21	nonsex	trans	chr25:165-191	suggestive	WL	33.76	0.13	0.03	0.16	0.05	#N/A	#N/A	#N/A	#N/A	snp.2347.3.303.S.1	Gg_rs16682367	2464112	3687372	165	191	26	#N/A	#N/A	#N/A	#N/A	#N/A	#N/A	#N/A	#N/A
26	4	NM_001031028_MYBPH	3.51	nonsex	cis	chr26:0-15	suggestive	WL	22.38	0.16	0.04	-0.05	0.06	#N/A	#N/A	#N/A	#N/A	Gg_rs13724830	Gg_rs13605725	227502	1437975	0	15	15	MYBPHL	26	1011100	1020640	-1	ENSGALG00000000164	myosin binding protein H like	myosin binding protein H like [Source:NCBI gene:Acc:421154]
26	4	ENSGALT00000035419_ENSGALG00000021875	5.78	nonsex	trans	chr26:0-18	suggestive	RJF	34.56	-0.19	0.05	0.27	0.07	#N/A	#N/A	#N/A	#N/A	Gg_rs13724830	X26_1308001	227502	1511882	0	18	18	#N/A	#N/A	#N/A	#N/A	#N/A	#N/A	#N/A	#N/A
26	11	ENSGALT00000010507_PCGF5	4.96	nonsex	trans	chr26:2-15	suggestive	RJF	31.32	-0.05	0.02	0.13	0.03	#N/A	#N/A	#N/A	#N/A	Gg_rs13724830	Gg_rs13605725	227502	1437975	2	15	13	PCGF5	6	20551751	20576052	1	ENSGALG00000006502	polycomb group ring finger 5	polycomb group ring finger 5 [Source:NCBI gene:Acc:423796]
26	11	ENSGALT00000035441_ENSGALG00000021896	4.86	nonsex	trans	chr26:0-33	suggestive	WL	31.41	0.26	0.06	0.15	0.09	#N/A	#N/A	#N/A	#N/A	Gg_rs13724830	Gg_rs15230937	227502	2511713	0	33	33	GTF2E1	1	80503134	80556121	-1	ENSGALG00000042320	general transcription factor IIE subunit 1	general transcription factor IIE subunit 1 [Source:HGNC Symbol:Acc:HGNC:4650]
26	12	ENSGALT00000040673_Q2TV23_CHICK	5.67	nonsex	trans	chr26:0-18	suggestive	RJF	34.33	-0.12	0.02	0.1	0.04	#N/A	#N/A	#N/A	#N/A	Gg_rs13724830	X26_1308001	227502	1511882	0	18	18	#N/A	#N/A	#N/A	#N/A	#N/A	#N/A	#N/A	#N/A
26	30	ENSGALT00000040084_WIPF2	5.02	nonsex	trans	chr26:0-45	suggestive	RJF	30.06	-0.12	0.03	-0.11	0.05	#N/A	#N/A	#N/A	#N/A	Gg_rs13724830	Gg_rs15230937	227502	2511713	0	45	45	#N/A	#N/A	#N/A	#N/A	#N/A	#N/A	#N/A	#N/A
26	30	ENSGALT00000005447_PLEKHM2	5.97	nonsex	trans	chr26:12-43	suggestive	RJF	27.32	-0.04	0.03	-0.27	0.05	#N/A	#N/A	#N/A	#N/A	Gg_rs15466096	Gg_rs15230937	1110806	2511713	12	43	31	PLEKHM2	21	4207169	4227450	1	ENSGALG00000003439	pleckstrin homology and RUN domain containing M2	pleckstrin homology and RUN domain containing M2 [Source:HGNC Symbol:Acc:HGNC:29131]
26	43	X603848449F1	5.4	nonsex	trans	chr26:31-66	suggestive	WL	30.42	0.24	0.05	0.3	0.08	#N/A	#N/A	#N/A	#N/A	X26_1308001	Gg_rs15233639	1511882	3224844	31	66	35	#N/A	#N/A	#N/A	#N/A	#N/A	#N/A	#N/A	#N/A
26	49	ENSGALT00000015332_C1orf58	4.92	nonsex	trans	chr26:28-71	suggestive	WL	31.81	0.17	0.04	-0.03	0.06	#N/A	#N/A	#N/A	#N/A	X26_1308001	Gg_rs15233639	1511882	3224844	28	71	43	BROX	3	18081222	18103577	-1	ENSGALG00000009413	BRO1 domain and CAAX motif containing	BRO1 domain and CAAX motif containing [Source:HGNC Symbol:Acc:HGNC:26512]
26	57	NM_204664_C4BPA	4.14	nonsex	cis	chr26:26-82	significant	WL	26.29	0.18	0.04	0.08	0.06	#N/A	#N/A	#N/A	#N/A	X26_1308001	Gg_rs15233639	1511882	3224844	26	82	56	C4BPA	26	2687134	2698396	1	ENSGALG00000001175	complement component 4 binding protein, alpha	complement component 4 binding protein, alpha [Source:NCBI gene:Acc:395384]
26	120	X603597281F1	4.1	nonsex	cis	chr26:105-128	significant	RJF	27.19	-0.17	0.05	0.21	0.08	#N/A	#N/A	#N/A	#N/A	Gg_rs15233639	GG_rs16204548	3224844	4745095	105	128	23	#N/A	26	3871009	3871569	-1	#N/A	#N/A	#N/A
26	155	ENSGALT00000031227_SLC25A40	7.61	sex	trans	chr26:144-160	suggestive	RJF	40.24	-0.28	0.2	1.49	0.26	0.17	0.12	-0.79	0.16	GG_rs16204548	Gg_rs14301306	4745095	4995520	144	160	16	SLC25A40	2	20813825	20827731	-1	ENSGALG00000019662	solute carrier family 25 member 40	solute carrier family 25 member 40 [Source:HGNC Symbol:Acc:HGNC:29680]
26	160	X603845184F1	10.71	nonsex	trans	chr26:154-160	significant	WL	53.75	0.26	0.03	0.2	0.05	#N/A	#N/A	#N/A	#N/A	GG_rs16204548	Gg_rs14301306	4745095	4995520	154	160	6	#N/A	#N/A	#N/A	#N/A	#N/A	#N/A	#N/A	#N/A
27	0	ENSGALT00000023520_ENSGALG00000014588	7.39	sex	cis	chr27:0-9	significant	RJF	43.7	-0.44	0.26	-0.72	0.36	0.64	0.18	0.73	0.24	RBL280	Gg_rs15238525	2635524	4372230	0	9	9		27	2559034	2562719	-1	ENSGALG00000051289
27	7	ENSGALT00000021758_ENSGALG00000013327	3.63	nonsex	cis	chr27:0-27	suggestive	RJF	22.03	-0.17	0.06	0.12	0.09	#N/A	#N/A	#N/A	#N/A	RBL280	Gg_rs15238525	2635524	4372230	0	27	27		27	2563991	2604129	-1	ENSGALG00000044631
27	26	NM_206865_POPDC2	5.2	nonsex	trans	chr27:9-35	suggestive	WL	31.62	0.13	0.04	-0.12	0.06	#N/A	#N/A	#N/A	#N/A	Gg_rs15241862	GG_rs14302341	3626305	4834331	9	35	26	POPDC2	1	80944283	80954049	1	ENSGALG00000014988	popeye domain containing 2	popeye domain containing 2 [Source:NCBI gene:Acc:404229]
27	68	NM_001080104_GIP	5.16	nonsex	cis	chr27:60-86	significant	WL	30.7	0.2	0.05	-0.11	0.07	#N/A	#N/A	#N/A	#N/A	GG_rs14302341	GG_rs14304199	4834331	7519096	60	86	26	GIP	27	6090482	6098133	1	ENSGALG00000001299	gastric inhibitory polypeptide	gastric inhibitory polypeptide [Source:NCBI gene:Acc:419989]
27	112	NM_001079727_RCOR3	7.58	sex	trans	chr27:98-118	suggestive	WL	42.79	0.04	0.1	-0.2	0.14	-0.13	0.07	0.27	0.09	Gg_rs15242418	GG_rs14304199	5995571	7519096	98	118	20	RCOR3	3	22389980	22414051	-1	ENSGALG00000009871	REST corepressor 3	REST corepressor 3 [Source:NCBI gene:Acc:421380]
27	118	ENSGALT00000015932_MON2	4.7	nonsex	trans	chr27:98-118	suggestive	RJF	30.02	-0.2	0.04	0.02	0.05	#N/A	#N/A	#N/A	#N/A	Gg_rs15242418	GG_rs14304199	5995571	7519096	98	118	20	#N/A	#N/A	#N/A	#N/A	#N/A	#N/A	#N/A	#N/A
28	23	ENSGALT00000041234_ZNF414	10.92	nonsex	cis	chr28:14-33	significant	RJF	56.77	-0.35	0.04	0.02	0.06	#N/A	#N/A	#N/A	#N/A	Gg_rs15246213	Gg_rs15247667	1119248	2582768	14	33	19	ZNF414	28	1838058	1841885	-1	ENSGALG00000024378	zinc finger protein 414	zinc finger protein 414 [Source:HGNC Symbol:Acc:HGNC:20630]
28	23	ENSGALT00000009118_KSR1	4.63	nonsex	trans	chr28:7-44	suggestive	WL	30.28	0.1	0.02	-0.04	0.03	#N/A	#N/A	#N/A	#N/A	Gg_rs15246213	Gg_rs15247667	1119248	2582768	7	44	37		19	9302652	9331188	1	ENSGALG00000005685	kinase suppressor of ras 1	kinase suppressor of ras 1 [Source:NCBI gene:Acc:427839]
28	25	X603863527F1	5.76	nonsex	trans	chr28:13-39	suggestive	RJF	34.11	-0.32	0.09	-0.45	0.13	#N/A	#N/A	#N/A	#N/A	Gg_rs15246213	Gg_rs15247667	1119248	2582768	13	39	26	#N/A	4	78595313	78595874	1	#N/A	#N/A	#N/A
28	26	X603956016F1	5.79	nonsex	trans	chr28:14-39	suggestive	WL	36.13	0.18	0.05	0.25	0.08	#N/A	#N/A	#N/A	#N/A	Gg_rs15246213	Gg_rs15247667	1119248	2582768	14	39	25	#N/A	#N/A	#N/A	#N/A	#N/A	#N/A	#N/A	#N/A
28	27	ENSGALT00000013868_ATL2	7	sex	trans	chr28:11-41	suggestive	RJF	41.29	-0.45	0.07	0.21	0.11	0.28	0.05	-0.14	0.07	Gg_rs15246213	Gg_rs15247667	1119248	2582768	11	41	30	#N/A	#N/A	#N/A	#N/A	#N/A	#N/A	#N/A	#N/A
28	27	ENSGALT00000018992_MRPL18	8.54	sex	trans	chr28:19-36	suggestive	WL	48.21	0.52	0.14	0.24	0.21	-0.21	0.09	0	0.13	Gg_rs15246213	Gg_rs15247667	1119248	2582768	19	36	17	MRPL18	3	45688651	45691597	-1	ENSGALG00000011625	mitochondrial ribosomal protein L18	mitochondrial ribosomal protein L18 [Source:HGNC Symbol:Acc:HGNC:14477]
28	27	ENSGALT00000023138_CREBL2	6.6	sex	trans	chr28:18-33	suggestive	WL	38.72	0.88	0.23	0.45	0.36	-0.54	0.15	0.02	0.22	Gg_rs15246213	Gg_rs15247667	1119248	2582768	18	33	15	CREBL2	1	71960834	71970851	1	ENSGALG00000037030	cAMP responsive element binding protein like 2	cAMP responsive element binding protein like 2 [Source:NCBI gene:Acc:426496]
28	27	NM_001006258_C21orf59	6.25	nonsex	trans	chr28:18-35	suggestive	WL	35.89	0.17	0.04	0.18	0.06	#N/A	#N/A	#N/A	#N/A	Gg_rs15246213	Gg_rs15247667	1119248	2582768	18	35	17	C1H21ORF59	1	106340924	106348250	-1	ENSGALG00000037962	chromosome 1 open reading frame, human C21orf59	chromosome 1 open reading frame, human C21orf59 [Source:NCBI gene:Acc:418497]
28	27	ENSGALT00000007726_Q5ZL89_CHICK	4.63	nonsex	trans	chr28:16-37	suggestive	WL	30.26	0.11	0.04	0.17	0.05	#N/A	#N/A	#N/A	#N/A	Gg_rs15246213	Gg_rs15247667	1119248	2582768	16	37	21	GPATCH1	11	10018024	10138369	1	ENSGALG00000004839	G-patch domain containing 1	G-patch domain containing 1 [Source:HGNC Symbol:Acc:HGNC:24658]
28	27	ENSGALT00000024172_HS3ST5	5.4	nonsex	trans	chr28:16-36	suggestive	WL	34.26	0.12	0.04	0.2	0.06	#N/A	#N/A	#N/A	#N/A	Gg_rs15246213	Gg_rs15247667	1119248	2582768	16	36	20	#N/A	#N/A	#N/A	#N/A	#N/A	#N/A	#N/A	#N/A
28	28	ENSGALT00000021339_MED10	7.97	sex	trans	chr28:18-43	suggestive	WL	44.68	0.31	0.12	-0.59	0.19	-0.12	0.08	0.48	0.12	Gg_rs15246213	Gg_rs15247667	1119248	2582768	18	43	25	MED10	2	79858774	79862773	1	ENSGALG00000028336	mediator complex subunit 10	mediator complex subunit 10 [Source:HGNC Symbol:Acc:HGNC:28760]
28	28	ENSGALT00000021571_ETNK1	7.17	sex	trans	chr28:19-41	suggestive	RJF	41.01	-0.51	0.18	0.37	0.27	0.23	0.11	-0.44	0.17	Gg_rs15246213	Gg_rs15247667	1119248	2582768	19	41	22	ETNK1	1	66453732	66480164	-1	ENSGALG00000013205	ethanolamine kinase 1	ethanolamine kinase 1 [Source:HGNC Symbol:Acc:HGNC:24649]
28	28	ENSGALT00000005857_MACF1	5.66	nonsex	trans	chr28:15-39	suggestive	RJF	32.16	-0.15	0.04	-0.17	0.06	#N/A	#N/A	#N/A	#N/A	Gg_rs15246213	Gg_rs15247667	1119248	2582768	15	39	24	MACF1	23	5492614	5603434	1	ENSGALG00000003693	microtubule-actin crosslinking factor 1	microtubule actin crosslinking factor 1 [Source:HGNC Symbol:Acc:HGNC:13664]
28	28	NM_001079494_AP2M1	4.78	nonsex	trans	chr28:16-41	suggestive	RJF	29.34	-0.12	0.04	-0.2	0.06	#N/A	#N/A	#N/A	#N/A	Gg_rs15246213	Gg_rs15247667	1119248	2582768	16	41	25	AP2M1	9	15974028	15997218	1	ENSGALG00000008432	adaptor related protein complex 2 mu 1 subunit	adaptor related protein complex 2 mu 1 subunit [Source:NCBI gene:Acc:770246]
28	31	NM_001006338_RNF126	3.54	nonsex	cis	chr28:15-86	suggestive	RJF	23.36	-0.11	0.03	-0.09	0.05	#N/A	#N/A	#N/A	#N/A	Gg_rs15246213	Gg_rs14307279	1119248	3814681	15	86	71	RNF126	28	2819899	2829312	-1	ENSGALG00000042948	ring finger protein 126	ring finger protein 126 [Source:NCBI gene:Acc:420085]
28	31	ENSGALT00000001225_PLEKHJ1	4.22	nonsex	cis	chr28:13-51	significant	RJF	26.57	-0.13	0.04	-0.14	0.06	#N/A	#N/A	#N/A	#N/A	Gg_rs15246213	Gg_rs15247667	1119248	2582768	13	51	38	PLEKHJ1	28	2118169	2124677	1	ENSGALG00000000835	pleckstrin homology domain containing J1	pleckstrin homology domain containing J1 [Source:NCBI gene:Acc:428324]
28	31	ENSGALT00000025150_RASGRF2	7.09	sex	trans	chr28:18-48	suggestive	RJF	39.99	-0.37	0.15	0.27	0.23	0.15	0.1	-0.33	0.14	Gg_rs15246213	Gg_rs15247667	1119248	2582768	18	48	30	RASGRF2	Z	63986799	64109277	-1	ENSGALG00000015598	Ras protein specific guanine nucleotide releasing factor 2	Ras protein specific guanine nucleotide releasing factor 2 [Source:HGNC Symbol:Acc:HGNC:9876]
28	32	ENSGALT00000013406_MED13L	7.95	sex	trans	chr28:20-47	suggestive	RJF	43.69	-0.3	0.13	0.6	0.2	0.13	0.08	-0.53	0.13	Gg_rs15246213	Gg_rs15247667	1119248	2582768	20	47	27	MED13L	15	11842672	12020606	1	ENSGALG00000008238	mediator complex subunit 13 like	mediator complex subunit 13L [Source:HGNC Symbol:Acc:HGNC:22962]
28	32	ENSGALT00000015018_Q5ZJ19_CHICK	5.64	nonsex	trans	chr28:15-47	suggestive	RJF	34.67	-0.08	0.02	0.11	0.03	#N/A	#N/A	#N/A	#N/A	Gg_rs15246213	Gg_rs15247667	1119248	2582768	15	47	32	ATP6V0C	14	14249705	14260962	-1	ENSGALG00000009229	ATPase H+ transporting V0 subunit c	ATPase H+ transporting V0 subunit c [Source:NCBI gene:Acc:416753]
28	34	ENSGALT00000021807_SAFB2	4.92	nonsex	cis	chr28:9-62	significant	RJF	31.16	-0.16	0.03	0.1	0.05	#N/A	#N/A	#N/A	#N/A	Gg_rs15246213	Gg_rs14307279	1119248	3814681	9	62	53		28	1439512	1454067	-1	ENSGALG00000013365	scaffold attachment factor B	scaffold attachment factor B [Source:NCBI gene:Acc:426047]
28	35	X603230438F1	7.13	nonsex	trans	chr28:7-85	suggestive	RJF	39.61	-0.33	0.06	0.01	0.08	#N/A	#N/A	#N/A	#N/A	Gg_rs15246213	Gg_rs14307279	1119248	3814681	7	85	78	#N/A	#N/A	#N/A	#N/A	#N/A	#N/A	#N/A	#N/A
28	36	ENSGALT00000015584_SPOCK3	7.34	sex	trans	chr28:18-60	suggestive	RJF	38.76	-0.57	0.18	0.61	0.27	0.25	0.11	-0.52	0.16	Gg_rs15246213	Gg_rs14307279	1119248	3814681	18	60	42	SPOCK3	4	24520359	24685116	-1	ENSGALG00000009568	SPARC/osteonectin, cwcv and kazal like domains proteoglycan 3	SPARC (osteonectin), cwcv and kazal like domains proteoglycan 3 [Source:HGNC Symbol:Acc:HGNC:13565]
28	37	ENSGALT00000035078_GPX4	4.53	nonsex	cis	chr28:14-83	significant	RJF	24.99	-0.14	0.03	-0.01	0.05	#N/A	#N/A	#N/A	#N/A	Gg_rs15246213	Gg_rs14307279	1119248	3814681	14	83	69	GPX4	28	3034833	3036390	1	ENSGALG00000002595	glutathione peroxidase 4	glutathione peroxidase 4 [Source:NCBI gene:Acc:374056]
28	55	ENSGALT00000001723_UBXD1	5.49	nonsex	cis	chr28:40-80	significant	RJF	32.88	-0.11	0.02	0.04	0.04	#N/A	#N/A	#N/A	#N/A	X28_1608048	Gg_rs14307279	2115727	3814681	40	80	40	UBXN6	28	2621315	2626103	-1	ENSGALG00000001146	UBX domain protein 6	UBX domain protein 6 [Source:HGNC Symbol:Acc:HGNC:14928]
28	61	X603599785F1	6.57	nonsex	cis	chr28:38-79	significant	RJF	39.58	-0.27	0.05	0.21	0.09	#N/A	#N/A	#N/A	#N/A	X28_1608048	Gg_rs14307279	2115727	3814681	38	79	41	#N/A	28	2909078	2909795	1	#N/A	#N/A	#N/A
28	102	X603862309F1	20.22	sex	cis	chr28:92-111	significant	WL	77.75	1.1	0.24	0.35	0.32	-0.13	0.14	-0.28	0.19	Gg_rs14306112	X28_3803332	2746445	4349920	92	111	19	#N/A	28	3908623	3909214	-1	#N/A	#N/A	#N/A
28	102	X603865163F1	22.5	nonsex	cis	chr28:93-113	significant	WL	81.49	0.97	0.07	0.06	0.09	#N/A	#N/A	#N/A	#N/A	Gg_rs14306112	X28_3803332	2746445	4349920	93	113	20	#N/A	28	3908407	3909214	-1	#N/A	#N/A	#N/A
28	103	X603220467F1	18.56	nonsex	trans	chr28:94-112	significant	WL	75.94	1.12	0.09	0.06	0.13	#N/A	#N/A	#N/A	#N/A	Gg_rs14306112	X28_3803332	2746445	4349920	94	112	18	#N/A	#N/A	#N/A	#N/A	#N/A	#N/A	#N/A	#N/A
28	106	X603864916F1	14.1	nonsex	cis	chr28:94-115	significant	WL	66.17	1.14	0.12	0.08	0.17	#N/A	#N/A	#N/A	#N/A	Gg_rs14306112	X28_3803332	2746445	4349920	94	115	21	#N/A	28	3908246	3908930	-1	#N/A	#N/A	#N/A
28	107	NM_001006339_COPE	7.8	nonsex	cis	chr28:95-119	significant	RJF	46.58	-0.24	0.04	0.07	0.05	#N/A	#N/A	#N/A	#N/A	Gg_rs14306112	X28_3803332	2746445	4349920	95	119	24	COPE	28	3824581	3829413	1	ENSGALG00000003153	coatomer protein complex subunit epsilon	coatomer protein complex subunit epsilon [Source:NCBI gene:Acc:420117]
28	107	X603234351F1	4.82	nonsex	trans	chr28:87-119	suggestive	RJF	29.44	-0.45	0.12	0.71	0.16	#N/A	#N/A	#N/A	#N/A	Gg_rs14306112	X28_3803332	2746445	4349920	87	119	32	#N/A	#N/A	#N/A	#N/A	#N/A	#N/A	#N/A	#N/A
28	123	ENSGALT00000013856_MRPS25	7.71	sex	trans	chr28:109-130	suggestive	RJF	43.23	-0.01	0.1	-0.03	0.14	0.12	0.06	0.05	0.08	Gg_rs14307279	Gg_rs15252823	3814681	4745154	109	130	21	MRPS25	12	20135662	20138729	-1	ENSGALG00000008506	mitochondrial ribosomal protein S25	mitochondrial ribosomal protein S25 [Source:NCBI gene:Acc:416129]
28	128	ENSGALT00000012503_Q2YHU0_CHICK	4.78	nonsex	trans	chr28:118-131	suggestive	WL	31.21	0.05	0.05	-0.37	0.07	#N/A	#N/A	#N/A	#N/A	Gg_rs14307279	GG_rs15252842	3814681	4757842	118	131	13	CD300LG	18	10410168	10414906	-1	ENSGALG00000007713	CD300 molecule like family member g	CD300 molecule like family member g [Source:NCBI gene:Acc:422107]
28	130	ENSGALT00000035004_TMEM38A	3.73	nonsex	cis	chr28:113-131	suggestive	WL	24.72	0.22	0.06	-0.2	0.08	#N/A	#N/A	#N/A	#N/A	Gg_rs14307279	GG_rs15252842	3814681	4757842	113	131	18	TMEM38A	28	4384819	4391056	-1	ENSGALG00000003778	transmembrane protein 38A	transmembrane protein 38A [Source:NCBI gene:Acc:771253]
28	131	ENSGALT00000031535_TFAP2D	4.71	nonsex	trans	chr28:123-131	suggestive	RJF	29.54	-0.13	0.03	0.1	0.04	#N/A	#N/A	#N/A	#N/A	Gg_rs14307279	GG_rs15252842	3814681	4757842	123	131	8	TFAP2D	3	108267469	108317357	-1	ENSGALG00000019842	transcription factor AP-2 delta	transcription factor AP-2 delta [Source:NCBI gene:Acc:771525]
