# Supplementary material for: The genetic regulation of size variation in the transcriptome of the cerebrum in the chicken and its role in domestication and brain size evolution
Source: BMC Genomics. 2020 Jul 29;21:518. doi: 10.1186/s12864-020-06908-0 (PMC7392834; doi:10.1186/s12864-020-06908-0)
Supplement: Supplementary file 2 — Additional file 2: Table S2. GO analysis for each of the eQTL hotspots. GO categories and terms are presented, along with the counts for each term, the nominal p-value (with this considered suggestive if P < 0.05), and the Benjamini-corrected p-value (with this considered significant if P < 0.05). [file 12864_2020_6908_MOESM2_ESM.xlsx]

## Sheet: hotspot cerebrum summary
Hotspot ID	Gene Name	Gene ID	QTL effect (RJF | WL)	QTL type (cis | trans)	Number of Genes	Gene chromosome	Number probesets w/o gene location	Probesets w/o gene location
chr1@775-784	GLIPR1L CKLF CRHR2 TBX22 SPEN DYNLRB1 SEMA6A C12orf43	ENSGALG00000010224 ENSGALG00000005254 ENSGALG00000005657 ENSGALG00000004093 ENSGALG00000036932 ENSGALG00000034509 ENSGALG00000002294 ENSGALG00000006965	4 | 4	1 | 7	8	1 11 2 4 21 20 Z 15	6	X603847671F1 X603372493F1 X603469019F1 ENSGALT00000027163_Q9W6Q6_CHICK ENSGALT00000040752_ENSGALG00000024125 X603848147F1
chr1@869-915	SYN3 KCNJ6 ARID4A WASHC4 TNNI3K ALG11 KANK4 GAB1 CDHR2 CG-1B POLR2F GNAL	ENSGALG00000019325 ENSGALG00000033589 ENSGALG00000016054 ENSGALG00000012037 ENSGALG00000028254 ENSGALG00000011353 ENSGALG00000017022 ENSGALG00000010953 ENSGALG00000009898 ENSGALG00000003285 ENSGALG00000012420 ENSGALG00000012291 ENSGALG00000013785	5 | 8	5 | 8	13	1 5 8 4 13 2	7	ENSGALT00000036480_FND3A_CHICK X603231142F1 X603842355F1 X603842872F1 ENSGALT00000011090_Q92062_CHICK X603848077F1 ENSGALT00000020007_O42483_CHICK
chr1@1801-1817	CCSER1 CRHR1 AGAP1 LIPT1 H1FX KPNB1 DMP1 ACVR2A TAOK3 PIAS2	ENSGALG00000010392 ENSGALG00000032978 ENSGALG00000000371 ENSGALG00000004045 ENSGALG00000016758 ENSGALG00000037991 ENSGALG00000036962 ENSGALG00000048954 ENSGALG00000012444 ENSGALG00000006899 ENSGALG00000007396 ENSGALG00000039434	7 | 5	1 | 11	12	4 1 27 7 12 24 15 Z	11	X603843419F1 ENSGALT00000022889_Q5ZL81_CHICK ENSGALT00000025802_OSR2 ENSGALT00000017769_NFIA_CHICK ENSGALT00000007286_RBG1L_CHICK ENSGALT00000019967_C7orf16 ENSGALT00000003717_NRG3 X603954161F1 ENSGALT00000015082_HOXD10 X603962165F1 X603846268F1
chr1@2341-2344	CHAF1A EDNRB2 ACADSB RELT CCDC103 HIVEP1 DEK DRG1 TPPP3 SERGEF AASDHPPT	ENSGALG00000001126 ENSGALG00000007466 ENSGALG00000041417 ENSGALG00000049427 ENSGALG00000000918 ENSGALG00000012739 ENSGALG00000012684 ENSGALG00000015652 ENSGALG00000006921 ENSGALG00000002103 ENSGALG00000006231 ENSGALG00000027981	4 | 8	1 | 11	12	28 4 6 1 27 2 15 11 5	2	ENSGALT00000040387_LOC768986 ENSGALT00000015432_DOCK4
chr2@553-571	MMRN1 GPC1 STRADB GFOD1 UNG TMEM243 STK17A EGFR TTBK1 LRRC18 SLC7A5 CDH6 TXLNB MYLIP	ENSGALG00000010391 ENSGALG00000040316 ENSGALG00000008373 ENSGALG00000012730 ENSGALG00000021285 ENSGALG00000006633 ENSGALG00000017418 ENSGALG00000031117 ENSGALG00000038089 ENSGALG00000008627 ENSGALG00000053919 ENSGALG00000005845 ENSGALG00000012917 ENSGALG00000013822 ENSGALG00000012704	7 | 8	4 | 11	15	4 9 7 2 15 1 18 3 6 11	10	X603844666F1 ENSGALT00000023027_CV040_CHICK ENSGALT00000010526_Q71SY9_CHICK ENSGALT00000020179_ENSGALG00000012353 ENSGALT00000032438_ENSGALG00000020338 X603848142F1 X603159316F1 X603847957F1 X603372142F1 ENSGALT00000002625_ENSGALG00000001710
chr2@1040-1067	CA2 KIAA0907 NBN COPS5 SNTB1 ZBTB5 UBE2G2 TRIM27.2 UHMK1 GTF2B INTS13 LURAP1L CCN3 CETN1 CNDP2 TPX2 SLC35B2 ANXA5 NR2E1 TXNRD3 PHF21A GSTZ1 EDARADD SCN2B EGF MED17 MRPL15 POLR3A SCCPDH CHORDC1 SLC35G2 KIFC1 CPPED1 HDAC4 SYNM ST8SIA1 HHEX CCT2 TMEM144 CCNG2 ANGEL1 DAAM1 SNX5 SUMO1 MTRF1 SEC22A TBCK OAT RWDD1 LAMP1	ENSGALG00000030781 ENSGALG00000014652 ENSGALG00000037686 ENSGALG00000030843 ENSGALG00000005924 ENSGALG00000034528 ENSGALG00000005354 ENSGALG00000005667 ENSGALG00000029360 ENSGALG00000019835 ENSGALG00000002734 ENSGALG00000006205 ENSGALG00000014083 ENSGALG00000029932 ENSGALG00000038364 ENSGALG00000007510 ENSGALG00000019514 ENSGALG00000006267 ENSGALG00000010174 ENSGALG00000011885 ENSGALG00000015305 …	45 | 9	5 | 49	54	2 25 13 Z 9 14 16 8 1 4 20 3 12 5 24 6 7 10	17	X603370916F1 ENSGALT00000023249_GPATCH8 ENSGALT00000037917_ANKRD56 ENSGALT00000015167_PSN1_CHICK ENSGALT00000017500_RM37_CHICK ENSGALT00000037509_CCDC112 X603232944F1 X603843344F1 ENSGALT00000015161_ENSGALG00000009317 ENSGALT00000017084_COL25A1 ENSGALT00000023443_LRRC23 ENSGALT00000025892_CTHRC1 ENSGALT00000035369_LOC777521 ENSGALT00000036268_ENSGALG00000022654 ENSGALT00000016045_B0FLP3_CHICK NM_…
chr3@78-96	CRKL KIAA0100 DHRS13 COX15 ASPHD2 CIT NSUN5 NPRL2 ZDHHC9 GINS4 EEF2 DPF3 PLK3 KIF1BP	ENSGALG00000006390 ENSGALG00000003766 ENSGALG00000004009 ENSGALG00000007465 ENSGALG00000023396 ENSGALG00000007354 ENSGALG00000000891 ENSGALG00000002131 ENSGALG00000031551 ENSGALG00000003492 ENSGALG00000033884 ENSGALG00000009352 ENSGALG00000010129 ENSGALG00000004156	13 | 1	0 | 14	14	15 19 6 12 4 22 28 5 8	4	X603959210F1 X603471655F1 ENSGALT00000030784_FAM49B ENSGALT00000036238_LOC416056
chr3@643-649	COMTD1 FIG4 SPOUT1 TTLL7 MBD3 SCARB2 SNX14 OTUD6A GRK4 UBE3C	ENSGALG00000005000 ENSGALG00000015070 ENSGALG00000004622 ENSGALG00000008850 ENSGALG00000001101 ENSGALG00000011499 ENSGALG00000015831 ENSGALG00000041337 ENSGALG00000015645 ENSGALG00000006461	11 | 0	1 | 10	11	6 3 17 8 28 4 2	5	X603221822F1 X603232152F1 ENSGALT00000009661_LOC416292 X603159209F1 ENSGALT00000030409_ENSGALG00000019214
chr4@250-279	EPAS1 HPGDS GAB1 ACOT9 NDUFAF2 PRORSD1P FOXJ2 SYN3 BTC MAP1LC3C WASHC3 FAM161B ARL2BP SMARCA5 YWHAB SCFD2 C12orf43 TENT4B ARID4A PCBD2 AZIN1	ENSGALG00000010005 ENSGALG00000010402 ENSGALG00000009898 ENSGALG00000016351 ENSGALG00000027564 ENSGALG00000051779 ENSGALG00000014329 ENSGALG00000033589 ENSGALG00000028608 ENSGALG00000010741 ENSGALG00000012760 ENSGALG00000010196 ENSGALG00000049492 ENSGALG00000009913 ENSGALG00000004143 ENSGALG00000039168 ENSGALG00000006965 ENSGALG00000031851 ENSGALG00000012037 ENSGALG00000006367 ENSGALG00000029295	15 | 6	4 | 17	21	3 4 1 Z 5 11 20 15 13 2	6	X603841792F1 ENSGALT00000012970_ALG13 ENSGALT00000030505_Q5ZJT4_CHICK X603231821F1 X603955628F1 X603848039F1
chr5@229-245	NEK9 SLC39A9 RGS6 MFSD4A C5H15orf41 GLRB SPTSSA OTOP2 RFC3 ARG2 HECTD1 CHP1 NOX1 PDSS1 RPL3 GEM TERF2 CAMK2D GEMIN2	ENSGALG00000010314 ENSGALG00000009438 ENSGALG00000009368 ENSGALG00000000695 ENSGALG00000035769 ENSGALG00000009801 ENSGALG00000006465 ENSGALG00000009395 ENSGALG00000025755 ENSGALG00000007791 ENSGALG00000017064 ENSGALG00000009519 ENSGALG00000009946 ENSGALG00000008569 ENSGALG00000006707 ENSGALG00000007559 ENSGALG00000012172 ENSGALG00000032506 ENSGALG00000000657 ENSGALG00000041635 ENSGALG00000049684 …	12 | 11	10 | 13	23	5 26 3 12 4 18 1 2 11	5	X603957141F1 X603848756F1 ENSGALT00000036314_ENSGALG00000022676 ENSGALT00000039388_ENSGALG00000023638 X603257863F1
chr5@287-318	SPTSSA GEMIN2 KIF3A SLC24A4 EFCAB11 NPY BZW1 CCNA2 SRSF5A NRDE2 SFMBT1 COCH CDC73 UBE2W GARS PIGH NELL2 TTC27 MYO1G JMJD6 TEX10 CPSF2 MFSD1	ENSGALG00000025755 ENSGALG00000010154 ENSGALG00000006860 ENSGALG00000010793 ENSGALG00000020402 ENSGALG00000010983 ENSGALG00000008220 ENSGALG00000011881 ENSGALG00000033259 ENSGALG00000010677 ENSGALG00000001753 ENSGALG00000009920 ENSGALG00000002469 ENSGALG00000040097 ENSGALG00000005694 ENSGALG00000009510 ENSGALG00000009601 ENSGALG00000010538 ENSGALG00000005644 ENSGALG00000000264 ENSGALG00000001802 …	19 | 5	8 | 16	24	5 13 2 7 4 12 8 1 3 Z 18 9	7	ENSGALT00000041173_ENSGALG00000024355 ENSGALT00000029111_C16orf61 ENSGALT00000001661_Q5ZKZ1_CHICK X603848741F1 X603258271F1 ENSGALT00000012786_ENSGALG00000007873 X603846278F1
chr7@252-268	STEAP3 OSBPL11 DPP10 PQLC2 COPS4 CCDC93 SLC35B3 VXN	ENSGALG00000012117 ENSGALG00000012059 ENSGALG00000012156 ENSGALG00000002461 ENSGALG00000001206 ENSGALG00000033204 ENSGALG00000011130 ENSGALG00000012129 ENSGALG00000012778 ENSGALG00000034224	8 | 3	5 | 6	11	7 15 13 21 4 2	3	ENSGALT00000039126_Q8UVF8_CHICK ENSGALT00000038334_ENSGALG00000023302 X603846818F1
chr9@89-104	CEP19 ST6GAL1 UBE2G2 PPRC1 DIO1 DOCK10 MOGAT1 BDH1A RHBDD1 AP1S3 LETM2 OGFRL1 ARHGAP28 FAM210A NUDT19 AMH PGA5 LSG1 TM4SF19 HMGN2P46	ENSGALG00000006405 ENSGALG00000005550 ENSGALG00000005667 ENSGALG00000020742 ENSGALG00000028415 ENSGALG00000020985 ENSGALG00000010736 ENSGALG00000045093 ENSGALG00000005030 ENSGALG00000005217 ENSGALG00000006947 ENSGALG00000004957 ENSGALG00000005171 ENSGALG00000021855 ENSGALG00000036049 ENSGALG00000015951 ENSGALG00000014758 ENSGALG00000013887 ENSGALG00000029498 ENSGALG00000036346 ENSGALG00000039242 …	14 | 12	13 | 13	26	9 6 8 1 2 22 3 11 28 5	7	ENSGALT00000000936_LOC769187 X603472702F1 X603957851F1 X603843419F1 X603158263F1 X603233403F1 ENSGALT00000011403_ACAP2_CHICK
chr10@91-97	MESP1 LYZ OIT3 IREB2	ENSGALG00000026467 ENSGALG00000009963 ENSGALG00000004345 ENSGALG00000035462	3 | 1	1 | 3	4	10 1 6	4	ENSGALT00000040893_LOC770552 ENSGALT00000038134_ENSGALG00000020932 ENSGALT00000041310_ENSGALG00000009144 X603233180F1
chr13@180-188	SLC26A1 ABR AGFG1 EIF4EBP1 CHRNA3 SERTAD2 MAPK9 TGFBI	ENSGALG00000027423 ENSGALG00000004364 ENSGALG00000003052 ENSGALG00000003205 ENSGALG00000003014 ENSGALG00000026298 ENSGALG00000039099 ENSGALG00000029429	1 | 8	1 | 8	9	Z 19 11 9 22 10 3 13	4	ENSGALT00000002936_C19orf21 X603962221F1 X603160193F1 X603955629F1
chr17@12-27	PROM1 DPH3P1 LAMA3 EIF2S1 MFSD11 RNASET2 PPIH TRAF3 TIA1 DGUOK	ENSGALG00000052494 ENSGALG00000014496 ENSGALG00000011237 ENSGALG00000015056 ENSGALG00000009565 ENSGALG00000007248 ENSGALG00000001777 ENSGALG00000011426 ENSGALG00000004874 ENSGALG00000011389 ENSGALG00000013879 ENSGALG00000005961	5 | 7	0 | 12	12	4 2 5 10 18 3 21 22 13	4	X603371337F1 X603953955F1 ENSGALT00000036647_ENSGALG00000022793 ENSGALT00000041049_STMN1_CHICK
chr20@90-125	POGLUT3 CDH4 RPS4Y1 ALAS1 ANO3 UTP6 RPS27A SDHB COX5A C5orf34 NSG1 AP3M2 CCT6A HSBP1 HSPA9 DHX35 VSX1 ZW10 PPP1R3D TCTN2 PANX3	ENSGALG00000017158 ENSGALG00000005102 ENSGALG00000004831 ENSGALG00000003948 ENSGALG00000013311 ENSGALG00000003260 ENSGALG00000036790 ENSGALG00000041401 ENSGALG00000014121 ENSGALG00000014865 ENSGALG00000015010 ENSGALG00000038155 ENSGALG00000002448 ENSGALG00000043039 ENSGALG00000002363 ENSGALG00000003658 ENSGALG00000037576 ENSGALG00000044733 ENSGALG00000040155 ENSGALG00000021220 ENSGALG00000023683 …	13 | 9	3 | 19	22	1 20 4 12 5 18 3 21 10 Z 22 19 11 13 2 24 15	17	X603955673F1 ENSGALT00000018225_ENOPH1 ENSGALT00000020777_TMEM14C X603222171F1 X603960305F1 ENSGALT00000035399_ENSGALG00000021853 X603961545F1 X603844526F1 ENSGALT00000002429_Q5ZLY4_CHICK ENSGALT00000000750_CCDC21 X603159375F1 ENSGALT00000014992_NET3_CHICK ENSGALT00000025801_Q5F3C3_CHICK ENSGALT00000037594_NDUFB2 X603158564F1 X603373958F1 ENSGALT00000041320_ENSGALG00000024413
chr21@44-67	CEP104 MAMDC2 ASH2L SDR16C5 TMCO4 OTUD3 MRTO4 RP11-529K1.3 GPX4 VEGFC PCID2 AGMAT DNAJC16 NPPC CELA2A	ENSGALG00000000978 ENSGALG00000015115 ENSGALG00000003233 ENSGALG00000015416 ENSGALG00000004081 ENSGALG00000043920 ENSGALG00000003991 ENSGALG00000039967 ENSGALG00000002595 ENSGALG00000010847 ENSGALG00000016831 ENSGALG00000035994 ENSGALG00000031872 ENSGALG00000032832 ENSGALG00000004572 ENSGALG00000004568	7 | 11	11 | 7	18	21 Z 22 2 28 4 1	5	ENSGALT00000035147_Q5ZJI3_CHICK X603846007F1 X603258086F1 X603371016F1 X603848663F1
chr23@13-15	FABP3 SH2D4B GLOD4 PIGS FNDC4 SLC9A7	ENSGALG00000037050 ENSGALG00000002370 ENSGALG00000004817 ENSGALG00000003665 ENSGALG00000005024 ENSGALG00000016507 ENSGALG00000016734 ENSGALG00000021686	4 | 4	2 | 6	8	23 6 19 12 3 1	4	ENSGALT00000005671_ENSGALG00000003583 ENSGALT00000003910_ALPK3 ENSGALT00000038366_ENSGALG00000023318 ENSGALT00000034587_ENSGALG00000021425
chr28@18-39	ZNF414 MRPL18 CREBL2 C1H21ORF59 GPATCH1 MED10 ETNK1 MACF1 AP2M1 RNF126 PLEKHJ1 RASGRF2 MED13L ATP6V0C SPOCK3 GPX4	ENSGALG00000024378 ENSGALG00000005685 ENSGALG00000011625 ENSGALG00000037030 ENSGALG00000037962 ENSGALG00000004839 ENSGALG00000028336 ENSGALG00000013205 ENSGALG00000003693 ENSGALG00000008432 ENSGALG00000042948 ENSGALG00000000835 ENSGALG00000015598 ENSGALG00000008238 ENSGALG00000009229 ENSGALG00000013365 ENSGALG00000009568 ENSGALG00000002595	6 | 14	6 | 14	20	28 19 4 3 1 11 2 23 9 Z 15 14	4	X603956016F1 ENSGALT00000013868_ATL2 ENSGALT00000024172_HS3ST5 X603230438F1

## Sheet: enrichment results
Results from enrichment analysis using DAVID (https://david.ncifcrf.gov/)
chr1@775-784
Category	Term	Count	Nominal P-Value	Genes	Fold Enrichment	Benjamini-corrected P-Value (experiment-wide)
GOTERM_CC_DIRECT	GO:0016021~integral component of membrane	4	0.0390771	ENSGALG00000002294, ENSGALG00000005657, ENSGALG00000005254, ENSGALG00000010224	3.51446	0.147382
UP_KEYWORDS	Transmembrane helix	4	0.0497363	ENSGALG00000002294, ENSGALG00000005657, ENSGALG00000005254, ENSGALG00000010224	3.22303	0.429461
UP_KEYWORDS	Transmembrane	4	0.0500309	ENSGALG00000002294, ENSGALG00000005657, ENSGALG00000005254, ENSGALG00000010224	3.21617	0.245947
UP_KEYWORDS	Membrane	4	0.0657659	ENSGALG00000002294, ENSGALG00000005657, ENSGALG00000005254, ENSGALG00000010224	2.91252	0.220761
chr1@869-915
Category	Term	Count	Nominal P-Value	Genes	Fold Enrichment	Benjamini-corrected P-Value (experiment-wide)
GOTERM_MF_DIRECT	GO:0004871~signal transducer activity	2	0.0557652	ENSGALG00000009898, ENSGALG00000013785	30.0323	0.436622
INTERPRO	IPR002110:Ankyrin repeat	2	0.0989223	ENSGALG00000010953, ENSGALG00000011353	17.1868	0.951235
chr1@1801-1817
Category	Term	Count	Nominal P-Value	Genes	Fold Enrichment	Benjamini-corrected P-Value (experiment-wide)
GOTERM_MF_DIRECT	GO:0004702~receptor signaling protein serine/threonine kinase activity	2	0.0114561	ENSGALG00000012444, ENSGALG00000007396	116.062	0.148973
UP_KEYWORDS	Serine/threonine-protein kinase	2	0.0432171	ENSGALG00000012444, ENSGALG00000007396	36.4241	0.621649
UP_SEQ_FEATURE	domain:Protein kinase	2	0.0577445	ENSGALG00000012444, ENSGALG00000007396	22.7597	0.590239
UP_SEQ_FEATURE	binding site:ATP	2	0.0722405	ENSGALG00000012444, ENSGALG00000007396	18.1235	0.430143
SMART	SM00220:S_TKc	2	0.0819814	ENSGALG00000012444, ENSGALG00000007396	15.9255	0.157242
UP_SEQ_FEATURE	active site:Proton acceptor	2	0.0840173	ENSGALG00000012444, ENSGALG00000007396	15.5344	0.355183
INTERPRO	IPR000719:Protein kinase, catalytic domain	2	0.0946582	ENSGALG00000012444, ENSGALG00000007396	15.3376	0.751472
chr1@2341-2344
NA
chr2@553-571
chr2@1040-1067
Category	Term	Count	Nominal P-Value	Genes	Fold Enrichment	Benjamini-corrected P-Value (experiment-wide)
GOTERM_BP_DIRECT	GO:0034605~cellular response to heat	2	0.0428235	ENSGALG00000008435, ENSGALG00000013211	44.1333	0.999269
GOTERM_CC_DIRECT	GO:0000118~histone deacetylase complex	2	0.0576078	ENSGALG00000008403, ENSGALG00000004288	32.7246	0.976199
GOTERM_MF_DIRECT	GO:0008270~zinc ion binding	6	0.0589159	ENSGALG00000008403, ENSGALG00000019835, ENSGALG00000019514, ENSGALG00000006205, ENSGALG00000004288, ENSGALG00000015305	2.68871	0.982896
GOTERM_MF_DIRECT	GO:0003712~transcription cofactor activity	2	0.0703681	ENSGALG00000008403, ENSGALG00000017218	26.5286	0.91322
UP_KEYWORDS	Zinc	5	0.0825605	ENSGALG00000004947, ENSGALG00000008403, ENSGALG00000019835, ENSGALG00000004288, ENSGALG00000015305	2.91815	0.968151
SMART	SM00385:CYCLIN	2	0.0849893	ENSGALG00000010347, ENSGALG00000006205	21.3667	0.916837
GOTERM_BP_DIRECT	GO:0006351~transcription, DNA-templated	4	0.0916757	ENSGALG00000004947, ENSGALG00000017218, ENSGALG00000004288, ENSGALG00000015305	3.55914	0.999641
GOTERM_BP_DIRECT	GO:0043433~negative regulation of sequence-specific DNA binding transcription factor activity	2	0.0918864	ENSGALG00000008435, ENSGALG00000004288	20.0606	0.995014
INTERPRO	IPR013763:Cyclin-like	2	0.0981252	ENSGALG00000010347, ENSGALG00000006205	18.8831	0.999996
chr3@78-96
Category	Term	Count	Nominal P-Value	Genes	Fold Enrichment	Benjamini-corrected P-Value (experiment-wide)
UP_KEYWORDS	Neurogenesis	2	0.0402909	ENSGALG00000004156, ENSGALG00000009352	44.3284	0.683838
GOTERM_BP_DIRECT	GO:0007399~nervous system development	2	0.0576085	ENSGALG00000004156, ENSGALG00000009352	30.0909	0.881878
chr3@643-649
Category	Term	Count	Nominal P-Value	Genes	Fold Enrichment	Benjamini-corrected P-Value (experiment-wide)
SMART	SM00315:RGS	2	0.00882196	ENSGALG00000015831, ENSGALG00000015645	150.824	0.0601432
INTERPRO	IPR016137:Regulator of G protein signalling superfamily	2	0.014769	ENSGALG00000015831, ENSGALG00000015645	115.397	0.246257
chr4@250-279
Category	Term	Count	Nominal P-Value	Genes	Fold Enrichment	Benjamini-corrected P-Value (experiment-wide)
GOTERM_BP_DIRECT	GO:0007173~epidermal growth factor receptor signaling pathway	2	0.0386218	ENSGALG00000009898, ENSGALG00000028608	45.8308	0.928564
KEGG_PATHWAY	gga04012:ErbB signaling pathway	2	0.0726073	ENSGALG00000009898, ENSGALG00000028608	21.4385	0.363817
GOTERM_MF_DIRECT	GO:0000981~RNA polymerase II transcription factor activity, sequence-specific DNA binding	2	0.0978064	ENSGALG00000014329, ENSGALG00000010005	17.7703	0.931168
chr5@229-245
Category	Term	Count	Nominal P-Value	Genes	Fold Enrichment	Benjamini-corrected P-Value (experiment-wide)
UP_KEYWORDS	Membrane	7	0.207651	ENSGALG00000008569, ENSGALG00000007791, ENSGALG00000006707, ENSGALG00000009438, ENSGALG00000009395, ENSGALG00000006465, ENSGALG00000000695	1.59279	0.978515
UP_KEYWORDS	Transmembrane helix	6	0.307514	ENSGALG00000007791, ENSGALG00000006707, ENSGALG00000009438, ENSGALG00000009395, ENSGALG00000006465, ENSGALG00000000695	1.51079	0.98244
UP_KEYWORDS	Transmembrane	6	0.309257	ENSGALG00000007791, ENSGALG00000006707, ENSGALG00000009438, ENSGALG00000009395, ENSGALG00000006465, ENSGALG00000000695	1.50758	0.952754
GOTERM_CC_DIRECT	GO:0016021~integral component of membrane	5	0.399107	ENSGALG00000007791, ENSGALG00000006707, ENSGALG00000009438, ENSGALG00000006465, ENSGALG00000000695	1.46436	1
chr5@287-318
Category	Term	Count	Nominal P-Value	Genes	Fold Enrichment	Benjamini-corrected P-Value (experiment-wide)
GOTERM_BP_DIRECT	GO:0006378~mRNA polyadenylation	2	0.0337381	ENSGALG00000010783, ENSGALG00000002469	55.1667	0.957467
GOTERM_BP_DIRECT	GO:0001822~kidney development	2	0.0823426	ENSGALG00000006860, ENSGALG00000001802	22.0667	0.9808
UP_KEYWORDS	Motor protein	2	0.0838969	ENSGALG00000005644, ENSGALG00000006860	21.8124	0.98224
COG_ONTOLOGY	Translation, ribosomal structure and biogenesis	2	0.0917141	ENSGALG00000005694, ENSGALG00000010783	14.2051	0.250679
chr7@252-268
Category	Term	Count	Nominal P-Value	Genes	Fold Enrichment	Benjamini-corrected P-Value (experiment-wide)
UP_KEYWORDS	Transport	3	0.0360286	ENSGALG00000012778, ENSGALG00000012059, ENSGALG00000012129	8.13855	0.423283
chr9@89-104
Category	Term	Count	Nominal P-Value	Genes	Fold Enrichment	Benjamini-corrected P-Value (experiment-wide)
GOTERM_BP_DIRECT	GO:0018279~protein N-linked glycosylation via asparagine	2	0.0298238	ENSGALG00000005667, ENSGALG00000005550	61.1077	0.766208
GOTERM_BP_DIRECT	GO:0051091~positive regulation of sequence-specific DNA binding transcription factor activity	2	0.0569215	ENSGALG00000020742, ENSGALG00000015880	31.6074	0.75501
chr10@91-97
NA
chr13@180-188
Category	Term	Count	Nominal P-Value	Genes	Fold Enrichment	Benjamini-corrected P-Value (experiment-wide)
GOTERM_MF_DIRECT	GO:0005096~GTPase activator activity	2	0.0807554	ENSGALG00000004364, ENSGALG00000003052	19.9677	0.717208
UP_KEYWORDS	Ion transport	2	0.0984449	ENSGALG00000003014, ENSGALG00000027423	16.2538	0.845168
chr17@12-27
Category	Term	Count	Nominal P-Value	Genes	Fold Enrichment	Benjamini-corrected P-Value (experiment-wide)
GOTERM_CC_DIRECT	GO:0010494~cytoplasmic stress granule	2	0.0108736	ENSGALG00000013879, ENSGALG00000009565	157	0.213788
UP_KEYWORDS	RNA-binding	2	0.0914267	ENSGALG00000013879, ENSGALG00000009565	18.6617	0.762644
chr20@90-125
Category	Term	Count	Nominal P-Value	Genes	Fold Enrichment	Benjamini-corrected P-Value (experiment-wide)
GOTERM_MF_DIRECT	GO:0051082~unfolded protein binding	2	0.0301235	ENSGALG00000002448, ENSGALG00000002363	59.5829	0.348327
UP_KEYWORDS	Chaperone	2	0.0456292	ENSGALG00000002448, ENSGALG00000002363	39.3646	0.741895
UP_KEYWORDS	Transit peptide	2	0.0663592	ENSGALG00000003948, ENSGALG00000002363	26.8014	0.630506
GOTERM_BP_DIRECT	GO:0006457~protein folding	2	0.0932598	ENSGALG00000002448, ENSGALG00000002363	18.6771	0.921557
UP_SEQ_FEATURE	transit peptide:Mitochondrion	2	0.0982165	ENSGALG00000003948, ENSGALG00000002363	16.3111	0.859737
chr21@44-67
Category	Term	Count	Nominal P-Value	Genes	Fold Enrichment	Benjamini-corrected P-Value (experiment-wide)
INTERPRO	IPR013320:Concanavalin A-like lectin/glucanase, subgroup	2	0.0847553	ENSGALG00000003233, ENSGALG00000015115	20.1944	0.829884
chr23@13-15
NA
chr28@18-39
Category	Term	Count	Nominal P-Value	Genes	Fold Enrichment	Benjamini-corrected P-Value (experiment-wide)
GOTERM_MF_DIRECT	GO:0001104~RNA polymerase II transcription cofactor activity	2	0.0239903	ENSGALG00000028336, ENSGALG00000008238	74.28	0.305277
GOTERM_CC_DIRECT	GO:0016592~mediator complex	2	0.0284625	ENSGALG00000028336, ENSGALG00000008238	63.1005	0.485281
SMART	SM00233:PH	2	0.0885378	ENSGALG00000015598, ENSGALG00000000835	16.4359	0.523668
