# Supplementary material for: The genetic regulation of size variation in the transcriptome of the cerebrum in the chicken and its role in domestication and brain size evolution
Source: BMC Genomics. 2020 Jul 29;21:518. doi: 10.1186/s12864-020-06908-0 (PMC7392834; doi:10.1186/s12864-020-06908-0)
Supplement: Supplementary file 3 — Additional file 3: Table S3. Overlaps between eQTL and phenotypic QTL. For each overlap, the phenotypic trait QTL, the eQTL probeset, the confidence intervals for the two QTL, and the eQTL type (whether it was a cis or trans eQTL) are shown. [file 12864_2020_6908_MOESM3_ESM.xlsx]

## Sheet: Sheet1
phenotype trait	phenotype_trait_QTL_type	phenotype trait confidence interval	eQTL confidence interval	eQTL_probeset	eQTL_type	eQTL_probeset_chr
w212	body_weight	chr1@507-516	chr1@469-524	ENSGALT00000039902_LOC771567	trans	13
w212	body_weight	chr1@507-516	chr1@474-531	ENSGALT00000008343_Q90WF6_CHICK	trans	Z
w212	body_weight	chr1@507-516	chr1@471-539	ENSGALT00000018356_ACCN4	trans	7
w212	body_weight	chr1@507-516	chr1@480-534	ENSGALT00000032028_LOC422901	trans	4
w212	body_weight	chr1@507-516	chr1@482-535	NM_204870_JAK1	trans	8
brain_A_prop	brain_weight	chr1@593-607	chr1@596-650	X603831132F1	trans	#N/A
brain_A_prop	brain_weight	chr1@593-607	chr1@602-641	ENSGALT00000017475_TC2N	trans	5
brain_A	brain_weight	chr1@1058-1085	chr1@1061-1092	X603954179F1	trans	#N/A
brain_A	brain_weight	chr1@1058-1085	chr1@1063-1098	ENSGALT00000015921_CLRN3	trans	6
brain_A	brain_weight	chr1@1058-1085	chr1@1077-1091	ENSGALT00000009980_LASS5	trans	33
brain_A	brain_weight	chr1@1058-1085	chr1@1078-1152	ENSGALT00000005490_LOC425137	cis	1
brain_A_prop	brain_weight	chr1@1212-1225	chr1@1183-1213	ENSGALT00000020661_Q5F4C3_CHICK	trans	1
brain_A_prop	brain_weight	chr1@1212-1225	chr1@1171-1232	ENSGALT00000001298_CXXC5	trans	13
brain_A_prop	brain_weight	chr1@1212-1225	chr1@1187-1232	ENSGALT00000011071_AKAP13	trans	10
brain_A_prop	brain_weight	chr1@1212-1225	chr1@1175-1234	ENSGALT00000024162_IQGAP2	trans	Z
brain_A_prop	brain_weight	chr1@1212-1225	chr1@1193-1274	NM_001162399_COL4A1	trans	1
brain_A_prop	brain_weight	chr1@1212-1225	chr1@1181-1265	ENSGALT00000023748_PLK2	trans	Z
brain_total_fine	brain_weight	chr1@1494-1583	chr1@1465-1514	ENSGALT00000019690_FAM83F	trans	1
brain_total_fine	brain_weight	chr1@1494-1583	chr1@1468-1503	ENSGALT00000015557_CYBRD1	trans	7
brain_total_fine	brain_weight	chr1@1494-1583	chr1@1475-1515	NM_001006254_NFKBIZ	cis	1
brain_total_fine	brain_weight	chr1@1494-1583	chr1@1475-1504	ENSGALT00000037800_SCRN1	trans	2
brain_total_fine	brain_weight	chr1@1494-1583	chr1@1480-1508	ENSGALT00000025402_ATP5J	cis	1
brain_total_fine	brain_weight	chr1@1494-1583	chr1@1502-1520	X603842954F1	trans	#N/A
brain_total_fine	brain_weight	chr1@1494-1583	chr1@1514-1556	ENSGALT00000000926_ACOT7	trans	21
brain_total_fine	brain_weight	chr1@1494-1583	chr1@1565-1604	ENSGALT00000026220_DYNLT3	cis	1
brain_total_fine	brain_weight	chr1@1494-1583	chr1@1578-1624	NM_001109692_BAG1	trans	2
brain_D_prop	brain_weight	chr1@1931-1956	chr1@1924-1948	ENSGALT00000035211_LMNB2_CHICK	trans	#N/A
brain_D_prop	brain_weight	chr1@1931-1956	chr1@1929-1955	ENSGALT00000005378_FBXL22	trans	10
brain_D_prop	brain_weight	chr1@1931-1956	chr1@1917-1953	ENSGALT00000007198_LOC423006	trans	5
brain_D_prop	brain_weight	chr1@1931-1956	chr1@1913-1964	ENSGALT00000032561_ISCA2	trans	#N/A
brain_D_prop	brain_weight	chr1@1931-1956	chr1@1927-1959	ENSGALT00000010168_Q03793_CHICK	trans	31
brain_D_prop	brain_weight	chr1@1931-1956	chr1@1945-1976	NM_001030825_NUFIP1	cis	1
brain_D_prop	brain_weight	chr1@1931-1956	chr1@1952-1982	ENSGALT00000027315_TGDS	cis	1
brain_D_prop	brain_weight	chr1@1931-1956	chr1@1945-1985	X603603033F1	cis	1
brain_D	brain_weight	chr1@1586-1598	chr1@1565-1604	ENSGALT00000026220_DYNLT3	cis	1
brain_D	brain_weight	chr1@1586-1598	chr1@1578-1624	NM_001109692_BAG1	trans	2
brain_D	brain_weight	chr1@2196-2224	chr1@2120-2264	ENSGALT00000027854_NAALAD2	cis	1
brain_D	brain_weight	chr1@2196-2224	chr1@2143-2272	NM_001114504_ART7B	cis	1
brain_D	brain_weight	chr1@2196-2224	chr1@2176-2260	ENSGALT00000025550_PICALM	cis	1
brain_D	brain_weight	chr1@2196-2224	chr1@2173-2251	ENSGALT00000012920_SLC16A5	trans	18
brain_D	brain_weight	chr1@2196-2224	chr1@2180-2251	NM_001006568_DDX19B	trans	21
brain_D	brain_weight	chr1@2196-2224	chr1@2169-2248	ENSGALT00000019345_KCNH5	trans	5
brain_D	brain_weight	chr1@2196-2224	chr1@2175-2246	ENSGALT00000032339_POLR1D	trans	4
brain_D	brain_weight	chr1@2196-2224	chr1@2145-2281	X603468583F1	trans	#N/A
brain_C_prop	brain_weight	chr3@386-408	chr3@353-386	ENSGALT00000002654_DGKD	trans	9
brain_C_prop	brain_weight	chr3@386-408	chr3@357-389	ENSGALT00000037660_ENSGALG00000023091	trans	#N/A
brain_C_prop	brain_weight	chr3@386-408	chr3@386-409	ENSGALT00000001899_ENSGALG00000001251	trans	#N/A
brain_C_prop	brain_weight	chr3@386-408	chr3@392-412	ENSGALT00000012397_RAE1	trans	20
brain_C_prop	brain_weight	chr3@386-408	chr3@391-406	ENSGALT00000012093_PTAD1_CHICK	trans	10
brain_C_prop	brain_weight	chr3@386-408	chr3@395-410	ENSGALT00000018853_PACRG	trans	#N/A
brain_C_prop	brain_weight	chr3@386-408	chr3@403-415	ENSGALT00000030114_Q56I98_CHICK	trans	1
brain_C_prop	brain_weight	chr3@386-408	chr3@391-417	NM_001001756_CYP11A1	trans	10
brain_C_prop	brain_weight	chr3@386-408	chr3@389-428	NM_205121_CHST3	trans	6
brain_C_prop	brain_weight	chr3@386-408	chr3@389-417	ENSGALT00000019010_Q5ZMG9_CHICK	cis	3
brain_C_prop	brain_weight	chr3@386-408	chr3@390-416	NM_001006405_TCP1	cis	3
brain_C_prop	brain_weight	chr3@386-408	chr3@403-428	X603956625F1	trans	#N/A
brain_C_prop	brain_weight	chr3@386-408	chr3@388-436	ENSGALT00000016811_C14orf1	trans	#N/A
brain_C_prop	brain_weight	chr3@386-408	chr3@393-430	X603841777F1	trans	#N/A
brain_C_prop	brain_weight	chr3@386-408	chr3@391-433	ENSGALT00000008285_CEND1	trans	5
brain_C_prop	brain_weight	chr3@386-408	chr3@403-443	X603845186F1	trans	#N/A
brain_total_fine	brain_weight	chr3@444-454	chr3@433-446	ENSGALT00000022449_CCDC28A	cis	3
brain_total_fine	brain_weight	chr3@444-454	chr3@421-456	NM_204586_GJA1	cis	3
brain_total_fine	brain_weight	chr3@444-454	chr3@435-444	X603841794F1	trans	#N/A
brain_D	brain_weight	chr3@442-458	chr3@403-443	X603845186F1	trans	#N/A
brain_D	brain_weight	chr3@442-458	chr3@425-442	ENSGALT00000025168_ENSGALG00000015609	trans	4
brain_D	brain_weight	chr3@442-458	chr3@433-446	ENSGALT00000022449_CCDC28A	cis	3
brain_D	brain_weight	chr3@442-458	chr3@421-456	NM_204586_GJA1	cis	3
brain_D	brain_weight	chr3@442-458	chr3@435-444	X603841794F1	trans	#N/A
w212	body_weight	chr4@254-274	chr4@220-255	NM_205011_HPGDS	cis	4
w212	body_weight	chr4@254-274	chr4@224-273	ENSGALT00000016095_GAB1	cis	4
w212	body_weight	chr4@254-274	chr4@238-275	NM_001012823_ACOT9	trans	1
w212	body_weight	chr4@254-274	chr4@245-274	ENSGALT00000023757_NDUFA12L	trans	Z
w212	body_weight	chr4@254-274	chr4@247-270	NM_001195561_LOC421212	trans	3
w212	body_weight	chr4@254-274	chr4@250-275	ENSGALT00000023154_FOXJ2	trans	1
w212	body_weight	chr4@254-274	chr4@255-271	X603841792F1	trans	#N/A
w212	body_weight	chr4@254-274	chr4@234-273	ENSGALT00000020520_SYN3	trans	1
w212	body_weight	chr4@254-274	chr4@237-279	ENSGALT00000032232_Q64EU6_CHICK	cis	4
w212	body_weight	chr4@254-274	chr4@248-286	ENSGALT00000017478_MAP1LC3C	trans	3
w212	body_weight	chr4@254-274	chr4@248-275	ENSGALT00000020822_CCDC53	trans	1
w212	body_weight	chr4@254-274	chr4@251-274	ENSGALT00000016575_FAM161B	trans	5
w212	body_weight	chr4@254-274	chr4@255-271	NM_001007970_ARL2BP	trans	11
w212	body_weight	chr4@254-274	chr4@251-276	ENSGALT00000012970_ALG13	trans	#N/A
w212	body_weight	chr4@254-274	chr4@230-282	ENSGALT00000016121_Q5ZLB7_CHICK	cis	4
w212	body_weight	chr4@254-274	chr4@249-291	NM_001006289_YWHAB	trans	20
w212	body_weight	chr4@254-274	chr4@250-290	ENSGALT00000022602_ENSGALG00000013946	trans	4
w212	body_weight	chr4@254-274	chr4@264-293	ENSGALT00000030505_Q5ZJT4_CHICK	trans	#N/A
w212	body_weight	chr4@254-274	chr4@265-284	ENSGALT00000011283_C12orf43	trans	15
w212	body_weight	chr4@254-274	chr4@270-285	X603231821F1	trans	#N/A
w212	body_weight	chr4@254-274	chr4@272-287	X603955628F1	trans	#N/A
w212	body_weight	chr4@254-274	chr4@268-288	ENSGALT00000006125_PAPD5	trans	11
w212	body_weight	chr4@254-274	chr4@268-282	ENSGALT00000019651_Q5ZIS6_CHICK	trans	5
w212	body_weight	chr4@254-274	chr4@269-286	NM_204203_PCBD2	trans	13
w212	body_weight	chr4@254-274	chr4@268-290	ENSGALT00000025869_Q5ZJ04_CHICK	trans	2
w212	body_weight	chr4@254-274	chr4@265-332	X603848039F1	trans	#N/A
brain_B_prop	brain_weight	chr4@201-223	chr4@184-201	ENSGALT00000034372_HMD1_CHICK	trans	13
brain_B_prop	brain_weight	chr4@201-223	chr4@183-205	X603953369F1	trans	#N/A
brain_B_prop	brain_weight	chr4@201-223	chr4@187-204	X603841867F1	trans	#N/A
brain_B_prop	brain_weight	chr4@201-223	chr4@200-216	ENSGALT00000019709_SLC31A2	trans	17
brain_B_prop	brain_weight	chr4@201-223	chr4@197-228	ENSGALT00000016349_ENSGALG00000010056	trans	#N/A
brain_B_prop	brain_weight	chr4@201-223	chr4@219-252	NM_204807_EPAS1	trans	3
brain_B_prop	brain_weight	chr4@201-223	chr4@220-255	NM_205011_HPGDS	cis	4
brain_D_prop	brain_weight	chr5@106-144	chr5@75-106	ENSGALT00000039501_USH1C	cis	5
brain_D_prop	brain_weight	chr5@106-144	chr5@87-115	ENSGALT00000022037_MR1	trans	#N/A
brain_D_prop	brain_weight	chr5@106-144	chr5@61-124	X603372546F1	trans	#N/A
brain_D_prop	brain_weight	chr5@106-144	chr5@109-180	NM_204674_FGF19	cis	5
brain_D_prop	brain_weight	chr5@106-144	chr5@107-170	NM_001031186_ORAOV1	cis	5
brain_D_prop	brain_weight	chr5@106-144	chr5@107-148	NM_001006473_RNH1	cis	5
brain_D_prop	brain_weight	chr5@106-144	chr5@114-160	ENSGALT00000036471_ENSGALG00000022731	trans	1
w212	body_weight	chr6@195-214	chr6@170-201	NM_205443_PLAU	cis	6
w212	body_weight	chr6@195-214	chr6@187-196	X603866766F1	cis	6
w212	body_weight	chr6@195-214	chr6@187-196	X603158969F1	trans	#N/A
w212	body_weight	chr6@195-214	chr6@186-201	ENSGALT00000008721_ALS2CL	trans	2
w212	body_weight	chr6@195-214	chr6@187-196	NM_001007827_DD1	trans	10
w212	body_weight	chr6@195-214	chr6@171-217	ENSGALT00000032701_LOC771148	trans	5
w212	body_weight	chr6@195-214	chr6@190-213	ENSGALT00000011268_CCNJ	cis	6
w212	body_weight	chr6@195-214	chr6@199-214	NM_204510_CXCL12	cis	6
w212	body_weight	chr6@195-214	chr6@203-210	X603471121F1	trans	#N/A
w212	body_weight	chr6@195-214	chr6@196-236	ENSGALT00000011117_LOC770123	cis	6
w212	body_weight	chr6@195-214	chr6@209-226	X603468947F1	trans	#N/A
brain_total_fine	brain_weight	chr7@187-212	chr7@190-220	X603599760F1	cis	7
brain_total_fine	brain_weight	chr7@187-212	chr7@196-220	ENSGALT00000014222_POTE1_CHICK	trans	1
brain_total_fine	brain_weight	chr7@187-212	chr7@191-224	ENSGALT00000002807_MAGI3_CHICK	trans	26
brain_total_fine	brain_weight	chr7@187-212	chr7@184-243	NM_001006523_ERCC3	cis	7
brain_A	brain_weight	chr8@42-89	chr8@33-92	ENSGALT00000035417_LOC771339	cis	8
brain_A	brain_weight	chr8@42-89	chr8@56-75	X603220859F1	trans	#N/A
brain_A	brain_weight	chr8@42-89	chr8@54-83	ENSGALT00000040918_LOC769773	trans	#N/A
brain_A	brain_weight	chr8@42-89	chr8@49-87	X603846678F1	trans	#N/A
brain_A	brain_weight	chr8@42-89	chr8@46-91	ENSGALT00000007240_MRPS14	trans	#N/A
brain_A	brain_weight	chr8@42-89	chr8@57-90	ENSGALT00000007329_HEBP2	cis	8
brain_A	brain_weight	chr8@42-89	chr8@53-104	ENSGALT00000001698_LOC431352	trans	#N/A
brain_A	brain_weight	chr8@42-89	chr8@73-122	ENSGALT00000008936_CCHL_CHICK	cis	8
brain_A	brain_weight	chr8@42-89	chr8@77-103	NM_001177736_CDC14A	cis	8
brain_A	brain_weight	chr8@42-89	chr8@73-125	NM_204481_HS2ST1	cis	8
brain_A	brain_weight	chr8@42-89	chr8@79-123	ENSGALT00000009507_Q6X7S8_CHICK	trans	#N/A
brain_A	brain_weight	chr8@42-89	chr8@79-126	NM_001037838_DNASE2B	cis	8
brain_total_fine	brain_weight	chr9@48-60	chr9@27-60	ENSGALT00000031280_AVR2B_CHICK	trans	2
brain_total_fine	brain_weight	chr9@48-60	chr9@36-66	NM_001030634_DRG2	trans	14
brain_total_fine	brain_weight	chr9@48-60	chr9@17-74	ENSGALT00000010861_CCD61_CHICK	cis	9
brain_total_fine	brain_weight	chr9@48-60	chr9@28-78	ENSGALT00000000813_SOX13	trans	26
brain_total_fine	brain_weight	chr9@48-60	chr9@27-104	ENSGALT00000010342_C3orf34	cis	9
brain_total_fine	brain_weight	chr9@48-60	chr9@54-121	NM_205241_ST6GAL1	cis	9
brain_total_fine	brain_weight	chr9@48-60	chr9@59-104	ENSGALT00000007949_RHBDD1	cis	9
brain_total_fine	brain_weight	chr9@48-60	chr9@58-104	ENSGALT00000035401_CCDC39	cis	9
w212	body_weight	chr12@45-79	chr12@19-48	X603830836F1	trans	#N/A
w212	body_weight	chr12@45-79	chr12@21-46	ENSGALT00000027168_ENSGALG00000016827	trans	#N/A
w212	body_weight	chr12@45-79	chr12@31-49	ENSGALT00000006957_MCM3AP	trans	7
w212	body_weight	chr12@45-79	chr12@31-49	ENSGALT00000006635_VPS26A	trans	6
w212	body_weight	chr12@45-79	chr12@29-56	ENSGALT00000016142_B3STQ5_CHICK	trans	#N/A
w212	body_weight	chr12@45-79	chr12@28-77	ENSGALT00000039684_ENSGALG00000023729	trans	#N/A
w212	body_weight	chr12@45-79	chr12@24-72	ENSGALT00000008165_HDAC11	cis	12
w212	body_weight	chr12@45-79	chr12@47-64	ENSGALT00000021597_LOC769977	trans	3
w212	body_weight	chr12@45-79	chr12@43-65	X603220240F1	trans	#N/A
w212	body_weight	chr12@45-79	chr12@50-66	ENSGALT00000003168_DENND2C	trans	26
w212	body_weight	chr12@45-79	chr12@50-71	X603603373F1	cis	12
w212	body_weight	chr12@45-79	chr12@72-95	ENSGALT00000017638_C8B	trans	8
w212	body_weight	chr12@45-79	chr12@71-100	ENSGALT00000010912_MUC2	trans	#N/A
w212	body_weight	chr12@45-79	chr12@77-181	ENSGALT00000036249_CC037_CHICK	cis	12
brain_A	brain_weight	chr12@221-237	chr12@193-221	ENSGALT00000013484_SUMF1	cis	12
brain_A	brain_weight	chr12@221-237	chr12@229-242	ENSGALT00000027194_IRS2	trans	1
brain_A	brain_weight	chr12@221-237	chr12@224-242	ENSGALT00000039458_ARP2_CHICK	trans	#N/A
brain_A_prop	brain_weight	chr21@0-19	chr21@0-9	X603867077F1	cis	21
brain_A_prop	brain_weight	chr21@0-19	chr21@0-17	ENSGALT00000012947_Q5ZIU6_CHICK	trans	18
brain_A_prop	brain_weight	chr21@0-19	chr21@0-45	ENSGALT00000001445_KIAA0562	cis	21
brain_A_prop	brain_weight	chr21@0-19	chr21@4-35	NM_001130737_PNPLA8	trans	1
brain_A_prop	brain_weight	chr21@0-19	chr21@0-32	ENSGALT00000006340_NEK8	trans	19
brain_A_prop	brain_weight	chr21@0-19	chr21@10-38	X603843584F1	trans	#N/A
brain_A_prop	brain_weight	chr21@0-19	chr21@9-52	ENSGALT00000035147_Q5ZJI3_CHICK	trans	#N/A
brain_A_prop	brain_weight	chr21@0-19	chr21@10-46	ENSGALT00000024387_MAMDC2	trans	Z
w212	body_weight	chr24@6-18	chr24@0-8	NM_001039605_PRKAA2	trans	8
w212	body_weight	chr24@6-18	chr24@0-11	ENSGALT00000003711_PNP	trans	11
w212	body_weight	chr24@6-18	chr24@11-17	ENSGALT00000033553_C20orf85	trans	#N/A
w212	body_weight	chr24@6-18	chr24@1-22	X603599320F1	trans	10
w212	body_weight	chr24@6-18	chr24@15-42	NM_205011_HPGDS	trans	4
w212	body_weight	chr24@6-18	chr24@0-52	X603234319F1	trans	#N/A
w212	body_weight	chr27@56-80	chr27@60-86	NM_001080104_GIP	cis	27
