# Supplementary material for: The genetic regulation of size variation in the transcriptome of the cerebrum in the chicken and its role in domestication and brain size evolution
Source: BMC Genomics. 2020 Jul 29;21:518. doi: 10.1186/s12864-020-06908-0 (PMC7392834; doi:10.1186/s12864-020-06908-0)
Supplement: Supplementary file 4 — Additional file 4: Table S4. Significant and suggestive overlaps between phenotypic QTL and eQTL. For each overlap, as well as the trait type and eQTL probeset, the % of variation in the phenotype explained by the probeset (adjusted R-squared), the correlation p-value (p-value of probeset expression in the model) and t-value, as well as the gene ID (ensgalg ID) are provided. [file 12864_2020_6908_MOESM4_ESM.xlsx]

## Sheet: Sheet1
probeset	eQTL_marker	phenotype trait confidence interval	eQTL confidence interval	phenotype trait QTL type	trait	adjusted_R2	predictor_pvalue (# indicates suggestive, * indicates significant)	predictor_tvalue	gene_loc	gene_id
X603220240F1	Gg_rs13609494	chr12@45-79	chr12@43-65	body_weight	Body_mass	0.290686	0.001*	-3.46166	#N/A	#N/A
X603231821F1	GG_rs13514546	chr4@254-274	chr4@270-285	body_weight	Body_mass	0.10086	0.004*	2.99295	#N/A	#N/A
NM_204203_PCBD2	GG_rs13514546	chr4@254-274	chr4@269-286	body_weight	Body_mass	0.240327	0.005#	-2.93447	chr13:16352132-16368162	ENSGALG00000006367
NM_001080104_GIP	Gg_rs15242418	chr27@56-80	chr27@60-86	body_weight	Body_mass	0.160824	0.005*	2.91647	chr27:6090482-6098133	ENSGALG00000001299
ENSGALT00000032028_LOC422901	X32_1	chr1@507-516	chr1@480-534	body_weight	Body_mass	0.120807	0.005*	-2.91317	chr4:83916252-83928157	ENSGALG00000034065
ENSGALT00000022602_ENSGALG00000013946	GG_rs13514546	chr4@254-274	chr4@250-290	body_weight	Body_mass	0.0647002	0.011#	2.65189	chr4:65762016-65941747	ENSGALG00000039168
NM_204807_EPAS1	Gg_rs15524336	chr4@201-223	chr4@219-252	brain_weight	Relative_optic_tectum_size	0.0689631	0.014#	-2.53187	chr3:26671415-26746226	ENSGALG00000010005
ENSGALT00000023757_NDUFA12L	Gg_rs14445431	chr4@254-274	chr4@245-274	body_weight	Body_mass	0.585447	0.015#	-2.50912	chrZ:18970571-19017369	ENSGALG00000027564
NM_001130737_PNPLA8	GG_rs15181258	chr21@0-19	chr21@4-35	brain_weight	Proportional_cerebrum_size	0.0603139	0.017#	-2.45579	chr1:28651041-28685420	ENSGALG00000009505
ENSGALT00000009507_Q6X7S8_CHICK	Gg_rs15919945	chr8@42-89	chr8@79-123	brain_weight	Cerebrum_size	0.156807	0.018#	-2.42988	#N/A	#N/A
ENSGALT00000016575_FAM161B	Gg_rs14446625	chr4@254-274	chr4@251-274	body_weight	Body_mass	0.0981726	0.022#	-2.35911	chr5:37899536-37906784	ENSGALG00000010196
ENSGALT00000008165_HDAC11	Gg_rs13609494	chr12@45-79	chr12@24-72	body_weight	Body_mass	0.0520808	0.025#	-2.30305	chr12:6100521-6125075	ENSGALG00000005092
ENSGALT00000036249_CC037_CHICK	Gg_rs14974529	chr12@45-79	chr12@77-181	body_weight	Body_mass	0.114317	0.037#	-2.14254	chr12:9520459-9523459	ENSGALG00000005897
X603848039F1	GG_rs13514546	chr4@254-274	chr4@265-332	body_weight	Body_mass	0.169031	0.040#	2.11066	#N/A	#N/A
ENSGALT00000011283_C12orf43	GG_rs13514546	chr4@254-274	chr4@265-284	body_weight	Body_mass	0.0527124	0.040#	-2.10703	chr15:9385682-9389695	ENSGALG00000006965
