# Supplementary material for: The genetic regulation of size variation in the transcriptome of the cerebrum in the chicken and its role in domestication and brain size evolution
Source: BMC Genomics. 2020 Jul 29;21:518. doi: 10.1186/s12864-020-06908-0 (PMC7392834; doi:10.1186/s12864-020-06908-0)
Supplement: Supplementary file 5 — Additional file 5: Table S5. GO analysis for each of the tissue comparisons (pairwise overlaps between eQTL shared between cerebrum and liver, cerebrum and hypothalamus, hypothalamus and liver, and all three tissues. GO categories and terms are presented, along with the counts for each term, the nominal p-value (with this considered suggestive if P < 0.05), and the Benjamini-corrected p-value (with this considered significant if P < 0.05). [file 12864_2020_6908_MOESM5_ESM.xlsx]

## Sheet: Sheet1
Results from enrichment analysis using DAVID (https://david.ncifcrf.gov/) for eQTL shared between cerebrum and liver tissues
Category	Term	Count	Nominal_P-Value	Genes	Fold_Enrichment	Benjamini-corrected P-value (experiment-wide)
UP_KEYWORDS	Chaperone	3	0.028046	ENSGALG00000002448, ENSGALG00000011637, ENSGALG00000013863	11.247	0.83807
GOTERM_CC_DIRECT	GO:0005737~cytoplasm	17	0.0338177	ENSGALG00000006334, ENSGALG00000000424, ENSGALG00000026167, ENSGALG00000006182, ENSGALG00000027757, ENSGALG00000028872, ENSGALG00000026421, ENSGALG00000008409, ENSGALG00000002448, ENSGALG00000005248, ENSGALG00000028790, ENSGALG00000008779, ENSGALG00000009870, ENSGALG00000015486, ENSGALG00000007750, ENSGALG00000017186, ENSGALG00000013437	1.64521	0.954781
INTERPRO	IPR018170:Aldo/keto reductase, conserved site	2	0.0379359	ENSGALG00000003466, ENSGALG00000019284	51.0175	0.998936
UP_KEYWORDS	Mitochondrion inner membrane	3	0.0385279	ENSGALG00000015751, ENSGALG00000013191, ENSGALG00000015486	9.47118	0.715571
INTERPRO	IPR020471:Aldo/keto reductase subgroup	2	0.0453517	ENSGALG00000003466, ENSGALG00000019284	42.5146	0.983551
GOTERM_CC_DIRECT	GO:0005832~chaperonin-containing T-complex	2	0.0519094	ENSGALG00000002448, ENSGALG00000011637	36.9412	0.909167
INTERPRO	IPR027410:TCP-1-like chaperonin intermediate domain	2	0.0527113	ENSGALG00000002448, ENSGALG00000011637	36.4411	0.959031
INTERPRO	IPR017998:Chaperone tailless complex polypeptide 1 (TCP-1)	2	0.0527113	ENSGALG00000002448, ENSGALG00000011637	36.4411	0.959031
INTERPRO	IPR002194:Chaperonin TCP-1, conserved site	2	0.0527113	ENSGALG00000002448, ENSGALG00000011637	36.4411	0.959031
INTERPRO	IPR001395:Aldo/keto reductase	2	0.0527113	ENSGALG00000003466, ENSGALG00000019284	36.4411	0.959031
UP_KEYWORDS	Mitochondrion	4	0.0533935	ENSGALG00000015751, ENSGALG00000013191, ENSGALG00000010761, ENSGALG00000015486	4.61416	0.689819
PIR_SUPERFAMILY	PIRSF000097:aldo-keto reductase	2	0.056589	ENSGALG00000003466, ENSGALG00000019284	31.16	0.408018
INTERPRO	IPR023210:NADP-dependent oxidoreductase domain	2	0.0600152	ENSGALG00000003466, ENSGALG00000019284	31.886	0.935346
GOTERM_MF_DIRECT	GO:0016491~oxidoreductase activity	3	0.0605254	ENSGALG00000003466, ENSGALG00000019284, ENSGALG00000013173	7.30463	0.993637
INTERPRO	IPR027413:GroEL-like equatorial domain	2	0.0672638	ENSGALG00000002448, ENSGALG00000011637	28.3431	0.914991
INTERPRO	IPR027409:GroEL-like apical domain	2	0.0744575	ENSGALG00000002448, ENSGALG00000011637	25.5088	0.897978
INTERPRO	IPR002423:Chaperonin Cpn60/TCP-1	2	0.0744575	ENSGALG00000002448, ENSGALG00000011637	25.5088	0.897978
SMART	SM00195:DSPc	2	0.094051	ENSGALG00000005248, ENSGALG00000005017	19.2782	0.942983
INTERPRO	IPR008253:Marvel	2	0.0957131	ENSGALG00000000424, ENSGALG00000005254	19.6221	0.921445
Results from enrichment analysis using DAVID (https://david.ncifcrf.gov/) for eQTL shared between cerebrum and hypothalamus tissues
Category	Term	Count	PValue	Genes	Fold Enrichment	Benjamini
UP_KEYWORDS	Iron	3	0.0268815	ENSGALG00000006855, ENSGALG00000005571, ENSGALG00000020876	11.197	0.750855
Results from enrichment analysis using DAVID (https://david.ncifcrf.gov/) for eQTL shared between hypothalamus and liver tissues
Category	Term	Count	PValue	Genes	Fold Enrichment	Benjamini
GOTERM_CC_DIRECT	GO:0070062~extracellular exosome	9	0.0286036	ENSGALG00000011592, ENSGALG00000004212, ENSGALG00000021262, ENSGALG00000029168, ENSGALG00000014463, ENSGALG00000016391, ENSGALG00000009920, ENSGALG00000005483, ENSGALG00000009594	2.25547	0.758771
GOTERM_MF_DIRECT	GO:0042803~protein homodimerization activity	3	0.0330379	ENSGALG00000004212, ENSGALG00000014463, ENSGALG00000005483	9.95414	0.842413
GOTERM_MF_DIRECT	GO:0008237~metallopeptidase activity	2	0.0350097	ENSGALG00000004212, ENSGALG00000029168	53.8261	0.624698
GOTERM_BP_DIRECT	GO:0007162~negative regulation of cell adhesion	2	0.037968	ENSGALG00000004212, ENSGALG00000005483	49.65	0.986901
GOTERM_CC_DIRECT	GO:0005793~endoplasmic reticulum-Golgi intermediate compartment	2	0.0837926	ENSGALG00000002863, ENSGALG00000013462	22.0535	0.882822
Results from enrichment analysis using DAVID (https://david.ncifcrf.gov/) for eQTL shared between cerebrum, hypothalamus and liver tissues
Category	Term	Count	PValue	Genes	Fold Enrichment	Benjamini
INTERPRO	IPR027417:P-loop containing nucleoside triphosphate hydrolase	4	0.0171565	ENSGALG00000028423, ENSGALG00000017064, ENSGALG00000011515, ENSGALG00000008912	6.26454	0.384027
KEGG_PATHWAY	gga03420:Nucleotide excision repair	2	0.0509916	ENSGALG00000017064, ENSGALG00000011515	32.0345	0.342099
SMART	SM00382:AAA	2	0.05438	ENSGALG00000017064, ENSGALG00000008912	27.0845	0.200411
INTERPRO	IPR003593:AAA+ ATPase domain	2	0.094794	ENSGALG00000017064, ENSGALG00000008912	18.3586	0.751993
