# Supplementary material for: The genetic regulation of size variation in the transcriptome of the cerebrum in the chicken and its role in domestication and brain size evolution
Source: BMC Genomics. 2020 Jul 29;21:518. doi: 10.1186/s12864-020-06908-0 (PMC7392834; doi:10.1186/s12864-020-06908-0)
Supplement: Supplementary file 6 — Additional file 6: Table S6. Shared genes possessing an eQTL expressed in multiple tissues. For each gene, the tissue comparison (i.e if the gene is shared between cerebrum and hypothalamus, cerebrum and liver, liver and hypothalamus, or all three tissues), Gal4 and Gal6 gene location, Gal4 and Gal6 annotation number and the probeset itself are given. [file 12864_2020_6908_MOESM6_ESM.xlsx]

## Sheet: Sheet1
gene_name	Tissue_comparison	gene_id_gg4	gene_id_gg6	gene_pos_gg4	gene_pos_gg6	probeset
GLIPR1L	cerebrum-hypothalamus-liver	ENSGALG00000010224	ENSGALG00000010224	chr1:37725076-37732707	chr1:37882246-37890696	ENSGALT00000016620_Q5F3D6_CHICK | NM_001030743_GLIPR1
STS	cerebrum-hypothalamus-liver	ENSGALG00000016622	ENSGALG00000016622	chr1:125766037-125867934	chr1:127723784-127825809	ENSGALT00000026830_STS
LIMS1	cerebrum-hypothalamus-liver	ENSGALG00000016807	ENSGALG00000029970	chr1:135569607-135633559	chr1:137514695-137753423	ENSGALT00000022889_Q5ZL81_CHICK | ENSGALT00000027130_Q5ZL81_CHICK
ABCB1	cerebrum-hypothalamus-liver	ENSGALG00000008912	ENSGALG00000008912	chr2:20547214-20632812	chr2:20665075-20706383	NM_204894_ABCB1
ROPN1L	cerebrum-hypothalamus-liver	ENSGALG00000013006	ENSGALG00000013006	chr2:78253828-78261180	chr2:78263682-78272601	ENSGALT00000021239_ROPN1L
RETIRED	cerebrum-hypothalamus-liver	ENSGALG00000019522	#N/A	chr2:88939278-88971402	chrNA:NA-NA	ENSGALT00000030981_ENSGALG00000019522
PACRG	cerebrum-hypothalamus-liver	ENSGALG00000011560	ENSGALG00000011560	chr3:43561606-43765176	chr3:44391258-44584053	ENSGALT00000018853_PACRG
	cerebrum-hypothalamus-liver	ENSGALG00000005964	ENSGALG00000005964	chr4:3045899-3051722	chr4:3068330-3073413	ENSGALT00000009589_ENSGALG00000005964
RFC3	cerebrum-hypothalamus-liver	ENSGALG00000017064	ENSGALG00000017064	chr1:173144179-173161079	chr1:175226091-175239903	NM_001006276_RFC3
DYDC2	cerebrum-hypothalamus-liver	ENSGALG00000002432	ENSGALG00000002432	chr6:3896161-3899840	chr6:5131184-5134863	ENSGALT00000003834_DYDC1
SLC16A9	cerebrum-hypothalamus-liver	ENSGALG00000003172	ENSGALG00000003172	chr6:8593497-8611821	chr6:9839922-9859361	ENSGALT00000005033_MOT9_CHICK | NM_001031222_SLC16A9
ERCC3	cerebrum-hypothalamus-liver	ENSGALG00000011515	ENSGALG00000011515	chr7:23128082-23144659	chr7:23626750-23643336	NM_001006523_ERCC3
HS2ST1	cerebrum-hypothalamus-liver	ENSGALG00000028423	ENSGALG00000028423	chr8:14771326-14843445	chr8:16227040-16296312	NM_204481_HS2ST1
HDAC11	cerebrum-hypothalamus-liver	ENSGALG00000005092	ENSGALG00000005092	chr12:5687589-5712681	chr12:6100521-6125075	ENSGALT00000008165_HDAC11 | X603603373F1
MAPK9	cerebrum-hypothalamus-liver	ENSGALG00000013761	ENSGALG00000039099	chr13:13261655-13281786	chr13:14644938-14665124	NM_205095_MAPK9
KIFC1	cerebrum-hypothalamus-liver	ENSGALG00000019837	ENSGALG00000049626	chr16:225233-229543	chr16:2439178-2443648	ENSGALT00000031517_KIFC1
C17H9orf16	cerebrum-hypothalamus-liver	ENSGALG00000004783	ENSGALG00000004783	chr17:5100300-5103578	chr17:5472223-5475502	ENSGALT00000007637_C9orf16 | NM_001197034_C9orf16
ACOT9	cerebrum-hypothalamus-liver	ENSGALG00000016351	ENSGALG00000016351	chr1:117766586-117785247	chr1:119754033-119774891	NM_001012823_ACOT9 | ENSGALT00000036634_Q5F3B4_CHICK
STK17A	cerebrum-hypothalamus-liver	ENSGALG00000012351	ENSGALG00000031117	chr2:52094038-52119044	chr2:51496702-51521276	X603864267F1 | X603866284F1 | NM_001030995_STK17A
VPS26B	cerebrum-hypothalamus-liver	ENSGALG00000001521	ENSGALG00000001521	chr24:2543070-2549943	chr24:2575317-2583331	X603867427F1 | ENSGALT00000002312_VPS26B
FBXO18	cerebrum-hypothalamus	ENSGALG00000008162	ENSGALG00000008162	chr1:971411-992943	chr1:1655960-1680468	NM_001080210_FBXO18
MELTF	cerebrum-hypothalamus	ENSGALG00000006855	ENSGALG00000006855	chr9:11940276-11956868	chr9:12619518-12636112	ENSGALT00000011090_Q92062_CHICK
CYBRD1	cerebrum-hypothalamus	ENSGALG00000026652	ENSGALG00000030703	chr7:17504783-17516252	chr7:18009896-18018295	ENSGALT00000015557_CYBRD1
RETIRED	cerebrum-hypothalamus	ENSGALG00000025912	#N/A	chr1:131888581-131891935	chrNA:NA-NA	X603598304F1
KBTBD3	cerebrum-hypothalamus	ENSGALG00000028658	ENSGALG00000028658	chr1:180363214-180372172	chr1:182437515-182450316	ENSGALT00000027743_KBTBD3
ALKBH8	cerebrum-hypothalamus	ENSGALG00000017170	ENSGALG00000017170	chr1:179813608-179857170	chr1:181880177-181939483	X603863736F1
AASDHPPT	cerebrum-hypothalamus	ENSGALG00000027981	ENSGALG00000027981	chr1:180327476-180354874	chr1:182413608-182437196	ENSGALT00000027741_AASDHPPT
CCNY	cerebrum-hypothalamus	ENSGALG00000007076	ENSGALG00000007076	chr2:12793547-12910204	chr2:12879629-12992702	ENSGALT00000011465_CCNY
ATP5MC1	cerebrum-hypothalamus	ENSGALG00000001330	ENSGALG00000001330	chr27:3493403-3495227	chr27:6115324-6117913	ENSGALT00000002026_ATP5G1
MYLIP	cerebrum-hypothalamus	ENSGALG00000012704	ENSGALG00000012704	chr2:61562080-61576684	chr2:61479711-61493929	X603142604F1
DAP	cerebrum-hypothalamus	ENSGALG00000013002	ENSGALG00000013002	chr2:78115688-78159642	chr2:78125211-78169242	X603596980F1
NBN	cerebrum-hypothalamus	ENSGALG00000015912	ENSGALG00000037686	chr2:124149190-124170636	chr2:124273535-124294981	NM_204337_NBN
COPS5	cerebrum-hypothalamus	ENSGALG00000014512	ENSGALG00000030843	chr2:115019073-115030460	chr2:115315596-115326952	NM_001039311_COPS5
EDARADD	cerebrum-hypothalamus	ENSGALG00000014369	ENSGALG00000031763	chr3:37078799-37097401	chr3:37838822-37857318	ENSGALT00000023213_Q5EFZ6_CHICK
CHORDC1	cerebrum-hypothalamus	ENSGALG00000027409	ENSGALG00000035461	chr1:186790937-186807024	chr1:188868223-188880800	NM_001030832_CHORDC1
RETIRED	cerebrum-hypothalamus	ENSGALG00000027086	#N/A	chr2:147963777-147968205	chrNA:NA-NA	ENSGALT00000026023_LOC420300
CHST3	cerebrum-hypothalamus	ENSGALG00000024056	ENSGALG00000024056	chr6:11543130-11545869	chr6:12683537-12689040	NM_205121_CHST3
TIMM22	cerebrum-hypothalamus	ENSGALG00000004383	ENSGALG00000004383	chr19:6341886-6345863	chr19:6490173-6494064	ENSGALT00000006990_TIMM22
DCUN1D4	cerebrum-hypothalamus	ENSGALG00000014078	ENSGALG00000014078	chr4:65794330-65821389	chr4:66184701-66219754	ENSGALT00000022792_DCUN1D4
LGI2	cerebrum-hypothalamus	ENSGALG00000028945	ENSGALG00000043283	chr4:73182369-73204135	chr4:73567819-73587984	X603602358F1
C5H15orf41	cerebrum-hypothalamus	ENSGALG00000009801	ENSGALG00000009801	chr5:30717442-30832671	chr5:31651198-31766696	NM_001031200_C15orf41
ARG2	cerebrum-hypothalamus	ENSGALG00000009519	ENSGALG00000009519	chr5:28140057-28159045	chr5:29074720-29091937	X603865840F1
GEMIN2	cerebrum-hypothalamus	ENSGALG00000010154	ENSGALG00000010154	chr5:36871372-36880109	chr5:37800072-37808809	ENSGALT00000016505_Q5ZJH1_CHICK | NM_001039302_SIP1
RHOJ	cerebrum-hypothalamus	ENSGALG00000011855	ENSGALG00000011855	chr5:53322349-53366291	chr5:53596072-53640888	X603863866F1
FAM213A	cerebrum-hypothalamus	ENSGALG00000002421	ENSGALG00000002421	chr6:3872164-3880487	chr6:5107187-5115923	X603597362F1
USMG5	cerebrum-hypothalamus	ENSGALG00000027904	ENSGALG00000034645	chr6:23144647-23148454	chr6:24561150-24564969	X603568048F1
HCCS	cerebrum-hypothalamus	ENSGALG00000005571	ENSGALG00000005571	chr8:12277189-12284555	chr8:13729738-13737105	ENSGALT00000008936_CCHL_CHICK
PLA2G6	cerebrum-hypothalamus	ENSGALG00000012281	ENSGALG00000012281	chr1:50836439-50854357	chr1:50979471-50998677	NM_001130738_PLA2G6
PLEKHB2	cerebrum-hypothalamus	ENSGALG00000002169	ENSGALG00000002169	chr9:1740426-1751264	chr9:2399821-2413850	X603598875F1
BDH1A	cerebrum-hypothalamus	ENSGALG00000006947	ENSGALG00000006947	chr9:12115163-12127577	chr9:12794254-12807370	ENSGALT00000011255_BDH_CHICK
LSG1	cerebrum-hypothalamus	ENSGALG00000007058	ENSGALG00000007058	chr9:12296460-12308388	chr9:12975136-12987465	X603866968F1
TSHZ3	cerebrum-hypothalamus	ENSGALG00000004528	ENSGALG00000004528	chr11:8709893-8772492	chr11:9225471-9286162	ENSGALT00000007212_TSHZ3
RIPOR3	cerebrum-hypothalamus	ENSGALG00000008005	ENSGALG00000008005	chr20:13824100-13879197	chr20:13486258-13534186	ENSGALT00000012995_FAM65C
RMI2	cerebrum-hypothalamus	ENSGALG00000007155	ENSGALG00000007155	chr14:8908818-8910441	chr14:9317253-9318876	X603863911F1 | X603603312F1
NME3	cerebrum-hypothalamus	ENSGALG00000027635	ENSGALG00000027635	chr14:13223408-13226703	chr14:13627365-13630644	X603862496F1
AOX2	cerebrum-hypothalamus	ENSGALG00000020876	ENSGALG00000020876	chr7:10736836-10779412	chr7:11237134-11279715	ENSGALT00000013329_Q2QB49_CHICK
DPH3P1	cerebrum-hypothalamus	ENSGALG00000011237	ENSGALG00000011237	chr2:34804927-34807738	chr2:34293909-34296747	ENSGALT00000018327_DPH3
SEPTIN2	cerebrum-hypothalamus	ENSGALG00000005809	ENSGALG00000005809	chr9:4480809-4499952	chr9:5151187-5166192	X603144063F1
PFDN4	cerebrum-hypothalamus	ENSGALG00000007792	ENSGALG00000007792	chr20:12679170-12681198	chr20:12334560-12337089	ENSGALT00000012637_PFDN4
FABP3	cerebrum-hypothalamus	ENSGALG00000000620	ENSGALG00000037050	chr23:590534-593799	chr23:703621-707046	ENSGALT00000041206_Q800V4_CHICK | ENSGALT00000000879_Q800V4_CHICK
	cerebrum-hypothalamus	ENSGALG00000005024	ENSGALG00000005024	chr12:5135537-5179898	chr12:5546824-5591184	ENSGALT00000036273_CCDC48
SLC25A40	cerebrum-hypothalamus	ENSGALG00000019662	ENSGALG00000019662	chr2:20696196-20709565	chr2:20813825-20827731	ENSGALT00000031227_SLC25A40
RETIRED	cerebrum-liver	#N/A	#N/A	chrNA:NA-NA	chrNA:NA-NA	ENSGALT00000038194_Q98TV2_CHICK
F13A1	cerebrum-liver	ENSGALG00000012802	ENSGALG00000012802	chr2:65105832-65167267	chr2:65009436-65078561	NM_204685_F13A1
CKLF	cerebrum-liver	ENSGALG00000005254	ENSGALG00000005254	chr11:10903706-10906364	chr11:11440156-11442802	ENSGALT00000008438_LOC415795
C12orf43	cerebrum-liver	ENSGALG00000006965	ENSGALG00000006965	chr15:9100579-9103600	chr15:9385682-9389695	ENSGALT00000011283_C12orf43
	cerebrum-liver	ENSGALG00000019325	ENSGALG00000019325	chr1:49029412-49037608	chr1:49173031-49181295	ENSGALT00000030617_LOC417973
H6PD	cerebrum-liver	ENSGALG00000002492	ENSGALG00000002492	chr21:3296484-3304541	chr21:3301148-3309683	ENSGALT00000003926_H6PD
	cerebrum-liver	ENSGALG00000003466	ENSGALG00000003466	chr1:62270797-62290998	chr1:62141900-62159550	ENSGALT00000005490_LOC425137 | ENSGALT00000021337_LOC425137
	cerebrum-liver	ENSGALG00000019284	ENSGALG00000019284	chr1:62261360-62268585	chr1:62118528-62125904	ENSGALT00000021334_LOC418170
PYROXD1	cerebrum-liver	ENSGALG00000013173	ENSGALG00000013173	chr1:65450056-65465179	chr1:65298236-65313377	ENSGALT00000021514_PYROXD1
TCP11X2	cerebrum-liver	ENSGALG00000012658	ENSGALG00000012658	chr1:53843800-53857446	chr1:53881515-53897895	ENSGALT00000020661_Q5F4C3_CHICK
ARL4A	cerebrum-liver	ENSGALG00000027757	ENSGALG00000027757	chr2:26933504-26936382	chr2:26800481-26802605	ENSGALT00000017529_ARL4A
HTR1F	cerebrum-liver	ENSGALG00000015494	ENSGALG00000015494	chr1:91933437-91934537	chr1:93982791-93983891	ENSGALT00000024988_HTR1F
SCRN1	cerebrum-liver	ENSGALG00000011176	ENSGALG00000011176	chr2:34379570-34406233	chr2:33867648-33902516	ENSGALT00000037800_SCRN1
ATP5PF	cerebrum-liver	ENSGALG00000015751	ENSGALG00000015751	chr1:101882851-101884143	chr1:103855858-103860617	ENSGALT00000025402_ATP5J
DYNLT3	cerebrum-liver	ENSGALG00000016259	ENSGALG00000016259	chr1:112473717-112479027	chr1:114440914-114448263	ENSGALT00000026220_DYNLT3
BAG1	cerebrum-liver	ENSGALG00000013157	ENSGALG00000013157	chr2:85647213-85656438	chr2:85628166-85637391	NM_001109692_BAG1
#N/A	cerebrum-liver	ENSGALG00000006340	#N/A	chr11:17911236-17930659	chrNA:NA-NA	ENSGALT00000010154_ENSGALG00000006340
SPRYD7	cerebrum-liver	ENSGALG00000017010	ENSGALG00000017010	chr1:168651803-168660592	chr1:170670674-170685701	NM_001006273_C13orf1
AGAP1	cerebrum-liver	ENSGALG00000004045	ENSGALG00000004045	chr7:5139160-5321453	chr7:5234473-5522177	ENSGALT00000006438_AGAP1
BIRC3	cerebrum-liver	ENSGALG00000017186	ENSGALG00000017186	chr1:181828577-181838749	chr1:183926160-183936332	ENSGALT00000027772_BIR_CHICK
PICALM	cerebrum-liver	ENSGALG00000013256	ENSGALG00000039037	chr1:189560350-189617548	chr1:191633098-191693907	ENSGALT00000025550_PICALM
RETIRED	cerebrum-liver	ENSGALG00000021835	#N/A	chr2:31011229-31019954	chrNA:NA-NA	ENSGALT00000035378_ENSGALG00000021835
TPT1	cerebrum-liver	ENSGALG00000028872	ENSGALG00000028872	chr1:167058420-167066619	chr1:169085035-169089257	ENSGALT00000036489_TCTP_CHICK
OPTN	cerebrum-liver	ENSGALG00000013738	ENSGALG00000013738	chr1:6559300-6578617	chr1:7225803-7245380	ENSGALT00000022327_OPTN_CHICK
EGFR	cerebrum-liver	ENSGALG00000012363	ENSGALG00000038089	chr2:52411118-52558680	chr2:51811980-51959426	NM_205497_EGFR
NDUFS6	cerebrum-liver	ENSGALG00000013191	ENSGALG00000013191	chr2:86002617-86007620	chr2:85983022-85987033	ENSGALT00000021552_NDUFS6
C6orf62	cerebrum-liver	ENSGALG00000013628	ENSGALG00000013628	chr2:90230453-90237704	chr2:90222982-90228705	ENSGALT00000030973_C6orf62
PSMG2	cerebrum-liver	ENSGALG00000013863	ENSGALG00000013863	chr2:96934183-96940669	chr2:97037931-97057122	ENSGALT00000022485_TNFSF5IP1
NOV	cerebrum-liver	ENSGALG00000016112	ENSGALG00000037402	chr2:136064124-136069743	chr3:57245588-57248925	NM_205268_NOV
MRPL37	cerebrum-liver	ENSGALG00000010761	ENSGALG00000010761	chr8:24064757-24068753	chr8:25514723-25519546	ENSGALT00000017500_RM37_CHICK
TXNRD3	cerebrum-liver	ENSGALG00000006193	ENSGALG00000039363	chr12:10366876-10387808	chr12:10777616-10797343	ENSGALT00000009993_TXNRD3
CPQ	cerebrum-liver	ENSGALG00000022789	ENSGALG00000030866	chr2:126740060-126929143	chr2:126884462-127048750	ENSGALT00000035369_LOC777521
MRPL15	cerebrum-liver	ENSGALG00000015280	ENSGALG00000041086	chr2:110081053-110090275	chr2:110380891-110389410	NM_001006388_MRPL15
HHEX	cerebrum-liver	ENSGALG00000029169	ENSGALG00000030008	chr6:20253583-20257076	chr6:21666750-21671233	NM_205252_HHEX
IL15	cerebrum-liver	ENSGALG00000009870	ENSGALG00000009870	chr4:29463073-29495702	chr4:29989429-30022148	ENSGALT00000016045_B0FLP3_CHICK
ANGEL1	cerebrum-liver	ENSGALG00000010372	ENSGALG00000010372	chr5:38164552-38174373	chr5:39066319-39104510	NM_001031205_ANGEL1
EMC2	cerebrum-liver	ENSGALG00000016097	ENSGALG00000040325	chr2:131497565-131532447	chr2:132270544-132336875	ENSGALT00000025937_TTC35
SAMD12	cerebrum-liver	ENSGALG00000016115	ENSGALG00000029664	chr2:135765371-135808926	chr2:136063201-136211928	ENSGALT00000025964_LOC776231
COX15	cerebrum-liver	ENSGALG00000007465	ENSGALG00000007465	chr6:21644626-21648594	chr6:23057823-23061814	ENSGALT00000012071_COX15
	cerebrum-liver	ENSGALG00000004747	ENSGALG00000004747	chr6:11503542-11504700	chr6:12645144-12647593	ENSGALT00000007568_LOC423719
ARL5A	cerebrum-liver	ENSGALG00000012509	ENSGALG00000051669	chr7:34807788-34818291	chr7:35315026-35325744	ENSGALT00000020434_ARL5A
TCP1	cerebrum-liver	ENSGALG00000011637	ENSGALG00000011637	chr3:44874173-44881975	chr3:45691777-45699620	ENSGALT00000019010_Q5ZMG9_CHICK | NM_001006405_TCP1
CCDC88C	cerebrum-liver	ENSGALG00000010715	ENSGALG00000040156	chr5:43520945-43605797	chr5:44452433-44535237	ENSGALT00000017436_CCDC88C
RETIRED	cerebrum-liver	ENSGALG00000004703	#N/A	chr21:5889737-5892823	chrNA:NA-NA	ENSGALT00000034913_LOC769138
COQ3	cerebrum-liver	ENSGALG00000015486	ENSGALG00000015486	chr3:70928214-70933111	chr3:71514528-71520267	ENSGALT00000024973_COQ3
COMTD1	cerebrum-liver	ENSGALG00000005000	ENSGALG00000005000	chr6:14390582-14396766	chr6:15671950-15678555	ENSGALT00000008009_COMTD1
CD8A	cerebrum-liver	ENSGALG00000015900	ENSGALG00000015900	chr4:85237877-85275284	chr4:85741367-85743715	ENSGALT00000025623_ENSGALG00000015900
HS6ST2	cerebrum-liver	ENSGALG00000006071	ENSGALG00000034250	chr4:3573000-3672301	chr4:3594161-3693891	NM_204490_HS6ST2
P4HB	cerebrum-liver	ENSGALG00000007233	ENSGALG00000038290	chr18:10183770-10202043	chr18:9917130-9925495	ENSGALT00000011703_PDIA1_CHICK
PIK3R5	cerebrum-liver	ENSGALG00000026167	ENSGALG00000026167	chr18:1970606-1985502	chr18:1984539-2033615	NM_001030697_PIK3R5
RLIM	cerebrum-liver	ENSGALG00000007750	ENSGALG00000007750	chr4:12302384-12315456	chr4:12342843-12356401	NM_204828_RNF12
PRORSD1P	cerebrum-liver	ENSGALG00000008110	ENSGALG00000051779	chr3:45154-46349	chr3:88895-91751	NM_001195561_LOC421212
PCBD2	cerebrum-liver	ENSGALG00000006367	ENSGALG00000006367	chr13:14971863-14987932	chr13:16352132-16368162	NM_204203_PCBD2
MED28	cerebrum-liver	ENSGALG00000007138	ENSGALG00000054271	chr4:75551241-75553275	chr4:75967753-75970779	ENSGALT00000011562_MED28
LAP3	cerebrum-liver	ENSGALG00000006334	ENSGALG00000006334	chr4:75553556-75565346	chr4:75971194-75983004	NM_001031336_LAP3_chr4_78865513
ORAOV1	cerebrum-liver	ENSGALG00000007556	ENSGALG00000007556	chr5:16855340-16860423	chr5:17790358-17811445	NM_001031186_ORAOV1
RETIRED	cerebrum-liver	ENSGALG00000024355	#N/A	chr28:2368477-2369243	chrNA:NA-NA	ENSGALT00000041173_ENSGALG00000024355
#N/A	cerebrum-liver	ENSGALG00000019468	#N/A	chr2:117680876-117713123	chrNA:NA-NA	ENSGALT00000030879_UBE2W
PSMB2	cerebrum-liver	ENSGALG00000026421	ENSGALG00000026421	chr23:4222202-4234872	chr23:4418139-4426935	ENSGALT00000003740_PSMB2
TMEM254	cerebrum-liver	ENSGALG00000021231	ENSGALG00000021231	chr6:4583363-4588681	chr6:5819141-5824328	ENSGALT00000034212_ENSGALG00000021231
MTG1	cerebrum-liver	ENSGALG00000003549	ENSGALG00000003549	chr6:8915715-8918077	chr6:10069198-10071589	ENSGALT00000005615_MTG1
GSTO2	cerebrum-liver	ENSGALG00000008409	ENSGALG00000008409	chr6:23780498-23789333	chr6:25196883-25205695	ENSGALT00000013697_GSTO1
TAF5	cerebrum-liver	ENSGALG00000008241	ENSGALG00000008241	chr6:23133668-23144709	chr6:24550190-24561232	NM_001031235_TAF5
NKIRAS1	cerebrum-liver	ENSGALG00000011289	ENSGALG00000011289	chr2:37759971-37767995	chr2:37124668-37133561	ENSGALT00000018418_NKIRAS1
INSR	cerebrum-liver	ENSGALG00000003579	ENSGALG00000040758	chr28:3878507-3912897	chr28:4218437-4253117	ENSGALT00000005665_Q90822_CHICK
MRPS14	cerebrum-liver	ENSGALG00000026803	ENSGALG00000030028	chr8:7076889-7080269	chr8:7476798-7479199	ENSGALT00000007240_MRPS14
CDC14A	cerebrum-liver	ENSGALG00000005248	ENSGALG00000005248	chr8:10722448-10772172	chr8:12174912-12231784	NM_001177736_CDC14A
DNASE2B	cerebrum-liver	ENSGALG00000028790	ENSGALG00000028790	chr8:15543482-15552741	chr8:16993720-17017021	NM_001037838_DNASE2B
ALG6	cerebrum-liver	ENSGALG00000010991	ENSGALG00000010991	chr8:26691601-26712046	chr8:28139885-28160353	ENSGALT00000017901_ALG6_CHICK
DOCK10	cerebrum-liver	ENSGALG00000005030	ENSGALG00000005030	chr9:7986344-8127624	chr9:8661263-8781136	ENSGALT00000008057_Q5F358_CHICK
AP1S3	cerebrum-liver	ENSGALG00000005171	ENSGALG00000005171	chr9:7749592-7765345	chr9:8423201-8439506	NM_001030008_AP1S3
OGFRL1	cerebrum-liver	ENSGALG00000015951	ENSGALG00000015951	chr3:81808877-81818348	chr3:82399479-82408639	ENSGALT00000025707_OGFRL1
ACAP2	cerebrum-liver	ENSGALG00000007040	ENSGALG00000007040	chr9:12171478-12231009	chr9:12850505-12907216	ENSGALT00000011403_ACAP2_CHICK
RPL7A	cerebrum-liver	ENSGALG00000003197	ENSGALG00000003197	chr17:6866152-6869274	chr17:7165127-7168878	ENSGALT00000021881_RL7A_CHICK | NM_001004379_RPL7A
IREB2	cerebrum-liver	ENSGALG00000003171	ENSGALG00000035462	chr10:3160489-3182344	chr10:4111782-4133567	NM_001031454_IREB2
RETIRED	cerebrum-liver	ENSGALG00000009777	#N/A	chr4:28711205-28731295	chrNA:NA-NA	ENSGALT00000032260_ENSGALG00000009777
BEAN1	cerebrum-liver	ENSGALG00000005266	ENSGALG00000005266	chr11:10927995-10964663	chr11:11463948-11501923	ENSGALT00000008452_BEAN
CMTM3	cerebrum-liver	ENSGALG00000000424	ENSGALG00000000424	chr11:10894386-10903372	chr11:11429328-11442605	ENSGALT00000039221_Q6L9F3_CHICK
RETIRED	cerebrum-liver	ENSGALG00000023729	#N/A	chr5:9533605-9536608	chrNA:NA-NA	ENSGALT00000039684_ENSGALG00000023729
APP	cerebrum-liver	ENSGALG00000015770	ENSGALG00000015770	chr1:101945902-102105676	chr1:103922338-104122132	NM_204308_APP
#N/A	cerebrum-liver	ENSGALG00000016839	#N/A	chr1:137992924-137995864	chrNA:NA-NA	ENSGALT00000027194_IRS2
ACTR2	cerebrum-liver	ENSGALG00000008779	ENSGALG00000008779	chr3:9891302-9907798	chr3:10612572-10632536	ENSGALT00000039458_ARP2_CHICK
#N/A	cerebrum-liver	ENSGALG00000001898	#N/A	chr28:2691783-2694367	chrNA:NA-NA	ENSGALT00000002936_C19orf21
TGFBI	cerebrum-liver	ENSGALG00000006319	ENSGALG00000029429	chr13:14295426-14509385	chr13:15872416-15893088	NM_205036_TGFBI
GAN	cerebrum-liver	ENSGALG00000013437	ENSGALG00000013437	chr11:14938775-14962095	chr11:15474797-15498142	ENSGALT00000021912_GAN
INPP4A	cerebrum-liver	ENSGALG00000016752	ENSGALG00000029709	chr1:131544824-131587832	chr1:133491845-133561055	ENSGALT00000027049_INPP4A
PCOLCE2	cerebrum-liver	ENSGALG00000002623	ENSGALG00000002623	chr9:10041008-10060212	chr9:10713989-10733607	ENSGALT00000004131_PCOLCE2
TRAF3	cerebrum-liver	ENSGALG00000011389	ENSGALG00000011389	chr5:49741661-49779706	chr5:50027923-50071113	ENSGALT00000018576_TRAF3
DUSP13	cerebrum-liver	ENSGALG00000005017	ENSGALG00000005017	chr6:14498189-14505323	chr6:15764580-15786536	ENSGALT00000008034_DUSP13
SPI1	cerebrum-liver	ENSGALG00000008127	ENSGALG00000008127	chr5:22247550-22268506	chr5:23185094-23206765	ENSGALT00000013191_O42415_CHICK
NDUFA8	cerebrum-liver	ENSGALG00000001355	ENSGALG00000040987	chr17:8704356-8706618	chr17:9003054-9005858	ENSGALT00000034898_NDUFA8
FOXF1	cerebrum-liver	ENSGALG00000005728	ENSGALG00000034111	chr11:16858663-16867226	chr11:17392339-17395059	ENSGALT00000009201_Q9PVP9_CHICK
GPR143	cerebrum-liver	ENSGALG00000016615	ENSGALG00000016615	chr1:124557329-124571165	chr1:126518232-126531997	ENSGALT00000026816_GPR143
SEC24D	cerebrum-liver	ENSGALG00000011998	ENSGALG00000011998	chr4:54343365-54387579	chr4:54919270-54969961	ENSGALT00000019581_SEC24D
C20H20ORF24	cerebrum-liver	ENSGALG00000001054	ENSGALG00000001054	chr20:464024-468380	chr20:494619-499213	NM_001079737_C20orf24
CAAP1	cerebrum-liver	ENSGALG00000001765	ENSGALG00000001765	chrZ:68310083-68327136	chrZ:68690379-68707323	ENSGALT00000002709_C9orf82
CCT6A	cerebrum-liver	ENSGALG00000002448	ENSGALG00000002448	chr19:4884981-4891209	chr19:5035151-5041406	NM_001006216_CCT6A
PPP1R3D	cerebrum-liver	ENSGALG00000021220	ENSGALG00000021220	chr20:7216161-7216973	chr20:6868681-6870332	ENSGALT00000034185_PPP1R3D
BAHD1	cerebrum-liver	ENSGALG00000026390	ENSGALG00000033675	chr5:851698-867344	chr5:1072537-1085377	ENSGALT00000007423_BAHD1
CHPF2	cerebrum-liver	ENSGALG00000013359	ENSGALG00000036477	chr2:122159-126483	chr2:154470-159009	ENSGALT00000021800_CHPF2
NSFL1C	cerebrum-liver	ENSGALG00000006182	ENSGALG00000006182	chr20:10152354-10159223	chr20:9807223-9814892	NM_001030859_NSFL1C
MRTO4	cerebrum-liver	ENSGALG00000003991	ENSGALG00000003991	chr21:4666777-4668928	chr21:4673991-4676457	ENSGALT00000006360_MRTO4
DNAJC16	cerebrum-liver	ENSGALG00000013677	ENSGALG00000032832	chr21:4909535-4918231	chr21:4915877-4924567	NM_001039330_DNAJC16
	cerebrum-liver	ENSGALG00000004322	ENSGALG00000004322	chr7:6621680-6633657	chr7:6622423-6635326	ENSGALT00000006888_ENSGALG00000004322
ZNF414	cerebrum-liver	ENSGALG00000024378	ENSGALG00000024378	chr28:1722253-1725804	chr28:1838058-1841885	ENSGALT00000041234_ZNF414
MRPL18	cerebrum-liver	ENSGALG00000011625	ENSGALG00000011625	chr3:44871004-44873533	chr3:45688651-45691597	ENSGALT00000018992_MRPL18
SPOCK3	cerebrum-liver	ENSGALG00000009568	ENSGALG00000009568	chr4:23947374-24051813	chr4:24520359-24685116	ENSGALT00000015584_SPOCK3
TOMM22	hypothalamus-liver	ENSGALG00000019316	ENSGALG00000019316	chr1:50701667-50704068	chr1:50845194-50847064	ENSGALT00000030602_TOMM22
TXNRD1	hypothalamus-liver	ENSGALG00000012714	ENSGALG00000035345	chr1:54742740-54768918	chr1:54584006-54620980	NM_001030762_TXNRD1
LRTM2	hypothalamus-liver	ENSGALG00000026214	ENSGALG00000026214	chr1:61147306-61160414	chr1:61004967-61014569	ENSGALT00000021245_LRTM2
CNKSR2	hypothalamus-liver	ENSGALG00000016391	ENSGALG00000016391	chr1:118627850-118816669	chr1:120600351-120804008	ENSGALT00000026441_CNKSR2
	hypothalamus-liver	ENSGALG00000029168	ENSGALG00000029168	chr1:121292944-121316437	chr1:123281269-123301148	ENSGALT00000026712_TMEM27
RETIRED	hypothalamus-liver	ENSGALG00000022715	#N/A	chr1:185103362-185107655	chrNA:NA-NA	ENSGALT00000036407_ENSGALG00000022715
XPO4	hypothalamus-liver	ENSGALG00000017132	ENSGALG00000017132	chr1:177979184-178033249	chr1:180044064-180112332	NM_001012947_XPO4
ADAM10	hypothalamus-liver	ENSGALG00000004212	ENSGALG00000004212	chr10:6434758-6619897	chr10:7384780-7427378	NM_204261_ADAM10
MTHFS	hypothalamus-liver	ENSGALG00000006516	ENSGALG00000006516	chr10:12133660-12155156	chr10:13083181-13104916	ENSGALT00000010528_MTHFS
SNX20	hypothalamus-liver	ENSGALG00000023724	ENSGALG00000038374	chr11:5663396-5670064	chr11:6176432-6187342	ENSGALT00000039670_SNX20
CDH13	hypothalamus-liver	ENSGALG00000005483	ENSGALG00000005483	chr11:15430489-15845338	chr11:15966487-16395265	NM_001001760_CDH13
RETIRED	hypothalamus-liver	ENSGALG00000020755	#N/A	chr12:19077544-19081757	chrNA:NA-NA	ENSGALT00000033255_ENSGALG00000020755
ERGIC1	hypothalamus-liver	ENSGALG00000002863	ENSGALG00000002863	chr13:8409624-8466926	chr13:9797415-9852537	ENSGALT00000004517_ERGIC1
PARN	hypothalamus-liver	ENSGALG00000003091	ENSGALG00000003091	chr14:791609-826239	chr14:1197084-1231716	ENSGALT00000004886_PARN
METTL9	hypothalamus-liver	ENSGALG00000007044	ENSGALG00000007044	chr14:8723763-8741632	chr14:9132050-9150359	NM_001006172_METTL9
TVP23A	hypothalamus-liver	ENSGALG00000007216	ENSGALG00000007216	chr14:9098581-9109757	chr14:9506852-9516852	ENSGALT00000011682_FAM18A
TRIM27.1	hypothalamus-liver	ENSGALG00000000117	ENSGALG00000030397	chr16:150525-169149	chr16:2513936-2518556	ENSGALT00000000147_A5HUK4_CHICK
SLC31A1	hypothalamus-liver	ENSGALG00000008844	ENSGALG00000008844	chr17:1479416-1489213	chr17:1846199-1870295	ENSGALT00000014372_SLC31A1
ARMH3	hypothalamus-liver	ENSGALG00000007658	ENSGALG00000007658	chr6:22091846-22193043	chr6:23504471-23608495	ENSGALT00000012402_C10orf76
MRPL32	hypothalamus-liver	ENSGALG00000012337	ENSGALG00000037258	chr2:51752758-51754673	chr2:51155641-51158032	ENSGALT00000020160_MRPL32
MTRR	hypothalamus-liver	ENSGALG00000013053	ENSGALG00000039424	chr2:79163255-79192329	chr2:79184684-79211008	ENSGALT00000021306_MTRR
STX17	hypothalamus-liver	ENSGALG00000013462	ENSGALG00000013462	chr2:89311706-89343445	chr2:89303231-89335819	NM_001031009_STX17
OSGIN2	hypothalamus-liver	ENSGALG00000015909	ENSGALG00000042840	chr2:124129057-124139546	chr2:124252530-124264647	ENSGALT00000025642_OSGIN2
MRPL13	hypothalamus-liver	ENSGALG00000016405	ENSGALG00000041863	chr2:136505217-136519692	chr2:136911020-136937314	ENSGALT00000030773_MRPL13
STT3A	hypothalamus-liver	ENSGALG00000001005	ENSGALG00000042730	chr24:377394-384267	chr24:409708-417284	ENSGALT00000001485_Q5ZLA7_CHICK
ZC3H11B	hypothalamus-liver	ENSGALG00000000541	ENSGALG00000000541	chr26:467889-481411	chr26:481428-495534	NM_001031030_ZC3H11A
ACTN2	hypothalamus-liver	ENSGALG00000014463	ENSGALG00000014463	chr3:36948211-37014188	chr3:37710303-37774495	ENSGALT00000023354_ACTN2_CHICK | NM_205323_ACTN2
	hypothalamus-liver	ENSGALG00000015017	ENSGALG00000015017	chr3:65223831-65235391	chr3:65815544-65827995	ENSGALT00000024218_TUBE1
RPS6KA2	hypothalamus-liver	ENSGALG00000011473	ENSGALG00000011473	chr3:41958446-42114412	chr3:42691591-42928349	ENSGALT00000018703_RPS6KA2
MAP7	hypothalamus-liver	ENSGALG00000013900	ENSGALG00000013900	chr3:54395823-54447644	chr3:55160010-55257947	ENSGALT00000022536_MAP7_CHICK
HACE1	hypothalamus-liver	ENSGALG00000015415	ENSGALG00000015415	chr3:68432709-68477762	chr3:69023777-69068018	ENSGALT00000024866_Q5F340_CHICK
MYCN	hypothalamus-liver	ENSGALG00000016462	ENSGALG00000016462	chr3:98778414-98780948	chr3:99207484-99211831	ENSGALT00000026561_MYCN_CHICK
TMLHE	hypothalamus-liver	ENSGALG00000007443	ENSGALG00000007443	chr4:10979969-10995125	chr4:10998969-11014124	NM_001012575_TMLHE
COCH	hypothalamus-liver	ENSGALG00000009920	ENSGALG00000009920	chr5:33517885-33534657	chr5:34450679-34467653	NM_204937_COCH
BBOF1	hypothalamus-liver	ENSGALG00000010206	ENSGALG00000045856	chr5:37003760-37012621	chr5:37934574-37943482	ENSGALT00000016593_C14orf45
POLE2	hypothalamus-liver	ENSGALG00000012237	ENSGALG00000012237	chr5:57501919-57521788	chr5:57760627-57779793	NM_001006493_POLE2
MDGA2	hypothalamus-liver	ENSGALG00000012228	ENSGALG00000012228	chr5:56651905-56894701	chr5:56940987-57248827	ENSGALT00000037279_MDGA2
GHITM	hypothalamus-liver	ENSGALG00000021262	ENSGALG00000021262	chr6:2595574-2602987	chr6:3825088-3833797	NM_001031217_GHITM
SFXN4	hypothalamus-liver	ENSGALG00000009350	ENSGALG00000009350	chr6:29550386-29559570	chr6:30962012-30975792	ENSGALT00000015227_SFXN4
ORMDL1	hypothalamus-liver	ENSGALG00000028772	ENSGALG00000036257	chr7:279455-284086	chr7:334115-340825	ENSGALT00000003720_Q5F3K3_CHICK
MRAS	hypothalamus-liver	ENSGALG00000011592	ENSGALG00000011592	chr7:24731579-24765366	chr7:25228579-25265411	NM_204489_MRAS
EEF1B2	hypothalamus-liver	ENSGALG00000008590	ENSGALG00000008590	chr7:12072509-12076665	chr7:12570845-12576467	ENSGALT00000013984_EF1B_CHICK
GAD1	hypothalamus-liver	ENSGALG00000009589	ENSGALG00000034070	chr7:17698291-17724925	chr7:18202368-18226959	NM_204913_GAD1
	hypothalamus-liver	ENSGALG00000008910	ENSGALG00000008910	chr7:13767734-13821804	chr7:14306197-14316264	ENSGALT00000014491_CERKL
DPP10	hypothalamus-liver	ENSGALG00000012156	ENSGALG00000012156	chr7:28692505-28874290	chr7:29190336-29372124	ENSGALT00000037879_DPP10
GORASP2	hypothalamus-liver	ENSGALG00000009583	ENSGALG00000009583	chr7:17668960-17675340	chr7:18170242-18183928	ENSGALT00000015612_Q5F353_CHICK
XRCC5	hypothalamus-liver	ENSGALG00000011492	ENSGALG00000011492	chr7:22997772-23041754	chr7:23496750-23539803	ENSGALT00000018729_XRCC5
C7H2ORF76	hypothalamus-liver	ENSGALG00000012113	ENSGALG00000012113	chr7:27888090-27898260	chr7:28385668-28397361	ENSGALT00000032941_LOC424274
CCDC18	hypothalamus-liver	ENSGALG00000005889	ENSGALG00000005889	chr8:12894356-12925460	chr8:14351493-14378262	ENSGALT00000009468_CCDC18 | ENSGALT00000009470_CCDC18
ATP11B	hypothalamus-liver	ENSGALG00000008839	ENSGALG00000008839	chr9:15908775-16005533	chr9:16588019-16645147	ENSGALT00000014363_ATP11B
RARRES1	hypothalamus-liver	ENSGALG00000009594	ENSGALG00000009594	chr9:21904934-21912426	chr9:22591912-22599539	ENSGALT00000039113_OCX32_CHICK | NM_204534_RARRES1
