# Supplementary material for: The genetic regulation of size variation in the transcriptome of the cerebrum in the chicken and its role in domestication and brain size evolution
Source: BMC Genomics. 2020 Jul 29;21:518. doi: 10.1186/s12864-020-06908-0 (PMC7392834; doi:10.1186/s12864-020-06908-0)
Supplement: Supplementary file 7 — Additional file 7: Table S7. Gene lists used to generate the DAVID GO results. [file 12864_2020_6908_MOESM7_ESM.xlsx]

## Sheet: Sheet1
gene ensembl ID with eQTL between tissues:
cere hypo liver	cere hypo	cere liver	liver hypo		Background genelist
ENSGALG00000010224	ENSGALG00000008162	ENSGALG00000012802	ENSGALG00000019316		ENSGALG00000008120
ENSGALG00000016622	ENSGALG00000006855	ENSGALG00000005254	ENSGALG00000035345		ENSGALG00000002638
ENSGALG00000029970	ENSGALG00000030703	ENSGALG00000006965	ENSGALG00000026214		ENSGALG00000008070
ENSGALG00000008912	ENSGALG00000028658	ENSGALG00000019325	ENSGALG00000016391		ENSGALG00000007608
ENSGALG00000013006	ENSGALG00000017170	ENSGALG00000002492	ENSGALG00000029168		ENSGALG00000009250
ENSGALG00000011560	ENSGALG00000027981	ENSGALG00000003466	ENSGALG00000017132		ENSGALG00000011717
ENSGALG00000005964	ENSGALG00000007076	ENSGALG00000019284	ENSGALG00000004212		ENSGALG00000008590
ENSGALG00000017064	ENSGALG00000001330	ENSGALG00000013173	ENSGALG00000006516		ENSGALG00000007272
ENSGALG00000002432	ENSGALG00000012704	ENSGALG00000012658	ENSGALG00000038374		ENSGALG00000023581
ENSGALG00000003172	ENSGALG00000013002	ENSGALG00000027757	ENSGALG00000005483		ENSGALG00000008443
ENSGALG00000011515	ENSGALG00000037686	ENSGALG00000015494	ENSGALG00000002863		ENSGALG00000008551
ENSGALG00000028423	ENSGALG00000030843	ENSGALG00000011176	ENSGALG00000003091		ENSGALG00000014769
ENSGALG00000005092	ENSGALG00000031763	ENSGALG00000015751	ENSGALG00000007044		ENSGALG00000007184
ENSGALG00000039099	ENSGALG00000035461	ENSGALG00000016259	ENSGALG00000007216		ENSGALG00000000761
ENSGALG00000049626	ENSGALG00000024056	ENSGALG00000013157	ENSGALG00000030397		ENSGALG00000015436
ENSGALG00000004783	ENSGALG00000004383	ENSGALG00000017010	ENSGALG00000008844		ENSGALG00000008496
ENSGALG00000016351	ENSGALG00000014078	ENSGALG00000004045	ENSGALG00000007658		ENSGALG00000017419
ENSGALG00000031117	ENSGALG00000043283	ENSGALG00000017186	ENSGALG00000037258		ENSGALG00000003665
ENSGALG00000001521	ENSGALG00000009801	ENSGALG00000039037	ENSGALG00000039424		ENSGALG00000008999
	ENSGALG00000009519	ENSGALG00000028872	ENSGALG00000013462		ENSGALG00000016470
	ENSGALG00000010154	ENSGALG00000013738	ENSGALG00000042840		ENSGALG00000006160
	ENSGALG00000011855	ENSGALG00000038089	ENSGALG00000041863		ENSGALG00000001664
	ENSGALG00000002421	ENSGALG00000013191	ENSGALG00000042730		ENSGALG00000013838
	ENSGALG00000034645	ENSGALG00000013628	ENSGALG00000000541		ENSGALG00000003717
	ENSGALG00000005571	ENSGALG00000013863	ENSGALG00000014463		ENSGALG00000008051
	ENSGALG00000012281	ENSGALG00000037402	ENSGALG00000015017		ENSGALG00000006180
	ENSGALG00000002169	ENSGALG00000010761	ENSGALG00000011473		ENSGALG00000010090
	ENSGALG00000006947	ENSGALG00000039363	ENSGALG00000013900		ENSGALG00000002813
	ENSGALG00000007058	ENSGALG00000030866	ENSGALG00000015415		ENSGALG00000015290
	ENSGALG00000004528	ENSGALG00000041086	ENSGALG00000016462		ENSGALG00000009156
	ENSGALG00000008005	ENSGALG00000030008	ENSGALG00000007443		ENSGALG00000015675
	ENSGALG00000007155	ENSGALG00000009870	ENSGALG00000009920		ENSGALG00000009879
	ENSGALG00000027635	ENSGALG00000010372	ENSGALG00000045856		ENSGALG00000013861
	ENSGALG00000020876	ENSGALG00000040325	ENSGALG00000012237		ENSGALG00000014723
	ENSGALG00000011237	ENSGALG00000029664	ENSGALG00000012228		ENSGALG00000015887
	ENSGALG00000005809	ENSGALG00000007465	ENSGALG00000021262		ENSGALG00000019568
	ENSGALG00000007792	ENSGALG00000004747	ENSGALG00000009350		ENSGALG00000001939
	ENSGALG00000037050	ENSGALG00000051669	ENSGALG00000036257		ENSGALG00000001058
	ENSGALG00000005024	ENSGALG00000011637	ENSGALG00000011592		ENSGALG00000016602
	ENSGALG00000019662	ENSGALG00000040156	ENSGALG00000008590		ENSGALG00000022758
		ENSGALG00000015486	ENSGALG00000034070		ENSGALG00000003913
		ENSGALG00000005000	ENSGALG00000008910		ENSGALG00000016900
		ENSGALG00000015900	ENSGALG00000012156		ENSGALG00000020869
		ENSGALG00000034250	ENSGALG00000009583		ENSGALG00000005494
		ENSGALG00000038290	ENSGALG00000011492		ENSGALG00000016586
		ENSGALG00000026167	ENSGALG00000012113		ENSGALG00000002008
		ENSGALG00000007750	ENSGALG00000005889		ENSGALG00000013753
		ENSGALG00000051779	ENSGALG00000008839		ENSGALG00000010322
		ENSGALG00000006367	ENSGALG00000009594		ENSGALG00000001731
		ENSGALG00000054271			ENSGALG00000010491
		ENSGALG00000006334			ENSGALG00000004071
		ENSGALG00000007556			ENSGALG00000014750
		ENSGALG00000026421			ENSGALG00000013627
		ENSGALG00000021231			ENSGALG00000016686
		ENSGALG00000003549			ENSGALG00000006479
		ENSGALG00000008409			ENSGALG00000010976
		ENSGALG00000008241			ENSGALG00000005126
		ENSGALG00000011289			ENSGALG00000005806
		ENSGALG00000040758			ENSGALG00000003800
		ENSGALG00000030028			ENSGALG00000003285
		ENSGALG00000005248			ENSGALG00000000273
		ENSGALG00000028790			ENSGALG00000016538
		ENSGALG00000010991			ENSGALG00000000625
		ENSGALG00000005030			ENSGALG00000003732
		ENSGALG00000005171			ENSGALG00000012218
		ENSGALG00000015951			ENSGALG00000001410
		ENSGALG00000007040			ENSGALG00000016513
		ENSGALG00000003197			ENSGALG00000003163
		ENSGALG00000035462			ENSGALG00000022739
		ENSGALG00000005266			ENSGALG00000001262
		ENSGALG00000000424			ENSGALG00000005649
		ENSGALG00000015770			ENSGALG00000006420
		ENSGALG00000008779			ENSGALG00000016927
		ENSGALG00000029429			ENSGALG00000010346
		ENSGALG00000013437			ENSGALG00000004431
		ENSGALG00000029709			ENSGALG00000003079
		ENSGALG00000002623			ENSGALG00000024266
		ENSGALG00000011389			ENSGALG00000023036
		ENSGALG00000005017			ENSGALG00000013594
		ENSGALG00000008127			ENSGALG00000006912
		ENSGALG00000040987			ENSGALG00000001046
		ENSGALG00000034111			ENSGALG00000003220
		ENSGALG00000016615			ENSGALG00000020905
		ENSGALG00000011998			ENSGALG00000003641
		ENSGALG00000001054			ENSGALG00000015556
		ENSGALG00000001765			ENSGALG00000000866
		ENSGALG00000002448			ENSGALG00000013814
		ENSGALG00000021220			ENSGALG00000001946
		ENSGALG00000033675			ENSGALG00000008916
		ENSGALG00000036477			ENSGALG00000014753
		ENSGALG00000006182			ENSGALG00000022762
		ENSGALG00000003991			ENSGALG00000004163
		ENSGALG00000032832			ENSGALG00000006283
		ENSGALG00000004322			ENSGALG00000007012
		ENSGALG00000024378			ENSGALG00000012219
		ENSGALG00000011625			ENSGALG00000005409
		ENSGALG00000009568			ENSGALG00000016620
					ENSGALG00000012709
					ENSGALG00000012254
					ENSGALG00000006246
					ENSGALG00000007868
					ENSGALG00000005204
					ENSGALG00000012293
					ENSGALG00000007559
					ENSGALG00000004262
					ENSGALG00000003227
					ENSGALG00000023881
					ENSGALG00000007047
					ENSGALG00000007478
					ENSGALG00000014732
					ENSGALG00000004555
					ENSGALG00000013005
					ENSGALG00000021443
					ENSGALG00000007611
					ENSGALG00000008539
					ENSGALG00000020322
					ENSGALG00000003438
					ENSGALG00000002318
					ENSGALG00000010891
					ENSGALG00000016388
					ENSGALG00000006286
					ENSGALG00000008179
					ENSGALG00000054960
					ENSGALG00000014094
					ENSGALG00000012011
					ENSGALG00000011254
					ENSGALG00000014662
					ENSGALG00000015045
					ENSGALG00000016691
					ENSGALG00000016579
					ENSGALG00000012319
					ENSGALG00000007904
					ENSGALG00000011326
					ENSGALG00000013874
					ENSGALG00000009559
					ENSGALG00000007410
					ENSGALG00000010705
					ENSGALG00000000451
					ENSGALG00000004295
					ENSGALG00000010842
					ENSGALG00000002860
					ENSGALG00000014638
					ENSGALG00000027640
					ENSGALG00000015289
					ENSGALG00000016591
					ENSGALG00000004840
					ENSGALG00000010202
					ENSGALG00000009846
					ENSGALG00000023847
					ENSGALG00000001220
					ENSGALG00000005850
					ENSGALG00000004832
					ENSGALG00000009463
					ENSGALG00000007304
					ENSGALG00000007511
					ENSGALG00000015002
					ENSGALG00000016881
					ENSGALG00000007014
					ENSGALG00000008217
					ENSGALG00000015327
					ENSGALG00000021183
					ENSGALG00000014699
					ENSGALG00000007171
					ENSGALG00000003258
					ENSGALG00000007354
					ENSGALG00000016878
					ENSGALG00000006068
					ENSGALG00000009248
					ENSGALG00000015874
					ENSGALG00000007193
					ENSGALG00000003208
					ENSGALG00000012206
					ENSGALG00000015167
					ENSGALG00000016727
					ENSGALG00000011657
					ENSGALG00000045758
					ENSGALG00000013738
					ENSGALG00000004676
					ENSGALG00000011715
					ENSGALG00000002466
					ENSGALG00000016677
					ENSGALG00000011164
					ENSGALG00000010805
					ENSGALG00000014756
					ENSGALG00000001207
					ENSGALG00000011366
					ENSGALG00000012082
					ENSGALG00000009817
					ENSGALG00000007932
					ENSGALG00000016981
					ENSGALG00000000817
					ENSGALG00000013187
					ENSGALG00000009491
					ENSGALG00000016518
					ENSGALG00000006763
					ENSGALG00000009593
					ENSGALG00000020002
					ENSGALG00000011571
					ENSGALG00000011867
					ENSGALG00000015136
					ENSGALG00000021171
					ENSGALG00000014194
					ENSGALG00000011813
					ENSGALG00000013225
					ENSGALG00000016362
					ENSGALG00000017033
					ENSGALG00000012166
					ENSGALG00000004155
					ENSGALG00000006292
					ENSGALG00000006911
					ENSGALG00000006707
					ENSGALG00000004297
					ENSGALG00000005400
					ENSGALG00000012813
					ENSGALG00000015028
					ENSGALG00000005450
					ENSGALG00000000367
					ENSGALG00000022733
					ENSGALG00000010630
					ENSGALG00000001971
					ENSGALG00000015693
					ENSGALG00000013878
					ENSGALG00000009341
					ENSGALG00000012074
					ENSGALG00000016651
					ENSGALG00000010936
					ENSGALG00000012759
					ENSGALG00000023490
					ENSGALG00000013943
					ENSGALG00000016387
					ENSGALG00000016785
					ENSGALG00000005490
					ENSGALG00000016975
					ENSGALG00000008951
					ENSGALG00000008460
					ENSGALG00000015497
					ENSGALG00000016227
					ENSGALG00000025648
					ENSGALG00000006076
					ENSGALG00000010283
					ENSGALG00000008479
					ENSGALG00000016456
					ENSGALG00000011524
					ENSGALG00000010713
					ENSGALG00000008752
					ENSGALG00000015133
					ENSGALG00000021665
					ENSGALG00000014900
					ENSGALG00000008707
					ENSGALG00000014726
					ENSGALG00000011581
					ENSGALG00000014646
					ENSGALG00000000905
					ENSGALG00000001476
					ENSGALG00000002525
					ENSGALG00000002598
					ENSGALG00000009403
					ENSGALG00000008056
					ENSGALG00000012550
					ENSGALG00000012778
					ENSGALG00000009172
					ENSGALG00000004365
					ENSGALG00000005541
					ENSGALG00000005979
					ENSGALG00000016215
					ENSGALG00000012239
					ENSGALG00000010752
					ENSGALG00000013951
					ENSGALG00000005685
					ENSGALG00000010977
					ENSGALG00000004306
					ENSGALG00000016357
					ENSGALG00000006642
					ENSGALG00000000632
					ENSGALG00000015889
					ENSGALG00000002544
					ENSGALG00000010901
					ENSGALG00000000994
					ENSGALG00000006325
					ENSGALG00000006695
					ENSGALG00000002667
					ENSGALG00000004228
					ENSGALG00000000783
					ENSGALG00000005784
					ENSGALG00000005350
					ENSGALG00000005411
					ENSGALG00000016266
					ENSGALG00000015594
					ENSGALG00000010501
					ENSGALG00000004082
					ENSGALG00000011280
					ENSGALG00000006568
					ENSGALG00000012298
					ENSGALG00000010639
					ENSGALG00000006576
					ENSGALG00000005390
					ENSGALG00000008497
					ENSGALG00000003753
					ENSGALG00000001905
					ENSGALG00000020922
					ENSGALG00000010218
					ENSGALG00000006817
					ENSGALG00000005695
					ENSGALG00000002599
					ENSGALG00000017090
					ENSGALG00000016164
					ENSGALG00000017210
					ENSGALG00000006703
					ENSGALG00000016911
					ENSGALG00000005330
					ENSGALG00000014791
					ENSGALG00000003588
					ENSGALG00000010096
					ENSGALG00000000836
					ENSGALG00000000790
					ENSGALG00000006670
					ENSGALG00000008280
					ENSGALG00000023703
					ENSGALG00000016475
					ENSGALG00000012611
					ENSGALG00000006758
					ENSGALG00000007564
					ENSGALG00000005363
					ENSGALG00000012543
					ENSGALG00000003022
					ENSGALG00000012890
					ENSGALG00000001608
					ENSGALG00000004358
					ENSGALG00000012483
					ENSGALG00000005613
					ENSGALG00000009265
					ENSGALG00000017205
					ENSGALG00000000476
					ENSGALG00000023396
					ENSGALG00000005882
					ENSGALG00000016459
					ENSGALG00000015836
					ENSGALG00000015511
					ENSGALG00000014264
					ENSGALG00000000400
					ENSGALG00000014138
					ENSGALG00000001472
					ENSGALG00000008828
					ENSGALG00000017308
					ENSGALG00000012606
					ENSGALG00000023131
					ENSGALG00000013207
					ENSGALG00000004328
					ENSGALG00000001720
					ENSGALG00000023904
					ENSGALG00000004197
					ENSGALG00000021572
					ENSGALG00000014030
					ENSGALG00000014992
					ENSGALG00000011491
					ENSGALG00000005504
					ENSGALG00000050054
					ENSGALG00000014365
					ENSGALG00000021475
					ENSGALG00000004870
					ENSGALG00000014786
					ENSGALG00000004353
					ENSGALG00000009041
					ENSGALG00000013784
					ENSGALG00000003701
					ENSGALG00000002929
					ENSGALG00000009128
					ENSGALG00000008689
					ENSGALG00000014695
					ENSGALG00000004799
					ENSGALG00000000906
					ENSGALG00000001604
					ENSGALG00000000568
					ENSGALG00000010323
					ENSGALG00000003013
					ENSGALG00000002528
					ENSGALG00000010233
					ENSGALG00000007714
					ENSGALG00000023616
					ENSGALG00000008709
					ENSGALG00000007927
					ENSGALG00000002651
					ENSGALG00000009048
					ENSGALG00000006756
					ENSGALG00000012139
					ENSGALG00000006482
					ENSGALG00000009577
					ENSGALG00000015294
					ENSGALG00000011456
					ENSGALG00000011532
					ENSGALG00000008597
					ENSGALG00000000208
					ENSGALG00000001315
					ENSGALG00000015667
					ENSGALG00000010173
					ENSGALG00000006117
					ENSGALG00000021570
					ENSGALG00000005976
					ENSGALG00000017011
					ENSGALG00000008168
					ENSGALG00000009803
					ENSGALG00000009731
					ENSGALG00000009026
					ENSGALG00000008357
					ENSGALG00000008063
					ENSGALG00000014668
					ENSGALG00000004705
					ENSGALG00000003381
					ENSGALG00000008669
					ENSGALG00000012336
					ENSGALG00000012886
					ENSGALG00000007924
					ENSGALG00000002549
					ENSGALG00000002846
					ENSGALG00000000902
					ENSGALG00000010903
					ENSGALG00000008022
					ENSGALG00000014923
					ENSGALG00000008058
					ENSGALG00000008875
					ENSGALG00000003154
					ENSGALG00000026448
					ENSGALG00000027372
					ENSGALG00000020003
					ENSGALG00000016313
					ENSGALG00000004322
					ENSGALG00000002371
					ENSGALG00000008349
					ENSGALG00000010969
					ENSGALG00000005467
					ENSGALG00000011309
					ENSGALG00000002618
					ENSGALG00000013112
					ENSGALG00000006895
					ENSGALG00000007262
					ENSGALG00000003818
					ENSGALG00000015235
					ENSGALG00000005054
					ENSGALG00000016801
					ENSGALG00000007242
					ENSGALG00000003558
					ENSGALG00000004366
					ENSGALG00000002081
					ENSGALG00000009017
					ENSGALG00000007157
					ENSGALG00000004176
					ENSGALG00000012700
					ENSGALG00000016292
					ENSGALG00000011590
					ENSGALG00000011745
					ENSGALG00000001572
					ENSGALG00000008908
					ENSGALG00000015928
					ENSGALG00000017009
					ENSGALG00000004310
					ENSGALG00000011205
					ENSGALG00000022804
					ENSGALG00000000806
					ENSGALG00000006147
					ENSGALG00000004778
					ENSGALG00000006818
					ENSGALG00000010881
					ENSGALG00000007507
					ENSGALG00000007970
					ENSGALG00000013932
					ENSGALG00000009689
					ENSGALG00000015969
					ENSGALG00000008585
					ENSGALG00000012872
					ENSGALG00000014464
					ENSGALG00000019240
					ENSGALG00000004410
					ENSGALG00000014727
					ENSGALG00000024047
					ENSGALG00000013138
					ENSGALG00000004518
					ENSGALG00000017268
					ENSGALG00000010513
					ENSGALG00000013160
					ENSGALG00000010971
					ENSGALG00000009687
					ENSGALG00000005349
					ENSGALG00000016086
					ENSGALG00000012801
					ENSGALG00000015033
					ENSGALG00000007728
					ENSGALG00000010001
					ENSGALG00000007254
					ENSGALG00000014962
					ENSGALG00000000374
					ENSGALG00000001282
					ENSGALG00000010497
					ENSGALG00000011354
					ENSGALG00000005451
					ENSGALG00000013287
					ENSGALG00000002623
					ENSGALG00000010619
					ENSGALG00000008141
					ENSGALG00000009587
					ENSGALG00000007819
					ENSGALG00000009207
					ENSGALG00000003861
					ENSGALG00000015684
					ENSGALG00000023821
					ENSGALG00000008304
					ENSGALG00000003759
					ENSGALG00000006172
					ENSGALG00000003944
					ENSGALG00000006960
					ENSGALG00000017008
					ENSGALG00000008054
					ENSGALG00000005902
					ENSGALG00000003899
					ENSGALG00000002882
					ENSGALG00000011708
					ENSGALG00000016655
					ENSGALG00000015151
					ENSGALG00000010133
					ENSGALG00000002069
					ENSGALG00000007241
					ENSGALG00000006101
					ENSGALG00000015910
					ENSGALG00000013591
					ENSGALG00000002467
					ENSGALG00000000528
					ENSGALG00000005160
					ENSGALG00000011227
					ENSGALG00000004249
					ENSGALG00000011084
					ENSGALG00000003712
					ENSGALG00000016831
					ENSGALG00000007211
					ENSGALG00000007077
					ENSGALG00000012522
					ENSGALG00000013834
					ENSGALG00000004239
					ENSGALG00000010795
					ENSGALG00000003273
					ENSGALG00000016941
					ENSGALG00000000112
					ENSGALG00000011718
					ENSGALG00000016710
					ENSGALG00000010047
					ENSGALG00000007474
					ENSGALG00000010899
					ENSGALG00000001331
					ENSGALG00000016725
					ENSGALG00000005037
					ENSGALG00000014917
					ENSGALG00000002897
					ENSGALG00000004448
					ENSGALG00000008808
					ENSGALG00000002057
					ENSGALG00000002452
					ENSGALG00000005016
					ENSGALG00000002103
					ENSGALG00000009737
					ENSGALG00000009286
					ENSGALG00000003911
					ENSGALG00000015958
					ENSGALG00000015434
					ENSGALG00000002439
					ENSGALG00000011008
					ENSGALG00000014725
					ENSGALG00000005801
					ENSGALG00000006947
					ENSGALG00000008103
					ENSGALG00000009168
					ENSGALG00000003748
					ENSGALG00000015198
					ENSGALG00000002883
					ENSGALG00000005878
					ENSGALG00000000011
					ENSGALG00000008815
					ENSGALG00000004734
					ENSGALG00000016615
					ENSGALG00000001522
					ENSGALG00000008132
					ENSGALG00000001014
					ENSGALG00000002878
					ENSGALG00000011289
					ENSGALG00000002786
					ENSGALG00000003505
					ENSGALG00000015496
					ENSGALG00000036909
					ENSGALG00000010983
					ENSGALG00000017134
					ENSGALG00000005623
					ENSGALG00000010120
					ENSGALG00000012187
					ENSGALG00000017336
					ENSGALG00000006298
					ENSGALG00000004679
					ENSGALG00000000972
					ENSGALG00000005242
					ENSGALG00000014711
					ENSGALG00000019662
					ENSGALG00000015828
					ENSGALG00000011446
					ENSGALG00000003687
					ENSGALG00000002783
					ENSGALG00000005318
					ENSGALG00000006121
					ENSGALG00000008926
					ENSGALG00000002299
					ENSGALG00000001474
					ENSGALG00000002863
					ENSGALG00000016314
					ENSGALG00000024391
					ENSGALG00000004856
					ENSGALG00000009822
					ENSGALG00000009289
					ENSGALG00000003655
					ENSGALG00000004267
					ENSGALG00000020554
					ENSGALG00000011562
					ENSGALG00000011663
					ENSGALG00000002461
					ENSGALG00000003860
					ENSGALG00000013710
					ENSGALG00000001727
					ENSGALG00000010282
					ENSGALG00000010225
					ENSGALG00000001168
					ENSGALG00000004590
					ENSGALG00000003124
					ENSGALG00000011284
					ENSGALG00000009075
					ENSGALG00000006564
					ENSGALG00000004044
					ENSGALG00000015375
					ENSGALG00000011921
					ENSGALG00000004628
					ENSGALG00000010884
					ENSGALG00000007084
					ENSGALG00000006229
					ENSGALG00000016367
					ENSGALG00000004243
					ENSGALG00000009638
					ENSGALG00000003325
					ENSGALG00000010592
					ENSGALG00000009042
					ENSGALG00000017334
					ENSGALG00000015419
					ENSGALG00000012378
					ENSGALG00000005473
					ENSGALG00000012986
					ENSGALG00000003412
					ENSGALG00000012147
					ENSGALG00000006404
					ENSGALG00000006558
					ENSGALG00000012994
					ENSGALG00000001916
					ENSGALG00000014337
					ENSGALG00000006710
					ENSGALG00000010575
					ENSGALG00000005354
					ENSGALG00000003026
					ENSGALG00000009504
					ENSGALG00000007335
					ENSGALG00000012350
					ENSGALG00000036846
					ENSGALG00000013424
					ENSGALG00000007768
					ENSGALG00000017036
					ENSGALG00000015273
					ENSGALG00000003747
					ENSGALG00000007215
					ENSGALG00000006593
					ENSGALG00000010629
					ENSGALG00000006425
					ENSGALG00000016642
					ENSGALG00000024056
					ENSGALG00000010581
					ENSGALG00000003736
					ENSGALG00000016699
					ENSGALG00000015546
					ENSGALG00000010364
					ENSGALG00000008834
					ENSGALG00000004817
					ENSGALG00000004168
					ENSGALG00000011099
					ENSGALG00000001025
					ENSGALG00000011226
					ENSGALG00000009641
					ENSGALG00000006601
					ENSGALG00000009532
					ENSGALG00000009067
					ENSGALG00000010900
					ENSGALG00000016397
					ENSGALG00000017388
					ENSGALG00000003373
					ENSGALG00000002646
					ENSGALG00000015842
					ENSGALG00000016508
					ENSGALG00000012285
					ENSGALG00000006682
					ENSGALG00000021601
					ENSGALG00000011353
					ENSGALG00000016992
					ENSGALG00000012418
					ENSGALG00000004215
					ENSGALG00000000309
					ENSGALG00000008408
					ENSGALG00000000650
					ENSGALG00000006631
					ENSGALG00000002536
					ENSGALG00000015687
					ENSGALG00000023601
					ENSGALG00000018439
					ENSGALG00000005822
					ENSGALG00000002985
					ENSGALG00000006544
					ENSGALG00000004907
					ENSGALG00000012414
					ENSGALG00000022704
					ENSGALG00000019651
					ENSGALG00000019171
					ENSGALG00000028374
					ENSGALG00000014865
					ENSGALG00000014845
					ENSGALG00000012377
					ENSGALG00000014200
					ENSGALG00000012076
					ENSGALG00000015729
					ENSGALG00000005896
					ENSGALG00000010843
					ENSGALG00000001225
					ENSGALG00000008513
					ENSGALG00000009282
					ENSGALG00000014983
					ENSGALG00000001661
					ENSGALG00000016522
					ENSGALG00000000946
					ENSGALG00000012915
					ENSGALG00000002556
					ENSGALG00000010909
					ENSGALG00000002856
					ENSGALG00000006797
					ENSGALG00000003046
					ENSGALG00000054042
					ENSGALG00000012856
					ENSGALG00000012300
					ENSGALG00000001017
					ENSGALG00000008956
					ENSGALG00000014127
					ENSGALG00000015685
					ENSGALG00000003226
					ENSGALG00000010662
					ENSGALG00000008572
					ENSGALG00000006633
					ENSGALG00000009947
					ENSGALG00000001084
					ENSGALG00000014743
					ENSGALG00000017118
					ENSGALG00000014930
					ENSGALG00000017357
					ENSGALG00000007003
					ENSGALG00000016964
					ENSGALG00000000639
					ENSGALG00000007102
					ENSGALG00000014717
					ENSGALG00000001722
					ENSGALG00000008237
					ENSGALG00000012821
					ENSGALG00000014937
					ENSGALG00000000558
					ENSGALG00000003775
					ENSGALG00000004813
					ENSGALG00000009911
					ENSGALG00000010468
					ENSGALG00000019291
					ENSGALG00000006327
					ENSGALG00000017220
					ENSGALG00000006231
					ENSGALG00000003986
					ENSGALG00000009276
					ENSGALG00000001157
					ENSGALG00000015442
					ENSGALG00000014081
					ENSGALG00000006002
					ENSGALG00000008646
					ENSGALG00000004700
					ENSGALG00000010384
					ENSGALG00000005583
					ENSGALG00000010315
					ENSGALG00000007199
					ENSGALG00000009473
					ENSGALG00000016294
					ENSGALG00000007097
					ENSGALG00000008273
					ENSGALG00000008111
					ENSGALG00000020590
					ENSGALG00000003976
					ENSGALG00000011133
					ENSGALG00000010580
					ENSGALG00000017077
					ENSGALG00000028324
					ENSGALG00000006929
					ENSGALG00000045122
					ENSGALG00000009626
					ENSGALG00000006958
					ENSGALG00000007516
					ENSGALG00000001992
					ENSGALG00000010649
					ENSGALG00000000186
					ENSGALG00000006188
					ENSGALG00000002447
					ENSGALG00000015682
					ENSGALG00000000402
					ENSGALG00000013742
					ENSGALG00000017216
					ENSGALG00000001332
					ENSGALG00000013193
					ENSGALG00000010661
					ENSGALG00000004612
					ENSGALG00000016767
					ENSGALG00000016968
					ENSGALG00000014832
					ENSGALG00000016050
					ENSGALG00000006588
					ENSGALG00000015086
					ENSGALG00000016415
					ENSGALG00000013757
					ENSGALG00000010542
					ENSGALG00000010032
					ENSGALG00000016661
					ENSGALG00000002283
					ENSGALG00000014997
					ENSGALG00000019484
					ENSGALG00000001244
					ENSGALG00000001527
					ENSGALG00000002562
					ENSGALG00000008172
					ENSGALG00000012230
					ENSGALG00000036373
					ENSGALG00000012442
					ENSGALG00000001662
					ENSGALG00000006241
					ENSGALG00000000723
					ENSGALG00000004850
					ENSGALG00000022644
					ENSGALG00000016875
					ENSGALG00000021285
					ENSGALG00000013683
					ENSGALG00000001889
					ENSGALG00000012426
					ENSGALG00000013223
					ENSGALG00000011623
					ENSGALG00000003738
					ENSGALG00000009511
					ENSGALG00000012715
					ENSGALG00000014722
					ENSGALG00000006436
					ENSGALG00000002336
					ENSGALG00000011162
					ENSGALG00000015366
					ENSGALG00000004622
					ENSGALG00000003845
					ENSGALG00000009844
					ENSGALG00000009782
					ENSGALG00000015324
					ENSGALG00000012159
					ENSGALG00000015068
					ENSGALG00000005762
					ENSGALG00000023338
					ENSGALG00000011577
					ENSGALG00000015466
					ENSGALG00000004363
					ENSGALG00000016173
					ENSGALG00000005134
					ENSGALG00000000573
					ENSGALG00000007357
					ENSGALG00000010125
					ENSGALG00000006017
					ENSGALG00000002594
					ENSGALG00000010768
					ENSGALG00000008145
					ENSGALG00000005017
					ENSGALG00000004660
					ENSGALG00000019979
					ENSGALG00000008389
					ENSGALG00000015458
					ENSGALG00000016788
					ENSGALG00000001531
					ENSGALG00000006001
					ENSGALG00000015373
					ENSGALG00000016648
					ENSGALG00000054212
					ENSGALG00000001981
					ENSGALG00000003744
					ENSGALG00000009568
					ENSGALG00000016902
					ENSGALG00000009229
					ENSGALG00000001366
					ENSGALG00000007125
					ENSGALG00000014784
					ENSGALG00000015363
					ENSGALG00000015925
					ENSGALG00000004538
					ENSGALG00000013882
					ENSGALG00000011620
					ENSGALG00000007936
					ENSGALG00000002497
					ENSGALG00000003308
					ENSGALG00000005237
					ENSGALG00000007806
					ENSGALG00000006040
					ENSGALG00000016552
					ENSGALG00000017177
					ENSGALG00000014371
					ENSGALG00000008009
					ENSGALG00000001108
					ENSGALG00000002675
					ENSGALG00000007809
					ENSGALG00000005807
					ENSGALG00000012847
					ENSGALG00000006118
					ENSGALG00000015544
					ENSGALG00000015148
					ENSGALG00000002861
					ENSGALG00000009813
					ENSGALG00000017358
					ENSGALG00000008738
					ENSGALG00000004342
					ENSGALG00000001019
					ENSGALG00000010022
					ENSGALG00000015485
					ENSGALG00000007383
					ENSGALG00000003137
					ENSGALG00000007550
					ENSGALG00000003973
					ENSGALG00000012542
					ENSGALG00000012863
					ENSGALG00000009718
					ENSGALG00000004311
					ENSGALG00000008165
					ENSGALG00000015754
					ENSGALG00000020726
					ENSGALG00000009496
					ENSGALG00000007510
					ENSGALG00000023437
					ENSGALG00000012944
					ENSGALG00000014924
					ENSGALG00000002539
					ENSGALG00000013703
					ENSGALG00000011181
					ENSGALG00000010553
					ENSGALG00000002356
					ENSGALG00000016697
					ENSGALG00000014128
					ENSGALG00000010896
					ENSGALG00000004165
					ENSGALG00000015489
					ENSGALG00000015203
					ENSGALG00000003155
					ENSGALG00000016304
					ENSGALG00000000576
					ENSGALG00000024112
					ENSGALG00000017235
					ENSGALG00000005670
					ENSGALG00000004926
					ENSGALG00000009503
					ENSGALG00000003794
					ENSGALG00000005293
					ENSGALG00000015977
					ENSGALG00000003025
					ENSGALG00000008286
					ENSGALG00000002170
					ENSGALG00000002029
					ENSGALG00000008960
					ENSGALG00000009233
					ENSGALG00000000911
					ENSGALG00000006426
					ENSGALG00000008796
					ENSGALG00000006880
					ENSGALG00000005476
					ENSGALG00000013771
					ENSGALG00000001319
					ENSGALG00000007412
					ENSGALG00000001793
					ENSGALG00000000868
					ENSGALG00000011992
					ENSGALG00000003203
					ENSGALG00000007493
					ENSGALG00000001117
					ENSGALG00000010743
					ENSGALG00000006306
					ENSGALG00000013265
					ENSGALG00000006838
					ENSGALG00000004936
					ENSGALG00000016954
					ENSGALG00000004687
					ENSGALG00000004370
					ENSGALG00000015140
					ENSGALG00000002048
					ENSGALG00000010351
					ENSGALG00000006331
					ENSGALG00000010193
					ENSGALG00000004853
					ENSGALG00000013999
					ENSGALG00000014920
					ENSGALG00000013748
					ENSGALG00000009027
					ENSGALG00000009269
					ENSGALG00000002415
					ENSGALG00000004640
					ENSGALG00000017326
					ENSGALG00000012763
					ENSGALG00000016419
					ENSGALG00000009884
					ENSGALG00000012978
					ENSGALG00000005352
					ENSGALG00000005930
					ENSGALG00000010638
					ENSGALG00000011391
					ENSGALG00000006309
					ENSGALG00000015153
					ENSGALG00000017129
					ENSGALG00000005754
					ENSGALG00000005248
					ENSGALG00000005687
					ENSGALG00000016859
					ENSGALG00000008013
					ENSGALG00000003249
					ENSGALG00000016826
					ENSGALG00000008589
					ENSGALG00000008049
					ENSGALG00000005022
					ENSGALG00000002714
					ENSGALG00000006390
					ENSGALG00000013156
					ENSGALG00000016222
					ENSGALG00000022696
					ENSGALG00000013505
					ENSGALG00000009361
					ENSGALG00000010189
					ENSGALG00000008614
					ENSGALG00000005969
					ENSGALG00000014514
					ENSGALG00000007236
					ENSGALG00000004345
					ENSGALG00000026754
					ENSGALG00000008716
					ENSGALG00000003851
					ENSGALG00000005699
					ENSGALG00000005247
					ENSGALG00000016792
					ENSGALG00000017323
					ENSGALG00000003310
					ENSGALG00000012628
					ENSGALG00000007625
					ENSGALG00000002150
					ENSGALG00000015343
					ENSGALG00000016058
					ENSGALG00000008945
					ENSGALG00000005907
					ENSGALG00000013809
					ENSGALG00000001605
					ENSGALG00000009499
					ENSGALG00000023407
					ENSGALG00000009728
					ENSGALG00000014166
					ENSGALG00000004545
					ENSGALG00000000349
					ENSGALG00000012985
					ENSGALG00000012404
					ENSGALG00000017195
					ENSGALG00000001996
					ENSGALG00000016554
					ENSGALG00000008419
					ENSGALG00000016760
					ENSGALG00000024480
					ENSGALG00000001945
					ENSGALG00000013297
					ENSGALG00000007217
					ENSGALG00000003005
					ENSGALG00000012490
					ENSGALG00000017262
					ENSGALG00000006965
					ENSGALG00000007350
					ENSGALG00000009405
					ENSGALG00000001864
					ENSGALG00000002108
					ENSGALG00000015906
					ENSGALG00000010463
					ENSGALG00000016811
					ENSGALG00000015154
					ENSGALG00000000638
					ENSGALG00000004515
					ENSGALG00000010668
					ENSGALG00000006672
					ENSGALG00000012662
					ENSGALG00000005929
					ENSGALG00000015334
					ENSGALG00000015451
					ENSGALG00000016288
					ENSGALG00000011040
					ENSGALG00000006704
					ENSGALG00000011423
					ENSGALG00000008195
					ENSGALG00000003767
					ENSGALG00000015810
					ENSGALG00000016568
					ENSGALG00000015179
					ENSGALG00000007641
					ENSGALG00000012575
					ENSGALG00000003322
					ENSGALG00000003354
					ENSGALG00000004035
					ENSGALG00000009690
					ENSGALG00000001798
					ENSGALG00000015078
					ENSGALG00000009730
					ENSGALG00000002644
					ENSGALG00000011910
					ENSGALG00000014965
					ENSGALG00000003788
					ENSGALG00000024428
					ENSGALG00000001975
					ENSGALG00000007981
					ENSGALG00000003259
					ENSGALG00000012607
					ENSGALG00000011894
					ENSGALG00000009170
					ENSGALG00000001882
					ENSGALG00000011318
					ENSGALG00000006352
					ENSGALG00000003878
					ENSGALG00000002180
					ENSGALG00000010980
					ENSGALG00000015812
					ENSGALG00000020615
					ENSGALG00000005416
					ENSGALG00000019715
					ENSGALG00000015461
					ENSGALG00000006345
					ENSGALG00000009993
					ENSGALG00000007396
					ENSGALG00000013813
					ENSGALG00000014589
					ENSGALG00000004523
					ENSGALG00000007882
					ENSGALG00000014408
					ENSGALG00000002038
					ENSGALG00000010740
					ENSGALG00000010998
					ENSGALG00000001663
					ENSGALG00000007276
					ENSGALG00000002529
					ENSGALG00000006571
					ENSGALG00000004918
					ENSGALG00000011893
					ENSGALG00000010652
					ENSGALG00000014176
					ENSGALG00000003886
					ENSGALG00000010270
					ENSGALG00000010338
					ENSGALG00000014221
					ENSGALG00000009919
					ENSGALG00000009252
					ENSGALG00000003283
					ENSGALG00000000645
					ENSGALG00000014569
					ENSGALG00000008239
					ENSGALG00000015571
					ENSGALG00000005661
					ENSGALG00000007996
					ENSGALG00000011569
					ENSGALG00000001654
					ENSGALG00000012297
					ENSGALG00000005361
					ENSGALG00000020249
					ENSGALG00000001701
					ENSGALG00000002430
					ENSGALG00000007974
					ENSGALG00000000703
					ENSGALG00000004727
					ENSGALG00000012101
					ENSGALG00000013173
					ENSGALG00000007570
					ENSGALG00000004167
					ENSGALG00000002637
					ENSGALG00000013765
					ENSGALG00000016509
					ENSGALG00000013743
					ENSGALG00000001777
					ENSGALG00000013057
					ENSGALG00000014970
					ENSGALG00000016817
					ENSGALG00000005551
					ENSGALG00000005553
					ENSGALG00000006170
					ENSGALG00000003972
					ENSGALG00000002155
					ENSGALG00000002648
					ENSGALG00000008988
					ENSGALG00000023542
					ENSGALG00000005438
					ENSGALG00000009413
					ENSGALG00000000059
					ENSGALG00000005698
					ENSGALG00000015285
					ENSGALG00000011017
					ENSGALG00000014826
					ENSGALG00000014443
					ENSGALG00000009322
					ENSGALG00000012748
					ENSGALG00000016549
					ENSGALG00000000549
					ENSGALG00000013348
					ENSGALG00000000102
					ENSGALG00000005483
					ENSGALG00000016732
					ENSGALG00000010170
					ENSGALG00000004597
					ENSGALG00000014995
					ENSGALG00000016236
					ENSGALG00000008302
					ENSGALG00000006502
					ENSGALG00000000748
					ENSGALG00000010589
					ENSGALG00000001542
					ENSGALG00000008047
					ENSGALG00000005331
					ENSGALG00000003295
					ENSGALG00000000707
					ENSGALG00000001816
					ENSGALG00000010435
					ENSGALG00000021180
					ENSGALG00000001860
					ENSGALG00000014698
					ENSGALG00000015704
					ENSGALG00000009904
					ENSGALG00000008060
					ENSGALG00000017350
					ENSGALG00000003582
					ENSGALG00000015213
					ENSGALG00000003353
					ENSGALG00000006871
					ENSGALG00000000713
					ENSGALG00000002501
					ENSGALG00000043693
					ENSGALG00000003425
					ENSGALG00000022813
					ENSGALG00000003691
					ENSGALG00000007234
					ENSGALG00000010359
					ENSGALG00000003148
					ENSGALG00000013063
					ENSGALG00000012160
					ENSGALG00000000795
					ENSGALG00000011932
					ENSGALG00000006663
					ENSGALG00000012816
					ENSGALG00000006413
					ENSGALG00000007008
					ENSGALG00000006221
					ENSGALG00000014656
					ENSGALG00000028675
					ENSGALG00000005004
					ENSGALG00000015531
					ENSGALG00000012317
					ENSGALG00000012589
					ENSGALG00000006301
					ENSGALG00000004503
					ENSGALG00000007980
					ENSGALG00000006077
					ENSGALG00000009573
					ENSGALG00000009446
					ENSGALG00000008536
					ENSGALG00000009388
					ENSGALG00000008980
					ENSGALG00000014902
					ENSGALG00000004492
					ENSGALG00000015372
					ENSGALG00000015835
					ENSGALG00000008146
					ENSGALG00000023691
					ENSGALG00000009234
					ENSGALG00000019352
					ENSGALG00000012416
					ENSGALG00000008088
					ENSGALG00000001938
					ENSGALG00000016883
					ENSGALG00000002686
					ENSGALG00000012153
					ENSGALG00000005024
					ENSGALG00000009898
					ENSGALG00000011792
					ENSGALG00000004849
					ENSGALG00000005430
					ENSGALG00000015015
					ENSGALG00000013605
					ENSGALG00000006480
					ENSGALG00000021272
					ENSGALG00000004858
					ENSGALG00000005953
					ENSGALG00000014754
					ENSGALG00000005752
					ENSGALG00000002543
					ENSGALG00000010653
					ENSGALG00000002612
					ENSGALG00000013663
					ENSGALG00000015017
					ENSGALG00000008952
					ENSGALG00000023364
					ENSGALG00000010129
					ENSGALG00000008097
					ENSGALG00000019061
					ENSGALG00000005747
					ENSGALG00000002606
					ENSGALG00000011744
					ENSGALG00000010031
					ENSGALG00000007712
					ENSGALG00000002705
					ENSGALG00000020775
					ENSGALG00000009784
					ENSGALG00000014810
					ENSGALG00000010540
					ENSGALG00000009382
					ENSGALG00000016445
					ENSGALG00000002095
					ENSGALG00000003883
					ENSGALG00000002488
					ENSGALG00000044502
					ENSGALG00000013624
					ENSGALG00000005108
					ENSGALG00000006134
					ENSGALG00000002624
					ENSGALG00000023909
					ENSGALG00000002773
					ENSGALG00000007701
					ENSGALG00000007994
					ENSGALG00000008979
					ENSGALG00000002137
					ENSGALG00000016034
					ENSGALG00000009747
					ENSGALG00000011145
					ENSGALG00000006773
					ENSGALG00000006982
					ENSGALG00000011065
					ENSGALG00000023083
					ENSGALG00000006341
					ENSGALG00000016020
					ENSGALG00000005655
					ENSGALG00000004121
					ENSGALG00000004604
					ENSGALG00000011557
					ENSGALG00000008795
					ENSGALG00000022950
					ENSGALG00000001708
					ENSGALG00000001231
					ENSGALG00000007748
					ENSGALG00000012968
					ENSGALG00000019003
					ENSGALG00000017097
					ENSGALG00000007594
					ENSGALG00000000109
					ENSGALG00000006290
					ENSGALG00000011035
					ENSGALG00000009097
					ENSGALG00000005795
					ENSGALG00000016318
					ENSGALG00000010223
					ENSGALG00000015879
					ENSGALG00000008081
					ENSGALG00000015568
					ENSGALG00000010960
					ENSGALG00000011619
					ENSGALG00000016191
					ENSGALG00000013609
					ENSGALG00000009959
					ENSGALG00000012659
					ENSGALG00000008902
					ENSGALG00000004290
					ENSGALG00000005805
					ENSGALG00000000461
					ENSGALG00000007382
					ENSGALG00000004329
					ENSGALG00000010820
					ENSGALG00000021345
					ENSGALG00000013247
					ENSGALG00000019976
					ENSGALG00000023640
					ENSGALG00000006565
					ENSGALG00000014881
					ENSGALG00000006807
					ENSGALG00000007596
					ENSGALG00000007902
					ENSGALG00000027540
					ENSGALG00000023872
					ENSGALG00000001845
					ENSGALG00000011805
					ENSGALG00000019261
					ENSGALG00000014762
					ENSGALG00000017148
					ENSGALG00000011237
					ENSGALG00000008786
					ENSGALG00000021230
					ENSGALG00000005861
					ENSGALG00000008381
					ENSGALG00000000908
					ENSGALG00000010517
					ENSGALG00000015858
					ENSGALG00000004425
					ENSGALG00000014103
					ENSGALG00000014708
					ENSGALG00000015293
					ENSGALG00000003206
					ENSGALG00000008602
					ENSGALG00000014568
					ENSGALG00000008725
					ENSGALG00000009800
					ENSGALG00000000909
					ENSGALG00000010611
					ENSGALG00000005815
					ENSGALG00000024085
					ENSGALG00000004234
					ENSGALG00000000044
					ENSGALG00000009272
					ENSGALG00000011742
					ENSGALG00000004610
					ENSGALG00000049067
					ENSGALG00000006611
					ENSGALG00000008188
					ENSGALG00000003658
					ENSGALG00000003118
					ENSGALG00000007195
					ENSGALG00000004820
					ENSGALG00000002117
					ENSGALG00000004879
					ENSGALG00000013778
					ENSGALG00000010613
					ENSGALG00000002123
					ENSGALG00000007007
					ENSGALG00000009692
					ENSGALG00000004444
					ENSGALG00000008696
					ENSGALG00000007253
					ENSGALG00000015233
					ENSGALG00000015628
					ENSGALG00000010537
					ENSGALG00000001263
					ENSGALG00000007057
					ENSGALG00000010169
					ENSGALG00000005803
					ENSGALG00000010486
					ENSGALG00000012050
					ENSGALG00000012124
					ENSGALG00000011306
					ENSGALG00000007065
					ENSGALG00000005132
					ENSGALG00000016138
					ENSGALG00000009526
					ENSGALG00000003909
					ENSGALG00000003966
					ENSGALG00000011068
					ENSGALG00000011405
					ENSGALG00000009279
					ENSGALG00000009306
					ENSGALG00000003265
					ENSGALG00000006508
					ENSGALG00000014964
					ENSGALG00000003059
					ENSGALG00000015494
					ENSGALG00000006094
					ENSGALG00000023506
					ENSGALG00000012156
					ENSGALG00000008318
					ENSGALG00000001558
					ENSGALG00000009966
					ENSGALG00000006808
					ENSGALG00000003832
					ENSGALG00000001043
					ENSGALG00000004034
					ENSGALG00000015077
					ENSGALG00000017122
					ENSGALG00000008731
					ENSGALG00000016628
					ENSGALG00000007814
					ENSGALG00000004920
					ENSGALG00000011898
					ENSGALG00000007048
					ENSGALG00000015057
					ENSGALG00000001849
					ENSGALG00000010180
					ENSGALG00000015595
					ENSGALG00000006385
					ENSGALG00000004505
					ENSGALG00000020201
					ENSGALG00000008431
					ENSGALG00000023576
					ENSGALG00000007042
					ENSGALG00000003045
					ENSGALG00000010671
					ENSGALG00000016618
					ENSGALG00000006651
					ENSGALG00000007914
					ENSGALG00000009639
					ENSGALG00000004801
					ENSGALG00000016723
					ENSGALG00000001373
					ENSGALG00000008872
					ENSGALG00000016169
					ENSGALG00000010432
					ENSGALG00000006851
					ENSGALG00000004900
					ENSGALG00000016934
					ENSGALG00000001624
					ENSGALG00000016449
					ENSGALG00000006494
					ENSGALG00000004921
					ENSGALG00000011686
					ENSGALG00000002710
					ENSGALG00000006092
					ENSGALG00000021027
					ENSGALG00000005340
					ENSGALG00000002288
					ENSGALG00000015269
					ENSGALG00000001219
					ENSGALG00000000784
					ENSGALG00000000901
					ENSGALG00000002362
					ENSGALG00000009092
					ENSGALG00000016984
					ENSGALG00000028949
					ENSGALG00000007466
					ENSGALG00000007643
					ENSGALG00000003235
					ENSGALG00000011003
					ENSGALG00000019300
					ENSGALG00000017012
					ENSGALG00000004725
					ENSGALG00000004625
					ENSGALG00000010046
					ENSGALG00000007592
					ENSGALG00000010932
					ENSGALG00000007950
					ENSGALG00000002561
					ENSGALG00000003419
					ENSGALG00000006044
					ENSGALG00000010812
					ENSGALG00000012194
					ENSGALG00000001024
					ENSGALG00000005468
					ENSGALG00000008976
					ENSGALG00000008974
					ENSGALG00000004491
					ENSGALG00000012975
					ENSGALG00000001725
					ENSGALG00000005540
					ENSGALG00000012538
					ENSGALG00000009288
					ENSGALG00000015094
					ENSGALG00000017031
					ENSGALG00000004927
					ENSGALG00000013952
					ENSGALG00000005982
					ENSGALG00000002771
					ENSGALG00000006328
					ENSGALG00000015314
					ENSGALG00000023468
					ENSGALG00000009943
					ENSGALG00000015805
					ENSGALG00000006540
					ENSGALG00000004424
					ENSGALG00000009619
					ENSGALG00000005292
					ENSGALG00000008193
					ENSGALG00000003895
					ENSGALG00000015389
					ENSGALG00000005599
					ENSGALG00000013651
					ENSGALG00000015570
					ENSGALG00000008340
					ENSGALG00000001441
					ENSGALG00000001163
					ENSGALG00000006016
					ENSGALG00000008011
					ENSGALG00000000603
					ENSGALG00000015620
					ENSGALG00000011931
					ENSGALG00000006062
					ENSGALG00000004930
					ENSGALG00000007723
					ENSGALG00000010084
					ENSGALG00000013990
					ENSGALG00000001894
					ENSGALG00000016036
					ENSGALG00000007170
					ENSGALG00000014163
					ENSGALG00000004882
					ENSGALG00000000442
					ENSGALG00000000535
					ENSGALG00000012768
					ENSGALG00000002305
					ENSGALG00000013994
					ENSGALG00000011314
					ENSGALG00000004276
					ENSGALG00000011052
					ENSGALG00000000818
					ENSGALG00000011872
					ENSGALG00000010341
					ENSGALG00000014944
					ENSGALG00000021135
					ENSGALG00000001936
					ENSGALG00000010992
					ENSGALG00000000242
					ENSGALG00000010469
					ENSGALG00000008404
					ENSGALG00000023517
					ENSGALG00000015152
					ENSGALG00000012577
					ENSGALG00000009544
					ENSGALG00000016312
					ENSGALG00000016904
					ENSGALG00000010440
					ENSGALG00000000891
					ENSGALG00000004069
					ENSGALG00000009018
					ENSGALG00000016776
					ENSGALG00000008885
					ENSGALG00000009177
					ENSGALG00000008317
					ENSGALG00000012361
					ENSGALG00000005908
					ENSGALG00000003663
					ENSGALG00000015009
					ENSGALG00000014878
					ENSGALG00000021620
					ENSGALG00000009939
					ENSGALG00000007920
					ENSGALG00000012056
					ENSGALG00000023621
					ENSGALG00000010621
					ENSGALG00000005977
					ENSGALG00000009877
					ENSGALG00000016690
					ENSGALG00000009858
					ENSGALG00000011208
					ENSGALG00000020402
					ENSGALG00000028496
					ENSGALG00000010397
					ENSGALG00000015513
					ENSGALG00000001525
					ENSGALG00000004783
					ENSGALG00000015256
					ENSGALG00000015180
					ENSGALG00000010865
					ENSGALG00000008734
					ENSGALG00000011684
					ENSGALG00000015959
					ENSGALG00000003750
					ENSGALG00000002064
					ENSGALG00000011252
					ENSGALG00000006910
					ENSGALG00000019932
					ENSGALG00000006027
					ENSGALG00000009847
					ENSGALG00000023897
					ENSGALG00000008424
					ENSGALG00000009652
					ENSGALG00000004574
					ENSGALG00000002102
					ENSGALG00000011175
					ENSGALG00000008741
					ENSGALG00000006465
					ENSGALG00000006901
					ENSGALG00000008230
					ENSGALG00000051980
					ENSGALG00000015390
					ENSGALG00000017227
					ENSGALG00000002959
					ENSGALG00000007218
					ENSGALG00000019030
					ENSGALG00000004955
					ENSGALG00000002350
					ENSGALG00000004653
					ENSGALG00000014202
					ENSGALG00000010230
					ENSGALG00000004929
					ENSGALG00000013684
					ENSGALG00000004952
					ENSGALG00000015018
					ENSGALG00000004816
					ENSGALG00000007332
					ENSGALG00000005826
					ENSGALG00000014335
					ENSGALG00000012834
					ENSGALG00000010057
					ENSGALG00000006237
					ENSGALG00000013537
					ENSGALG00000001022
					ENSGALG00000012747
					ENSGALG00000006925
					ENSGALG00000008241
					ENSGALG00000003174
					ENSGALG00000012214
					ENSGALG00000002802
					ENSGALG00000016098
					ENSGALG00000004642
					ENSGALG00000009176
					ENSGALG00000053813
					ENSGALG00000010303
					ENSGALG00000020747
					ENSGALG00000054272
					ENSGALG00000007785
					ENSGALG00000025284
					ENSGALG00000021634
					ENSGALG00000014329
					ENSGALG00000004845
					ENSGALG00000020388
					ENSGALG00000009453
					ENSGALG00000007530
					ENSGALG00000013033
					ENSGALG00000010930
					ENSGALG00000003033
					ENSGALG00000016426
					ENSGALG00000008918
					ENSGALG00000014432
					ENSGALG00000010118
					ENSGALG00000019087
					ENSGALG00000015692
					ENSGALG00000008362
					ENSGALG00000014652
					ENSGALG00000008378
					ENSGALG00000009429
					ENSGALG00000007721
					ENSGALG00000014346
					ENSGALG00000006834
					ENSGALG00000019331
					ENSGALG00000001376
					ENSGALG00000002285
					ENSGALG00000010837
					ENSGALG00000000584
					ENSGALG00000003082
					ENSGALG00000014883
					ENSGALG00000014957
					ENSGALG00000001480
					ENSGALG00000024332
					ENSGALG00000006586
					ENSGALG00000009655
					ENSGALG00000016451
					ENSGALG00000007152
					ENSGALG00000012593
					ENSGALG00000005385
					ENSGALG00000003433
					ENSGALG00000004251
					ENSGALG00000007300
					ENSGALG00000001947
					ENSGALG00000017003
					ENSGALG00000001951
					ENSGALG00000011124
					ENSGALG00000016610
					ENSGALG00000001341
					ENSGALG00000017158
					ENSGALG00000004225
					ENSGALG00000004957
					ENSGALG00000012530
					ENSGALG00000001169
					ENSGALG00000015352
					ENSGALG00000003042
					ENSGALG00000008053
					ENSGALG00000008034
					ENSGALG00000024485
					ENSGALG00000015609
					ENSGALG00000005465
					ENSGALG00000010406
					ENSGALG00000010699
					ENSGALG00000008658
					ENSGALG00000002127
					ENSGALG00000009684
					ENSGALG00000002132
					ENSGALG00000004039
					ENSGALG00000010762
					ENSGALG00000023354
					ENSGALG00000010211
					ENSGALG00000007786
					ENSGALG00000009668
					ENSGALG00000005080
					ENSGALG00000015061
					ENSGALG00000006864
					ENSGALG00000013625
					ENSGALG00000008653
					ENSGALG00000017411
					ENSGALG00000005214
					ENSGALG00000006854
					ENSGALG00000012030
					ENSGALG00000047592
					ENSGALG00000006843
					ENSGALG00000005966
					ENSGALG00000001093
					ENSGALG00000003360
					ENSGALG00000015656
					ENSGALG00000005284
					ENSGALG00000005763
					ENSGALG00000017083
					ENSGALG00000015333
					ENSGALG00000006697
					ENSGALG00000009433
					ENSGALG00000016494
					ENSGALG00000000164
					ENSGALG00000003841
					ENSGALG00000016731
					ENSGALG00000008085
					ENSGALG00000011660
					ENSGALG00000010555
					ENSGALG00000017304
					ENSGALG00000000583
					ENSGALG00000008944
					ENSGALG00000014982
					ENSGALG00000001616
					ENSGALG00000006688
					ENSGALG00000002375
					ENSGALG00000000712
					ENSGALG00000003572
					ENSGALG00000000777
					ENSGALG00000003650
					ENSGALG00000015591
					ENSGALG00000003483
					ENSGALG00000014687
					ENSGALG00000016996
					ENSGALG00000013568
					ENSGALG00000011855
					ENSGALG00000006252
					ENSGALG00000005643
					ENSGALG00000001171
					ENSGALG00000000993
					ENSGALG00000017179
					ENSGALG00000010793
					ENSGALG00000010299
					ENSGALG00000003594
					ENSGALG00000008321
					ENSGALG00000009278
					ENSGALG00000006456
					ENSGALG00000007952
					ENSGALG00000004393
					ENSGALG00000008623
					ENSGALG00000016468
					ENSGALG00000020984
					ENSGALG00000002179
					ENSGALG00000008983
					ENSGALG00000017196
					ENSGALG00000004486
					ENSGALG00000012287
					ENSGALG00000008092
					ENSGALG00000000690
					ENSGALG00000013969
					ENSGALG00000002116
					ENSGALG00000015184
					ENSGALG00000017022
					ENSGALG00000015580
					ENSGALG00000002012
					ENSGALG00000000892
					ENSGALG00000009788
					ENSGALG00000019824
					ENSGALG00000011176
					ENSGALG00000007023
					ENSGALG00000054335
					ENSGALG00000011662
					ENSGALG00000016735
					ENSGALG00000009024
					ENSGALG00000007288
					ENSGALG00000024470
					ENSGALG00000005964
					ENSGALG00000008080
					ENSGALG00000012422
					ENSGALG00000001342
					ENSGALG00000009680
					ENSGALG00000002581
					ENSGALG00000010840
					ENSGALG00000008373
					ENSGALG00000011680
					ENSGALG00000005621
					ENSGALG00000016580
					ENSGALG00000015416
					ENSGALG00000010850
					ENSGALG00000009012
					ENSGALG00000003539
					ENSGALG00000013657
					ENSGALG00000008601
					ENSGALG00000012610
					ENSGALG00000001374
					ENSGALG00000004347
					ENSGALG00000003447
					ENSGALG00000002470
					ENSGALG00000009076
					ENSGALG00000008457
					ENSGALG00000005368
					ENSGALG00000010208
					ENSGALG00000006267
					ENSGALG00000001437
					ENSGALG00000015340
					ENSGALG00000016662
					ENSGALG00000002663
					ENSGALG00000003011
					ENSGALG00000023554
					ENSGALG00000009840
					ENSGALG00000012938
					ENSGALG00000006272
					ENSGALG00000013376
					ENSGALG00000007645
					ENSGALG00000010302
					ENSGALG00000005537
					ENSGALG00000000154
					ENSGALG00000013889
					ENSGALG00000007928
					ENSGALG00000013725
					ENSGALG00000005404
					ENSGALG00000002199
					ENSGALG00000010163
					ENSGALG00000001094
					ENSGALG00000006395
					ENSGALG00000008197
					ENSGALG00000009501
					ENSGALG00000009028
					ENSGALG00000001753
					ENSGALG00000009507
					ENSGALG00000002397
					ENSGALG00000006371
					ENSGALG00000008670
					ENSGALG00000006681
					ENSGALG00000013218
					ENSGALG00000004963
					ENSGALG00000019114
					ENSGALG00000015572
					ENSGALG00000005534
					ENSGALG00000017295
					ENSGALG00000009861
					ENSGALG00000013762
					ENSGALG00000006445
					ENSGALG00000006402
					ENSGALG00000012449
					ENSGALG00000005277
					ENSGALG00000007917
					ENSGALG00000004144
					ENSGALG00000013253
					ENSGALG00000019967
					ENSGALG00000008890
					ENSGALG00000008757
					ENSGALG00000005253
					ENSGALG00000023436
					ENSGALG00000007837
					ENSGALG00000019527
					ENSGALG00000004695
					ENSGALG00000007673
					ENSGALG00000003529
					ENSGALG00000013600
					ENSGALG00000008048
					ENSGALG00000011492
					ENSGALG00000001666
					ENSGALG00000005601
					ENSGALG00000002632
					ENSGALG00000023772
					ENSGALG00000014466
					ENSGALG00000006802
					ENSGALG00000023355
					ENSGALG00000011643
					ENSGALG00000021158
					ENSGALG00000015084
					ENSGALG00000048534
					ENSGALG00000011190
					ENSGALG00000003939
					ENSGALG00000001512
					ENSGALG00000015311
					ENSGALG00000011114
					ENSGALG00000005359
					ENSGALG00000019794
					ENSGALG00000010137
					ENSGALG00000013634
					ENSGALG00000003891
					ENSGALG00000003175
					ENSGALG00000004665
					ENSGALG00000007781
					ENSGALG00000013741
					ENSGALG00000007378
					ENSGALG00000010803
					ENSGALG00000002379
					ENSGALG00000015446
					ENSGALG00000010688
					ENSGALG00000013129
					ENSGALG00000015402
					ENSGALG00000002194
					ENSGALG00000005849
					ENSGALG00000013294
					ENSGALG00000010646
					ENSGALG00000012585
					ENSGALG00000000557
					ENSGALG00000006796
					ENSGALG00000004112
					ENSGALG00000003172
					ENSGALG00000047223
					ENSGALG00000012095
					ENSGALG00000008652
					ENSGALG00000017321
					ENSGALG00000001109
					ENSGALG00000009044
[truncated: 9,778 more rows]
