# Supplementary material for: The genetic regulation of size variation in the transcriptome of the cerebrum in the chicken and its role in domestication and brain size evolution
Source: BMC Genomics. 2020 Jul 29;21:518. doi: 10.1186/s12864-020-06908-0 (PMC7392834; doi:10.1186/s12864-020-06908-0)
Supplement: Supplementary file 8 — Additional file 8. Gene_expression_phenotypes. [file 12864_2020_6908_MOESM8_ESM.txt]

id	sex	batch	X602955156F1	X602955215F1	X602955251F1	X602955257F1	X602955286F1	X602955290F1	X603018902F1	X603018910F1	X603018918F1	X603018949F1	X603018979F1	X603018982F1	X603018992F1	X603019038F1	X603019050F1	X603019054F1	X603019064F1	X603019069F1	X603019072F1	X603019088F1	X603141540F1	X603141543F1	X603141703F1	X603142039F1	X603142079F1	X603142166F1	X603142207F1	X603142468F1	X603142604F1	X603142811F1	X603142841F1	X603143008F1	X603143042F1	X603143106F1	X603143689F1	X603143814F1	X603143917F1	X603143975F1	X603143989F1	X603144004F1	X603144063F1	X603144083F1	X603144142F1	X603144222F1	X603144230F1	X603144262F1	X603144431F1	X603144623F1	X603144657F1	X603157502F1	X603157575F1	X603157603F1	X603157604F1	X603157624F1	X603157637F1	X603157656F1	X603157666F1	X603157701F1	X603157728F1	X603157733F1	X603157747F1	X603157750F1	X603157791F1	X603157795F1	X603157822F1	X603157852F1	X603157888F1	X603157901F1	X603157902F1	X603157903F1	X603157909F1	X603157952F1	X603158033F1	X603158040F1	X603158050F1	X603158057F1	X603158066F1	X603158067F1	X603158077F1	X603158084F1	X603158128F1	X603158133F1	X603158192F1	X603158254F1	X603158260F1	X603158263F1	X603158264F1	X603158278F1	X603158323F1	X603158329F1	X603158345F1	X603158346F1	X603158378F1	X603158379F1	X603158393F1	X603158418F1	X603158440F1	X603158445F1	X603158512F1	X603158522F1	X603158523F1	X603158564F1	X603158570F1	X603158576F1	X603158643F1	X603158663F1	X603158732F1	X603158736F1	X603158743F1	X603158760F1	X603158769F1	X603158775F1	X603158791F1	X603158801F1	X603158840F1	X603158867F1	X603158874F1	X603158890F1	X603158909F1	X603158936F1	X603158969F1	X603158970F1	X603158991F1	X603159006F1	X603159010F1	X603159037F1	X603159062F1	X603159070F1	X603159071F1	X603159102F1	X603159103F1	X603159106F1	X603159126F1	X603159155F1	X603159174F1	X603159209F1	X603159211F1	X603159243F1	X603159265F1	X603159282F1	X603159316F1	X603159329F1	X603159336F1	X603159372F1	X603159375F1	X603159418F1	X603159447F1	X603159454F1	X603159476F1	X603159510F1	X603159521F1	X603159533F1	X603159539F1	X603159556F1	X603159561F1	X603159563F1	X603159632F1	X603159647F1	X603159654F1	X603159711F1	X603159739F1	X603159788F1	X603159843F1	X603159857F1	X603159876F1	X603160103F1	X603160104F1	X603160119F1	X603160124F1	X603160127F1	X603160156F1	X603160173F1	X603160193F1	X603160207F2	X603160230F2	X603160253F2	X603219352F1	X603219370F1	X603219375F1	X603219378F1	X603219395F1	X603219428F1	X603219429F1	X603219433F1	X603219440F1	X603219468F1	X603219473F1	X603219478F1	X603219527F1	X603219545F1	X603219546F1	X603219550F1	X603219553F1	X603219560F1	X603219604F1	X603219608F1	X603219658F1	X603219669F1	X603219670F1	X603219708F1	X603219717F1	X603219726F1	X603219728F1	X603219764F1	X603219793F1	X603219838F1	X603219883F1	X603219914F1	X603219926F1	X603219937F1	X603220002F1	X603220047F1	X603220074F1	X603220087F1	X603220089F1	X603220096F1	X603220176F1	X603220223F1	X603220229F1	X603220240F1	X603220283F1	X603220293F1	X603220295F1	X603220352F1	X603220370F1	X603220414F1	X603220429F1	X603220443F1	X603220455F1	X603220456F1	X603220461F1	X603220467F1	X603220491F1	X603220504F1	X603220533F1	X603220546F1	X603220550F1	X603220553F1	X603220582F1	X603220609F1	X603220615F1	X603220616F1	X603220651F1	X603220687F1	X603220710F1	X603220775F1	X603220822F1	X603220832F1	X603220834F1	X603220838F1	X603220852F1	X603220859F1	X603220903F1	X603220904F1	X603220912F1	X603220917F1	X603220964F1	X603220994F1	X603221003F1	X603221025F1	X603221095F1	X603221101F1	X603221102F1	X603221118F1	X603221124F1	X603221161F1	X603221171F1	X603221187F1	X603221341F1	X603221343F1	X603221354F1	X603221358F1	X603221406F1	X603221466F1	X603221472F1	X603221488F1	X603221491F1	X603221495F1	X603221508F1	X603221566F1	X603221587F1	X603221621F1	X603221646F1	X603221657F1	X603221677F1	X603221742F1	X603221761F1	X603221764F1	X603221776F1	X603221822F1	X603221839F1	X603221856F1	X603221857F1	X603221887F1	X603221952F1	X603221963F1	X603221988F1	X603222040F1	X603222048F1	X603222056F1	X603222066F1	X603222087F1	X603222126F1	X603222135F1	X603222171F1	X603222195F1	X603222238F1	X603222267F1	X603222273F1	X603222325F1	X603222363F1	X603222401F1	X603222408F1	X603222429F1	X603222439F1	X603230423F1	X603230438F1	X603230470F1	X603230495F1	X603230503F1	X603230506F1	X603230554F1	X603230605F1	X603230625F1	X603230629F1	X603230643F1	X603230666F1	X603230680F1	X603230688F1	X603230708F1	X603230731F1	X603230734F1	X603230737F1	X603230743F1	X603230744F1	X603230751F1	X603230770F1	X603230777F1	X603230782F1	X603230793F1	X603230802F1	X603230872F1	X603230874F1	X603230896F1	X603230907F1	X603230926F1	X603230939F1	X603230947F1	X603230948F1	X603230951F1	X603230956F1	X603230990F1	X603231020F1	X603231038F1	X603231047F1	X603231111F1	X603231115F1	X603231120F1	X603231142F1	X603231144F1	X603231149F1	X603231159F1	X603231162F1	X603231171F1	X603231172F1	X603231175F1	X603231212F1	X603231227F1	X603231237F1	X603231245F1	X603231247F1	X603231249F1	X603231253F1	X603231323F1	X603231324F1	X603231333F1	X603231360F1	X603231363F1	X603231373F1	X603231376F1	X603231389F1	X603231401F1	X603231402F1	X603231436F1	X603231452F1	X603231453F1	X603231466F1	X603231482F1	X603231493F1	X603231507F1	X603231520F1	X603231525F1	X603231545F1	X603231571F1	X603231572F1	X603231578F1	X603231588F1	X603231626F1	X603231632F1	X603231642F1	X603231705F1	X603231710F1	X603231715F1	X603231720F1	X603231747F1	X603231781F1	X603231782F1	X603231793F1	X603231821F1	X603231828F1	X603231829F1	X603231985F1	X603232006F1	X603232012F1	X603232028F1	X603232040F1	X603232059F1	X603232061F1	X603232080F1	X603232105F1	X603232119F1	X603232152F1	X603232160F1	X603232178F1	X603232191F1	X603232196F1	X603232237F1	X603232243F1	X603232244F1	X603232245F1	X603232284F1	X603232305F1	X603232318F1	X603232349F1	X603232368F1	X603232433F1	X603232437F1	X603232459F1	X603232467F1	X603232469F1	X603232477F1	X603232517F1	X603232562F1	X603232572F1	X603232585F1	X603232589F1	X603232602F1	X603232607F1	X603232628F1	X603232635F1	X603232642F1	X603232666F1	X603232681F1	X603232683F1	X603232713F1	X603232740F1	X603232742F1	X603232757F1	X603232781F1	X603232796F1	X603232805F1	X603232812F1	X603232821F1	X603232833F1	X603232856F1	X603232872F1	X603232881F1	X603232916F1	X603232930F1	X603232944F1	X603232945F1	X603232979F1	X603233016F1	X603233040F1	X603233086F1	X603233143F1	X603233169F1	X603233180F1	X603233194F1	X603233227F1	X603233286F1	X603233293F1	X603233313F1	X603233338F1	X603233366F1	X603233387F1	X603233403F1	X603233443F1	X603233451F1	X603233465F1	X603233468F1	X603233496F1	X603233501F1	X603233502F1	X603233530F1	X603233564F1	X603233575F1	X603233578F1	X603233583F1	X603233625F1	X603233641F1	X603233650F1	X603233672F1	X603233715F1	X603233719F1	X603233732F1	X603233761F1	X603233818F1	X603233819F1	X603233839F1	X603233854F1	X603233937F1	X603233940F1	X603233965F1	X603233986F1	X603233990F1	X603233993F1	X603234018F1	X603234060F1	X603234064F1	X603234103F1	X603234111F1	X603234131F1	X603234214F1	X603234228F1	X603234247F1	X603234257F1	X603234259F1	X603234270F1	X603234311F1	X603234319F1	X603234321F1	X603234351F1	X603234409F1	X603234461F1	X603234470F1	X603234476F1	X603234485F1	X603234491F1	X603234492F1	X603234503F1	X603234511F1	X603234517F1	X603234518F1	X603234519F1	X603234572F1	X603234605F1	X603234634F1	X603234649F1	X603234667F1	X603234668F1	X603234672F1	X603234689F1	X603234745F1	X603234759F1	X603234769F1	X603234786F1	X603234790F1	X603234817F1	X603234834F1	X603234835F1	X603234850F1	X603234958F1	X603234960F1	X603234964F1	X603234980F1	X603234989F1	X603235003F1	X603235024F1	X603235039F1	X603235064F1	X603235105F1	X603235145F1	X603235177F1	X603235181F1	X603235184F1	X603235193F1	X603235196F1	X603256808F1	X603256830F1	X603256836F1	X603256840F1	X603256868F1	X603256884F1	X603256893F1	X603256904F1	X603257003F1	X603257011F1	X603257035F1	X603257040F1	X603257048F1	X603257055F1	X603257071F1	X603257106F1	X603257116F1	X603257162F1	X603257165F1	X603257170F1	X603257192F1	X603257195F1	X603257273F1	X603257296F1	X603257431F1	X603257446F1	X603257454F1	X603257464F1	X603257476F1	X603257514F1	X603257521F1	X603257560F1	X603257568F1	X603257584F1	X603257595F1	X603257656F1	X603257670F1	X603257781F1	X603257838F1	X603257850F1	X603257863F1	X603257888F1	X603257891F1	X603257926F1	X603257962F1	X603257985F1	X603258023F1	X603258068F1	X603258086F1	X603258113F1	X603258117F1	X603258147F1	X603258153F1	X603258201F1	X603258203F1	X603258236F1	X603258271F1	X603258276F1	X603258280F1	X603258306F1	X603258346F1	X603258349F1	X603258372F1	X603258384F1	X603268630F1	X603268641F1	X603268645F1	X603268650F1	X603268662F1	X603268667F1	X603268675F1	X603268679F1	X603268684F1	X603268701F1	X603268746F1	X603268753F1	X603268765F1	X603268770F1	X603268771F1	X603268775F1	X603268780F1	X603370704F1	X603370726F1	X603370735F1	X603370741F1	X603370743F1	X603370746F1	X603370751F1	X603370763F1	X603370809F1	X603370827F1	X603370828F1	X603370835F1	X603370844F1	X603370846F1	X603370868F1	X603370873F1	X603370893F1	X603370916F1	X603370938F1	X603370965F1	X603370972F1	X603370982F1	X603371016F1	X603371021F1	X603371035F1	X603371063F1	X603371111F1	X603371130F1	X603371132F1	X603371134F1	X603371139F1	X603371155F1	X603371157F1	X603371170F1	X603371172F1	X603371181F1	X603371184F1	X603371195F1	X603371216F1	X603371219F1	X603371221F1	X603371236F1	X603371241F1	X603371245F1	X603371264F1	X603371273F1	X603371305F1	X603371337F1	X603371341F1	X603371343F1	X603371345F1	X603371387F1	X603371402F1	X603371426F1	X603371440F1	X603371467F1	X603371470F1	X603371495F1	X603371512F1	X603371517F1	X603371534F1	X603371554F1	X603371555F1	X603371567F1	X603371590F1	X603371608F1	X603371610F1	X603371620F1	X603371648F1	X603371662F1	X603371690F1	X603371706F1	X603371720F1	X603371737F1	X603371748F1	X603371764F1	X603371778F1	X603371836F1	X603371839F1	X603371841F1	X603371872F1	X603371901F1	X603371922F1	X603371962F1	X603371968F1	X603371979F1	X603371985F1	X603372007F1	X603372019F1	X603372025F1	X603372026F1	X603372033F1	X603372068F1	X603372075F1	X603372079F1	X603372091F1	X603372094F1	X603372109F1	X603372142F1	X603372145F1	X603372151F1	X603372164F1	X603372166F1	X603372167F1	X603372176F1	X603372187F1	X603372188F1	X603372228F1	X603372238F1	X603372275F1	X603372315F1	X603372331F1	X603372349F1	X603372360F1	X603372366F1	X603372402F1	X603372428F1	X603372433F1	X603372478F1	X603372483F1	X603372493F1	X603372494F1	X603372520F1	X603372531F1	X603372543F1	X603372546F1	X603372551F1	X603372570F1	X603372581F1	X603372582F1	X603372585F1	X603372621F1	X603372625F1	X603372648F1	X603372674F1	X603372687F1	X603372718F1	X603372750F1	X603372760F1	X603372817F1	X603372819F1	X603372835F1	X603372848F1	X603372853F1	X603372879F1	X603372890F1	X603372892F1	X603372918F1	X603372919F1	X603372942F1	X603372955F1	X603372958F1	X603372969F1	X603372983F1	X603373092F1	X603373104F1	X603373157F1	X603373185F1	X603373222F1	X603373246F1	X603373267F1	X603373388F1	X603373391F1	X603373408F1	X603373410F1	X603373422F1	X603373434F1	X603373440F1	X603373479F1	X603373502F1	X603373503F1	X603373505F1	X603373541F1	X603373552F1	X603373561F1	X603373564F1	X603373568F1	X603373569F1	X603373574F1	X603373613F1	X603373621F1	X603373635F1	X603373705F1	X603373726F1	X603373762F1	X603373784F1	X603373790F1	X603373810F1	X603373836F1	X603373843F1	X603373851F1	X603373854F1	X603373863F1	X603373872F1	X603373882F1	X603373883F1	X603373911F1	X603373918F1	X603373958F1	X603373974F1	X603373978F1	X603373991F1	X603374011F1	X603374024F1	X603374040F1	X603374070F1	X603374075F1	X603374082F1	X603374084F1	X603468127F1	X603468133F1	X603468249F1	X603468341F1	X603468356F1	X603468358F1	X603468368F1	X603468370F1	X603468424F1	X603468456F1	X603468475F1	X603468483F1	X603468484F1	X603468490F1	X603468532F1	X603468552F1	X603468554F1	X603468583F1	X603468628F1	X603468668F1	X603468682F1	X603468691F1	X603468747F1	X603468758F1	X603468786F1	X603468813F1	X603468825F1	X603468826F1	X603468861F1	X603468877F1	X603468893F1	X603468913F1	X603468947F1	X603468963F1	X603468982F1	X603469012F1	X603469015F1	X603469019F1	X603469033F1	X603469046F1	X603469052F1	X603469064F1	X603469085F1	X603469092F1	X603469115F1	X603469118F1	X603469163F1	X603469171F1	X603469175F1	X603469176F1	X603469220F1	X603469231F1	X603469238F1	X603469243F1	X603469250F1	X603469259F1	X603469268F1	X603469309F1	X603469323F1	X603469329F1	X603469332F1	X603469358F1	X603469380F1	X603469425F1	X603469435F1	X603469440F1	X603469447F1	X603469463F1	X603469469F1	X603469478F1	X603469516F1	X603469528F1	X603469537F1	X603469558F1	X603469559F1	X603469577F1	X603469634F1	X603469673F1	X603469683F1	X603469707F1	X603469713F1	X603469727F1	X603469735F1	X603469750F1	X603469756F1	X603469814F1	X603469819F1	X603469823F1	X603469855F1	X603469863F1	X603469876F1	X603469881F1	X603469905F1	X603469936F1	X603469941F1	X603469996F1	X603470008F1	X603470065F1	X603470072F1	X603470094F1	X603470119F1	X603470136F1	X603470141F1	X603470159F1	X603470166F1	X603470186F1	X603470204F1	X603470229F1	X603470247F1	X603470250F1	X603470293F1	X603470315F1	X603470326F1	X603470331F1	X603470343F1	X603470345F1	X603470352F1	X603470365F1	X603470387F1	X603470395F1	X603470404F1	X603470454F1	X603470535F1	X603470539F1	X603470542F1	X603470551F1	X603470552F1	X603470593F1	X603470603F1	X603470610F1	X603470648F1	X603470662F1	X603470672F1	X603470693F1	X603470704F1	X603470711F1	X603470730F1	X603470735F1	X603470748F1	X603470785F1	X603470795F1	X603470829F1	X603470859F1	X603470863F1	X603470894F1	X603470909F1	X603470927F1	X603470929F1	X603470937F1	X603470949F1	X603470950F1	X603470976F1	X603471011F1	X603471016F1	X603471020F1	X603471028F1	X603471029F1	X603471054F1	X603471062F1	X603471065F1	X603471079F1	X603471107F1	X603471117F1	X603471121F1	X603471144F1	X603471145F1	X603471156F1	X603471157F1	X603471159F1	X603471164F1	X603471178F1	X603471179F1	X603471196F1	X603471219F1	X603471229F1	X603471256F1	X603471286F1	X603471290F1	X603471310F1	X603471328F1	X603471372F1	X603471414F1	X603471437F1	X603471475F1	X603471481F1	X603471502F1	X603471518F1	X603471529F1	X603471540F1	X603471563F1	X603471611F1	X603471617F1	X603471635F1	X603471638F1	X603471640F1	X603471644F1	X603471645F1	X603471649F1	X603471654F1	X603471655F1	X603471675F1	X603471690F1	X603471708F1	X603471709F1	X603471717F1	X603471718F1	X603471746F1	X603471774F1	X603471789F1	X603471805F1	X603471806F1	X603471817F1	X603471820F1	X603471835F1	X603471866F1	X603471887F1	X603471891F1	X603471896F1	X603471910F1	X603471913F1	X603471930F1	X603471949F1	X603471957F1	X603471961F1	X603471970F1	X603471973F1	X603471976F1	X603471990F1	X603472019F1	X603472025F1	X603472046F1	X603472050F1	X603472122F1	X603472154F1	X603472180F1	X603472184F1	X603472189F1	X603472196F1	X603472207F1	X603472224F1	X603472236F1	X603472264F1	X603472296F1	X603472314F1	X603472318F1	X603472337F1	X603472340F1	X603472351F1	X603472364F1	X603472366F1	X603472417F1	X603472425F1	X603472435F1	X603472442F1	X603472448F1	X603472455F1	X603472456F1	X603472478F1	X603472483F1	X603472509F1	X603472510F1	X603472514F1	X603472515F1	X603472520F1	X603472528F1	X603472558F1	X603472580F1	X603472594F1	X603472616F1	X603472692F1	X603472702F1	X603472708F1	X603472711F1	X603472718F1	X603472738F1	X603472747F1	X603472750F1	X603472771F1	X603472779F1	X603472786F1	X603472811F1	X603472815F1	X603472817F1	X603472821F1	X603472841F1	X603472848F1	X603472873F1	X603472874F1	X603472881F1	X603472892F1	X603568048F1	X603568189F1	X603577149F1	X603577223F1	X603595508F1	X603595549F1	X603595621F1	X603595625F1	X603595629F1	X603595815F1	X603595816F1	X603595821F1	X603595861F1	X603595948F1	X603595988F1	X603596177F1	X603596240F1	X603596248F1	X603596262F1	X603596287F1	X603596306F1	X603596512F1	X603596676F1	X603596713F1	X603596796F1	X603596980F1	X603597044F1	X603597182F1	X603597183F1	X603597242F1	X603597281F1	X603597324F1	X603597362F1	X603597451F1	X603597508F1	X603597550F1	X603597650F1	X603597807F1	X603597890F1	X603598106F1	X603598109F1	X603598112F1	X603598166F1	X603598188F1	X603598221F1	X603598254F1	X603598304F1	X603598306F1	X603598354F1	X603598388F1	X603598638F1	X603598688F1	X603598729F1	X603598785F1	X603598794F1	X603598822F1	X603598837F1	X603598875F1	X603598926F1	X603598984F1	X603598985F1	X603599016F1	X603599019F1	X603599147F1	X603599149F1	X603599183F1	X603599292F1	X603599320F1	X603599361F1	X603599396F1	X603599406F1	X603599417F1	X603599453F1	X603599477F1	X603599479F1	X603599531F1	X603599542F1	X603599695F1	X603599760F1	X603599783F1	X603599785F1	X603599830F1	X603599919F1	X603600031F1	X603600130F1	X603600176F1	X603600179F1	X603600244F1	X603600251F1	X603600328F1	X603600511F1	X603600518F1	X603600684F1	X603600762F1	X603600855F1	X603600905F1	X603600947F1	X603600958F1	X603600966F1	X603601094F1	X603601127F1	X603601138F1	X603601231F1	X603601261F1	X603601310F1	X603601333F1	X603601366F1	X603601372F1	X603601419F1	X603601503F1	X603601549F1	X603601550F1	X603601585F1	X603601636F1	X603601654F1	X603601715F1	X603601910F1	X603601953F1	X603602109F1	X603602157F1	X603602186F1	X603602358F1	X603602420F1	X603602435F1	X603602441F1	X603602527F1	X603602790F1	X603602869F1	X603602996F1	X603603027F1	X603603033F1	X603603039F1	X603603312F1	X603603361F1	X603603373F1	X603603407F1	X603603435F1	X603603464F1	X603830836F1	X603830846F1	X603830852F1	X603830884F1	X603830887F1	X603830895F1	X603830921F1	X603830945F1	X603830949F1	X603830959F1	X603830962F1	X603830967F1	X603831010F1	X603831021F1	X603831059F1	X603831066F1	X603831075F1	X603831089F1	X603831090F1	X603831091F1	X603831094F1	X603831123F1	X603831128F1	X603831132F1	X603831136F1	X603836008F1	X603836035F1	X603836040F1	X603836057F1	X603836075F1	X603836079F1	X603836086F1	X603836090F1	X603836131F1	X603836135F1	X603836176F1	X603836201F1	X603836221F1	X603836251F1	X603836259F1	X603836266F1	X603836284F1	X603836293F1	X603836309F1	X603836317F1	X603841206F1	X603841217F1	X603841224F1	X603841240F1	X603841258F1	X603841273F1	X603841286F1	X603841308F1	X603841335F1	X603841346F1	X603841347F1	X603841384F1	X603841406F1	X603841417F1	X603841426F1	X603841470F1	X603841481F1	X603841492F1	X603841520F1	X603841521F1	X603841548F1	X603841559F1	X603841563F1	X603841569F1	X603841588F1	X603841590F1	X603841591F1	X603841607F1	X603841655F1	X603841701F1	X603841707F1	X603841709F1	X603841714F1	X603841726F1	X603841730F1	X603841753F1	X603841762F1	X603841777F1	X603841778F1	X603841792F1	X603841794F1	X603841812F1	X603841825F1	X603841867F1	X603841868F1	X603841889F1	X603841902F1	X603841942F1	X603841943F1	X603841951F1	X603841995F1	X603842009F1	X603842032F1	X603842038F1	X603842042F1	X603842056F1	X603842067F1	X603842105F1	X603842113F1	X603842124F1	X603842131F1	X603842139F1	X603842147F1	X603842165F1	X603842167F1	X603842169F1	X603842171F1	X603842173F1	X603842176F1	X603842224F1	X603842261F1	X603842264F1	X603842267F1	X603842281F1	X603842303F1	X603842316F1	X603842317F1	X603842320F1	X603842327F1	X603842330F1	X603842340F1	X603842350F1	X603842355F1	X603842357F1	X603842361F1	X603842363F1	X603842385F1	X603842387F1	X603842417F1	X603842422F1	X603842428F1	X603842444F1	X603842446F1	X603842463F1	X603842469F1	X603842495F1	X603842505F1	X603842514F1	X603842516F1	X603842527F1	X603842551F1	X603842560F1	X603842579F1	X603842585F1	X603842612F1	X603842643F1	X603842646F1	X603842657F1	X603842662F1	X603842681F1	X603842686F1	X603842691F1	X603842714F1	X603842725F1	X603842734F1	X603842778F1	X603842788F1	X603842831F1	X603842837F1	X603842858F1	X603842872F1	X603842877F1	X603842881F1	X603842904F1	X603842926F1	X603842938F1	X603842951F1	X603842954F1	X603842960F1	X603842985F1	X603843009F1	X603843033F1	X603843046F1	X603843049F1	X603843050F1	X603843051F1	X603843058F1	X603843072F1	X603843084F1	X603843123F1	X603843185F1	X603843210F1	X603843223F1	X603843231F1	X603843257F1	X603843258F1	X603843262F1	X603843279F1	X603843289F1	X603843322F1	X603843324F1	X603843325F1	X603843327F1	X603843337F1	X603843344F1	X603843362F1	X603843380F1	X603843388F1	X603843402F1	X603843419F1	X603843426F1	X603843447F1	X603843456F1	X603843469F1	X603843475F1	X603843492F1	X603843503F1	X603843529F1	X603843531F1	X603843553F1	X603843562F1	X603843579F1	X603843584F1	X603843586F1	X603843592F1	X603843618F1	X603843621F1	X603843628F1	X603843636F1	X603843667F1	X603843673F1	X603843684F1	X603843696F1	X603843710F1	X603843717F1	X603843731F1	X603843754F1	X603843763F1	X603843777F1	X603843781F1	X603843819F1	X603843833F1	X603843857F1	X603843868F1	X603843902F1	X603843932F1	X603843957F1	X603843969F1	X603843970F1	X603843973F1	X603843983F1	X603843984F1	X603844013F1	X603844025F1	X603844027F1	X603844036F1	X603844040F1	X603844091F1	X603844113F1	X603844117F1	X603844119F1	X603844123F1	X603844125F1	X603844133F1	X603844140F1	X603844144F1	X603844160F1	X603844165F1	X603844176F1	X603844183F1	X603844202F1	X603844217F1	X603844253F1	X603844257F1	X603844261F1	X603844265F1	X603844278F1	X603844290F1	X603844302F1	X603844307F1	X603844311F1	X603844362F1	X603844363F1	X603844364F1	X603844381F1	X603844404F1	X603844408F1	X603844434F1	X603844442F1	X603844453F1	X603844470F1	X603844501F1	X603844503F1	X603844519F1	X603844526F1	X603844558F1	X603844575F1	X603844580F1	X603844591F1	X603844634F1	X603844635F1	X603844646F1	X603844652F1	X603844662F1	X603844666F1	X603844680F1	X603844687F1	X603844693F1	X603844702F1	X603844706F1	X603844718F1	X603844763F1	X603844766F1	X603844792F1	X603844801F1	X603844804F1	X603844845F1	X603844855F1	X603844862F1	X603844870F1	X603844882F1	X603844910F1	X603844911F1	X603844952F1	X603844957F1	X603844966F1	X603844990F1	X603845013F1	X603845038F1	X603845058F1	X603845130F1	X603845173F1	X603845176F1	X603845184F1	X603845186F1	X603845205F1	X603845224F1	X603845239F1	X603845263F1	X603845288F1	X603845328F1	X603845353F1	X603845394F1	X603845395F1	X603845402F1	X603845422F1	X603845441F1	X603845447F1	X603845460F1	X603845468F1	X603845471F1	X603845482F1	X603845490F1	X603845495F1	X603845504F1	X603845530F1	X603845549F1	X603845550F1	X603845557F1	X603845567F1	X603845578F1	X603845581F1	X603845603F1	X603845606F1	X603845622F1	X603845624F1	X603845625F1	X603845636F1	X603845637F1	X603845680F1	X603845683F1	X603845714F1	X603845746F1	X603845747F1	X603845749F1	X603845771F1	X603845786F1	X603845795F1	X603845817F1	X603845819F1	X603845832F1	X603845888F1	X603845906F1	X603845913F1	X603845941F1	X603845953F1	X603845981F1	X603845995F1	X603846007F1	X603846026F1	X603846066F1	X603846067F1	X603846082F1	X603846094F1	X603846104F1	X603846117F1	X603846126F1	X603846129F1	X603846162F1	X603846168F1	X603846172F1	X603846176F1	X603846196F1	X603846214F1	X603846222F1	X603846226F1	X603846228F1	X603846235F1	X603846268F1	X603846271F1	X603846278F1	X603846308F1	X603846326F1	X603846352F1	X603846385F1	X603846393F1	X603846394F1	X603846396F1	X603846404F1	X603846419F1	X603846424F1	X603846431F1	X603846464F1	X603846472F1	X603846496F1	X603846505F1	X603846530F1	X603846532F1	X603846553F1	X603846554F1	X603846559F1	X603846569F1	X603846581F1	X603846629F1	X603846634F1	X603846667F1	X603846678F1	X603846722F1	X603846741F1	X603846785F1	X603846804F1	X603846809F1	X603846818F1	X603846820F1	X603846831F1	X603846842F1	X603846849F1	X603846854F1	X603846880F1	X603846902F1	X603846907F1	X603846930F1	X603847011F1	X603847018F1	X603847019F1	X603847026F1	X603847040F1	X603847051F1	X603847145F1	X603847153F1	X603847158F1	X603847161F1	X603847171F1	X603847215F1	X603847223F1	X603847224F1	X603847230F1	X603847239F1	X603847259F1	X603847262F1	X603847268F1	X603847272F1	X603847294F1	X603847312F1	X603847338F1	X603847354F1	X603847363F1	X603847365F1	X603847370F1	X603847373F1	X603847406F1	X603847421F1	X603847425F1	X603847428F1	X603847433F1	X603847436F1	X603847463F1	X603847508F1	X603847524F1	X603847608F1	X603847613F1	X603847614F1	X603847661F1	X603847663F1	X603847667F1	X603847671F1	X603847707F1	X603847721F1	X603847722F1	X603847726F1	X603847737F1	X603847755F1	X603847771F1	X603847805F1	X603847826F1	X603847847F1	X603847849F1	X603847859F1	X603847871F1	X603847875F1	X603847894F1	X603847902F1	X603847922F1	X603847946F1	X603847949F1	X603847953F1	X603847957F1	X603847963F1	X603847993F1	X603848016F1	X603848017F1	X603848034F1	X603848039F1	X603848048F1	X603848055F1	X603848077F1	X603848110F1	X603848112F1	X603848142F1	X603848143F1	X603848147F1	X603848167F1	X603848174F1	X603848180F1	X603848195F1	X603848202F1	X603848207F1	X603848245F1	X603848249F1	X603848259F1	X603848278F1	X603848281F1	X603848316F1	X603848325F1	X603848327F1	X603848347F1	X603848356F1	X603848366F1	X603848372F1	X603848376F1	X603848380F1	X603848385F1	X603848390F1	X603848421F1	X603848437F1	X603848449F1	X603848453F1	X603848467F1	X603848492F1	X603848505F1	X603848517F1	X603848530F1	X603848533F1	X603848550F1	X603848563F1	X603848565F1	X603848575F1	X603848588F1	X603848593F1	X603848617F1	X603848627F1	X603848642F1	X603848651F1	X603848656F1	X603848663F1	X603848670F1	X603848731F1	X603848736F1	X603848741F1	X603848756F1	X603848804F1	X603848805F1	X603848838F1	X603848861F1	X603848878F1	X603848905F1	X603848910F1	X603848916F1	X603848929F1	X603848933F1	X603848935F1	X603848941F1	X603848944F1	X603848945F1	X603848957F1	X603848974F1	X603848982F1	X603848993F1	X603848994F1	X603849005F1	X603849015F1	X603849019F1	X603849024F1	X603849066F1	X603849072F1	X603849075F1	X603849089F1	X603849091F1	X603849096F1	X603849105F1	X603849108F1	X603849109F1	X603849133F1	X603849148F1	X603849151F1	X603849174F1	X603849176F1	X603849185F1	X603849187F1	X603849188F1	X603862030F1	X603862171F1	X603862212F1	X603862231F1	X603862244F1	X603862266F1	X603862296F1	X603862309F1	X603862432F1	X603862470F1	X603862496F1	X603862632F1	X603862689F1	X603862791F1	X603862792F1	X603862855F1	X603862865F1	X603862885F1	X603862895F1	X603862915F1	X603862991F1	X603863112F1	X603863190F1	X603863210F1	X603863258F1	X603863273F1	X603863412F1	X603863465F1	X603863473F1	X603863527F1	X603863550F1	X603863661F1	X603863672F1	X603863736F1	X603863824F1	X603863855F1	X603863866F1	X603863911F1	X603863949F1	X603863957F1	X603864267F1	X603864273F1	X603864309F1	X603864355F1	X603864382F1	X603864422F1	X603864485F1	X603864517F1	X603864570F1	X603864620F1	X603864651F1	X603864833F1	X603864916F1	X603864983F1	X603865014F1	X603865064F1	X603865163F1	X603865290F1	X603865387F1	X603865473F1	X603865519F1	X603865573F1	X603865631F1	X603865711F1	X603865840F1	X603865854F1	X603865923F1	X603866012F1	X603866058F1	X603866182F1	X603866233F1	X603866243F1	X603866284F1	X603866295F1	X603866361F1	X603866410F1	X603866511F1	X603866743F1	X603866766F1	X603866863F1	X603866954F1	X603866968F1	X603866983F1	X603867077F1	X603867113F1	X603867141F1	X603867214F1	X603867232F1	X603867292F1	X603867325F1	X603867381F1	X603867427F1	X603867770F1	X603867866F1	X603867930F1	X603867954F1	X603868001F1	X603868019F1	X603868033F1	X603868076F1	X603868077F1	X603868103F1	X603868124F1	X603868164F1	X603868322F1	X603868338F1	X603953314F1	X603953345F1	X603953364F1	X603953365F1	X603953369F1	X603953378F1	X603953387F1	X603953403F1	X603953420F1	X603953423F1	X603953439F1	X603953458F1	X603953468F1	X603953472F1	X603953477F1	X603953521F1	X603953527F1	X603953533F1	X603953558F1	X603953581F1	X603953595F1	X603953607F1	X603953642F1	X603953664F1	X603953666F1	X603953679F1	X603953685F1	X603953696F1	X603953721F1	X603953738F1	X603953740F1	X603953747F1	X603953807F1	X603953815F1	X603953831F1	X603953838F1	X603953872F1	X603953882F1	X603953901F1	X603953924F1	X603953933F1	X603953955F1	X603953984F1	X603954022F1	X603954041F1	X603954066F1	X603954089F1	X603954137F1	X603954140F1	X603954156F1	X603954158F1	X603954161F1	X603954177F1	X603954179F1	X603954223F1	X603954224F1	X603954225F1	X603954230F1	X603954243F1	X603954252F1	X603954348F1	X603954356F1	X603954365F1	X603954428F1	X603954429F1	X603954443F1	X603954482F1	X603954505F1	X603954521F1	X603954522F1	X603954523F1	X603954558F1	X603954647F1	X603954650F1	X603954653F1	X603954662F1	X603954667F1	X603954668F1	X603954671F1	X603954721F1	X603954748F1	X603954760F1	X603954791F1	X603954796F1	X603954802F1	X603954824F1	X603954831F1	X603954850F1	X603954853F1	X603954867F1	X603954872F1	X603954881F1	X603954930F1	X603954935F1	X603954945F1	X603954951F1	X603954952F1	X603954963F1	X603955005F1	X603955011F1	X603955042F1	X603955048F1	X603955069F1	X603955094F1	X603955112F1	X603955117F1	X603955131F1	X603955141F1	X603955142F1	X603955149F1	X603955150F1	X603955161F1	X603955196F1	X603955206F1	X603955223F1	X603955244F1	X603955255F1	X603955292F1	X603955304F1	X603955322F1	X603955337F1	X603955350F1	X603955379F1	X603955382F1	X603955414F1	X603955438F1	X603955490F1	X603955537F1	X603955582F1	X603955616F1	X603955622F1	X603955628F1	X603955629F1	X603955640F1	X603955668F1	X603955673F1	X603955704F1	X603955721F1	X603955728F1	X603955739F1	X603955767F1	X603955788F1	X603955801F1	X603955813F1	X603955824F1	X603955827F1	X603955833F1	X603955858F1	X603955873F1	X603955874F1	X603955880F1	X603955896F1	X603955902F1	X603955943F1	X603955969F1	X603955971F1	X603955977F1	X603955988F1	X603956016F1	X603956039F1	X603956064F1	X603956078F1	X603956091F1	X603956189F1	X603956269F1	X603956356F1	X603956534F1	X603956556F1	X603956625F1	X603956648F1	X603956649F1	X603956658F1	X603956661F1	X603956674F1	X603956676F1	X603956677F1	X603956691F1	X603956703F1	X603956708F1	X603956734F1	X603956744F1	X603956746F1	X603956747F1	X603956752F1	X603956756F1	X603956803F1	X603956831F1	X603956840F1	X603956848F1	X603956871F1	X603956883F1	X603956949F1	X603956955F1	X603956961F1	X603956972F1	X603956984F1	X603957029F1	X603957059F1	X603957093F1	X603957112F1	X603957141F1	X603957166F1	X603957168F1	X603957183F1	X603957190F1	X603957206F1	X603957221F1	X603957226F1	X603957228F1	X603957232F1	X603957276F1	X603957278F1	X603957295F1	X603957316F1	X603957327F1	X603957333F1	X603957336F1	X603957356F1	X603957365F1	X603957378F1	X603957379F1	X603957386F1	X603957391F1	X603957414F1	X603957422F1	X603957447F1	X603957451F1	X603957483F1	X603957489F1	X603957494F1	X603957521F1	X603957536F1	X603957547F1	X603957563F1	X603957601F1	X603957608F1	X603957620F1	X603957622F1	X603957626F1	X603957628F1	X603957636F1	X603957669F1	X603957677F1	X603957707F1	X603957718F1	X603957743F1	X603957744F1	X603957749F1	X603957758F1	X603957767F1	X603957768F1	X603957773F1	X603957835F1	X603957837F1	X603957851F1	X603957852F1	X603957863F1	X603957884F1	X603957896F1	X603957910F1	X603957925F1	X603957959F1	X603957972F1	X603957978F1	X603957987F1	X603958030F1	X603958111F1	X603958144F1	X603958156F1	X603958184F1	X603958212F1	X603958239F1	X603958262F1	X603958281F1	X603958292F1	X603958332F1	X603958333F1	X603958337F1	X603958346F1	X603958351F1	X603958363F1	X603958365F1	X603958408F1	X603958413F1	X603958434F1	X603958510F1	X603958513F1	X603958521F1	X603958531F1	X603958538F1	X603958542F1	X603958550F1	X603958557F1	X603958559F1	X603958569F1	X603958571F1	X603958575F1	X603958592F1	X603958652F1	X603958692F1	X603958702F1	X603958708F1	X603958709F1	X603958715F1	X603958743F1	X603958747F1	X603958752F1	X603958753F1	X603958767F1	X603958789F1	X603958805F1	X603958806F1	X603958810F1	X603958815F1	X603958852F1	X603958872F1	X603958922F1	X603958926F1	X603959068F1	X603959085F1	X603959087F1	X603959168F1	X603959173F1	X603959175F1	X603959185F1	X603959186F1	X603959210F1	X603959217F1	X603959261F1	X603959306F1	X603959313F1	X603959322F1	X603959336F1	X603959355F1	X603959365F1	X603959370F1	X603959373F1	X603959467F1	X603959471F1	X603959485F1	X603959506F1	X603959534F1	X603959564F1	X603959575F1	X603959602F1	X603959645F1	X603959648F1	X603959682F1	X603959685F1	X603959764F1	X603959769F1	X603959802F1	X603959806F1	X603959855F1	X603959856F1	X603959860F1	X603959867F1	X603959876F1	X603959889F1	X603959891F1	X603959893F1	X603959904F1	X603959915F1	X603959916F1	X603959940F1	X603959948F1	X603959953F1	X603959957F1	X603959964F1	X603959976F1	X603959986F1	X603960022F1	X603960030F1	X603960047F1	X603960072F1	X603960085F1	X603960139F1	X603960159F1	X603960163F1	X603960185F1	X603960188F1	X603960220F1	X603960269F1	X603960275F1	X603960294F1	X603960305F1	X603960312F1	X603960356F1	X603960369F1	X603960375F1	X603960393F1	X603960416F1	X603960440F1	X603960443F1	X603960449F1	X603960476F1	X603960541F1	X603960610F1	X603960622F1	X603960638F1	X603960640F1	X603960647F1	X603960648F1	X603960689F1	X603960692F1	X603960696F1	X603960702F1	X603960728F1	X603960748F1	X603960755F1	X603960759F1	X603960779F1	X603960783F1	X603960829F1	X603960865F1	X603960883F1	X603960892F1	X603960901F1	X603960904F1	X603960914F1	X603960924F1	X603960951F1	X603960968F1	X603960988F1	X603961002F1	X603961006F1	X603961061F1	X603961062F1	X603961079F1	X603961082F1	X603961107F1	X603961113F1	X603961115F1	X603961121F1	X603961163F1	X603961166F1	X603961179F1	X603961203F1	X603961234F1	X603961244F1	X603961256F1	X603961260F1	X603961276F1	X603961281F1	X603961289F1	X603961296F1	X603961335F1	X603961351F1	X603961355F1	X603961364F1	X603961369F1	X603961388F1	X603961390F1	X603961428F1	X603961438F1	X603961442F1	X603961466F1	X603961475F1	X603961478F1	X603961484F1	X603961485F1	X603961492F1	X603961526F1	X603961534F1	X603961545F1	X603961552F1	X603961562F1	X603961591F1	X603961596F1	X603961631F1	X603961632F1	X603961635F1	X603961644F1	X603961681F1	X603961685F1	X603961693F1	X603961709F1	X603961755F1	X603961757F1	X603961759F1	X603961770F1	X603961778F1	X603961821F1	X603961825F1	X603961840F1	X603961846F1	X603961857F1	X603961862F1	X603961868F1	X603961887F1	X603961909F1	X603961921F1	X603961924F1	X603961963F1	X603961996F1	X603962024F1	X603962056F1	X603962070F1	X603962075F1	X603962077F1	X603962128F1	X603962130F1	X603962140F1	X603962154F1	X603962161F1	X603962165F1	X603962203F1	X603962208F1	X603962218F1	X603962221F1	X603962232F1	X603962238F1	X603962244F1	X603962262F1	X603962280F1	X603962314F1	X603962342F1	X603962343F1	X603962388F1	X603962389F1	X603962395F1	X603962411F1	X603962417F1	X603962422F1	X603962433F1	X603962453F1	X603962457F1	X603962492F1	ENSGALT00000000002_ENSGALG00000000002	ENSGALT00000000003_PANX2	ENSGALT00000000012_LOC427084	ENSGALT00000000019_LOC419511	ENSGALT00000000020_ENSGALG00000000014	ENSGALT00000000024_CIDEA	ENSGALT00000000026_AAK1	ENSGALT00000000029_LOC769802	ENSGALT00000000046_Q5ZHL5_CHICK	ENSGALT00000000053_FAM195A	ENSGALT00000000059_WFIKKN1	ENSGALT00000000064_CSDC2	ENSGALT00000000071_Q5ZJL6_CHICK	ENSGALT00000000074_TUBB6	ENSGALT00000000081_Q31600_CHICK	ENSGALT00000000084_Q5EVY2_CHICK	ENSGALT00000000092_SPR	ENSGALT00000000097_C11orf82	ENSGALT00000000103_LOC777448	ENSGALT00000000109_A5HUJ8_CHICK	ENSGALT00000000116_Q5ZIG5_CHICK	ENSGALT00000000128_INTS4	ENSGALT00000000132_Q4PKP2_CHICK	ENSGALT00000000136_ANTXR1	ENSGALT00000000138_LOC428541	ENSGALT00000000141_UBE2T	ENSGALT00000000145_C1orf103	ENSGALT00000000147_A5HUK4_CHICK	ENSGALT00000000149_A5HUJ9_CHICK	ENSGALT00000000158_AFMID	ENSGALT00000000161_PLP1	ENSGALT00000000162_ZMAT3	ENSGALT00000000163_GKN1	ENSGALT00000000168_GKN2	ENSGALT00000000169_Q70GM8_CHICK	ENSGALT00000000171_GBLP_CHICK	ENSGALT00000000172_ENSGALG00000000123	ENSGALT00000000173_TMEM77	ENSGALT00000000176_ENSGALG00000000126	ENSGALT00000000179_TCF25	ENSGALT00000000190_RUXE_CHICK	ENSGALT00000000192_ENSGALG00000000139	ENSGALT00000000194_A5HUL2_CHICK	ENSGALT00000000198_LOC425494	ENSGALT00000000199_ENSGALG00000000145	ENSGALT00000000200_SUPT6H	ENSGALT00000000203_TPSN_CHICK	ENSGALT00000000205_LOC768941	ENSGALT00000000206_ENSGALG00000000150	ENSGALT00000000207_ADAMTS19	ENSGALT00000000210_DENND2D	ENSGALT00000000211_LOC768958	ENSGALT00000000212_A5HUL1_CHICK	ENSGALT00000000217_ISOC1	ENSGALT00000000218_B5BST2_CHICK	ENSGALT00000000221_CDS2	ENSGALT00000000222_A5HUL8_CHICK	ENSGALT00000000231_RPAP1	ENSGALT00000000233_KLF3	ENSGALT00000000234_Q5PY04_CHICK	ENSGALT00000000236_LOC417056	ENSGALT00000000237_A5HUM1_CHICK	ENSGALT00000000238_A5HUM6_CHICK	ENSGALT00000000240_SLC27A6	ENSGALT00000000243_MTCH1	ENSGALT00000000245_LOC419936	ENSGALT00000000247_YTHDC2	ENSGALT00000000252_ENSGALG00000000192	ENSGALT00000000253_VWA5A	ENSGALT00000000261_B9VMA9_CHICK	ENSGALT00000000263_LOC769232	ENSGALT00000000268_Q5ZM51_CHICK	ENSGALT00000000274_Q5ZML2_CHICK	ENSGALT00000000276_MCC	ENSGALT00000000283_DCP2	ENSGALT00000000287_PPFIA4	ENSGALT00000000294_SRP19	ENSGALT00000000296_Q4A1V5_CHICK	ENSGALT00000000298_PROM2	ENSGALT00000000301_Q5F330_CHICK	ENSGALT00000000304_TMEM9	ENSGALT00000000305_DPYL2_CHICK	ENSGALT00000000313_EPB41L4A	ENSGALT00000000314_Q5ZLP4_CHICK	ENSGALT00000000318_ENSGALG00000000239	ENSGALT00000000321_Q6RUW0_CHICK	ENSGALT00000000323_ENSGALG00000000244	ENSGALT00000000328_SOMA_CHICK	ENSGALT00000000329_LOC425720	ENSGALT00000000331_Q8AV15_CHICK	ENSGALT00000000334_MAN2A1	ENSGALT00000000338_HEATR1	ENSGALT00000000344_PJA2	ENSGALT00000000353_TMEM24	ENSGALT00000000355_LOC419525	ENSGALT00000000359_FER	ENSGALT00000000361_B3F054_CHICK	ENSGALT00000000365_FBXL17	ENSGALT00000000369_EFNA5_CHICK	ENSGALT00000000374_DPAGT1	ENSGALT00000000376_ENSGALG00000000287	ENSGALT00000000379_ENSGALG00000000290	ENSGALT00000000380_HMBS	ENSGALT00000000384_A2ML1	ENSGALT00000000385_LOC426310	ENSGALT00000000386_IGFN1	ENSGALT00000000388_PCNX	ENSGALT00000000389_ENSGALG00000000297	ENSGALT00000000393_VPS11	ENSGALT00000000401_TNNT2_CHICK	ENSGALT00000000403_Q9PTD5_CHICK	ENSGALT00000000404_Q5F3R3_CHICK	ENSGALT00000000407_LASS4	ENSGALT00000000409_LOC770490	ENSGALT00000000410_LAD1	ENSGALT00000000411_SLC25A22	ENSGALT00000000414_DOCK5	ENSGALT00000000417_SIK2	ENSGALT00000000419_TNNI1	ENSGALT00000000420_NEFL	ENSGALT00000000423_NFM_CHICK	ENSGALT00000000433_Q804J3_CHICK	ENSGALT00000000445_ENSGALG00000000335	ENSGALT00000000450_Q10729_CHICK	ENSGALT00000000452_CTXN1	ENSGALT00000000453_FAM40A	ENSGALT00000000457_KRTAP10.4	ENSGALT00000000460_ENSGALG00000024427	ENSGALT00000000468_TOMM6	ENSGALT00000000469_PSMC5	ENSGALT00000000472_TIMM44	ENSGALT00000000474_DHRS7C	ENSGALT00000000479_SLC37A2	ENSGALT00000000482_Q5F3G5_CHICK	ENSGALT00000000484_C4P7J2_CHICK	ENSGALT00000000485_FBXO43	ENSGALT00000000493_NAV1	ENSGALT00000000495_SMARCD2	ENSGALT00000000496_STC1	ENSGALT00000000498_KS6AA_CHICK	ENSGALT00000000499_ACCN1	ENSGALT00000000500_GAS7	ENSGALT00000000503_CRFR1_CHICK	ENSGALT00000000507_RNPEP	ENSGALT00000000509_ENSGALG00000000376	ENSGALT00000000512_Q5ZL80_CHICK	ENSGALT00000000518_SLC25A37	ENSGALT00000000519_Q788Q4_CHICK	ENSGALT00000000522_ENSGALG00000000382	ENSGALT00000000524_LZTR1	ENSGALT00000000525_DHDDS	ENSGALT00000000529_LN28A_CHICK	ENSGALT00000000531_ENTPD4	ENSGALT00000000539_SLC6A17	ENSGALT00000000541_METL2_CHICK	ENSGALT00000000542_IPO9	ENSGALT00000000544_DUSP28	ENSGALT00000000545_LOC419806	ENSGALT00000000546_RBM15	ENSGALT00000000548_LOXL2	ENSGALT00000000550_Q5ZI80_CHICK	ENSGALT00000000552_R3HCC1	ENSGALT00000000553_LASS4	ENSGALT00000000555_LOC428319	ENSGALT00000000559_TLK2	ENSGALT00000000569_SLC16A4	ENSGALT00000000573_KLHDC7A	ENSGALT00000000574_HEPACAM	ENSGALT00000000576_PROK1	ENSGALT00000000580_IGSF21	ENSGALT00000000589_TBA8_CHICK	ENSGALT00000000593_RABIF	ENSGALT00000000595_ERMP1	ENSGALT00000000598_KCA10_CHICK	ENSGALT00000000599_Q7T1A0_CHICK	ENSGALT00000000600_SPAG4	ENSGALT00000000601_ENSGALG00000000444	ENSGALT00000000603_ENSGALG00000000446	ENSGALT00000000604_O73609_CHICK	ENSGALT00000000609_ARHGEF10L	ENSGALT00000000612_LOC769589	ENSGALT00000000613_Q9IAR7_CHICK	ENSGALT00000000616_LOC426499	ENSGALT00000000618_MRPS21	ENSGALT00000000620_TMPRSS9	ENSGALT00000000626_LOC424386	ENSGALT00000000627_MRC2	ENSGALT00000000631_LOC769317	ENSGALT00000000633_Q5F3R4_CHICK	ENSGALT00000000635_P56LCK	ENSGALT00000000636_SPATS2	ENSGALT00000000639_ADRA1A	ENSGALT00000000643_ENSGALG00000000473	ENSGALT00000000646_LRRTM4	ENSGALT00000000647_LOC428258	ENSGALT00000000648_TANC2	ENSGALT00000000655_PADI1	ENSGALT00000000664_TMEM194A	ENSGALT00000000670_NACA	ENSGALT00000000671_LONP1	ENSGALT00000000672_SMEK2	ENSGALT00000000678_MCRS1	ENSGALT00000000679_TEBP_CHICK	ENSGALT00000000680_LOC419812	ENSGALT00000000687_PADI2	ENSGALT00000000689_ETV7	ENSGALT00000000693_CPNE7	ENSGALT00000000695_AIM1L	ENSGALT00000000700_KCTD20	ENSGALT00000000702_ZNF276	ENSGALT00000000703_MRPS16	ENSGALT00000000712_KLHL12	ENSGALT00000000714_UBXD5	ENSGALT00000000717_SPIRE2	ENSGALT00000000721_STK38	ENSGALT00000000724_MAP3K3	ENSGALT00000000726_LOC769325	ENSGALT00000000727_SH3BGRL3	ENSGALT00000000728_DBNDD1	ENSGALT00000000731_SLC45A1	ENSGALT00000000739_ERRFI1	ENSGALT00000000742_PARK7_CHICK	ENSGALT00000000743_Q67ER3_CHICK	ENSGALT00000000745_GAS8	ENSGALT00000000748_ZC11A_CHICK	ENSGALT00000000750_CCDC21	ENSGALT00000000755_TNFRSF9	ENSGALT00000000757_REN	ENSGALT00000000759_FBXO38	ENSGALT00000000760_ENSGALG00000000547	ENSGALT00000000763_LOC415859	ENSGALT00000000773_ETNK2	ENSGALT00000000776_SLC1A6	ENSGALT00000000779_PI16	ENSGALT00000000781_LAPTM5	ENSGALT00000000783_CCDC47	ENSGALT00000000792_LOC421173	ENSGALT00000000796_LOC418591	ENSGALT00000000797_Q8JH31_CHICK	ENSGALT00000000804_C1orf66	ENSGALT00000000806_RANBP3	ENSGALT00000000813_SOX13	ENSGALT00000000815_ENSGALG00000000584	ENSGALT00000000816_MLEX_CHICK	ENSGALT00000000817_ENSGALG00000000586	ENSGALT00000000819_PLEKHA6	ENSGALT00000000829_LOC426710	ENSGALT00000000837_Mar.02	ENSGALT00000000839_PTPN7	ENSGALT00000000842_KIAA1267	ENSGALT00000000845_FAM77C	ENSGALT00000000849_GPR37L1	ENSGALT00000000855_CADH1_CHICK	ENSGALT00000000862_CAMTA1	ENSGALT00000000864_PPP1R15B	ENSGALT00000000873_ELF3	ENSGALT00000000876_Q6R2T1_CHICK	ENSGALT00000000877_ANGPTL4	ENSGALT00000000878_Q800V4_CHICK	ENSGALT00000000879_Q800V4_CHICK	ENSGALT00000000884_PIK3C2B	ENSGALT00000000885_TMCO7	ENSGALT00000000887_Q9PRV3_CHICK	ENSGALT00000000890_ENSGALG00000000626	ENSGALT00000000891_DNAJC11	ENSGALT00000000895_NDUFA7	ENSGALT00000000896_HAS3	ENSGALT00000000898_LOC769609	ENSGALT00000000899_PHF13	ENSGALT00000000901_KLHL21	ENSGALT00000000902_HIVEP3	ENSGALT00000000908_MDM4	ENSGALT00000000910_CIRH1A	ENSGALT00000000911_LRRN2	ENSGALT00000000912_SNTB2	ENSGALT00000000913_COG8	ENSGALT00000000915_ANKS3	ENSGALT00000000918_Q9DGN3_CHICK	ENSGALT00000000923_NIP7	ENSGALT00000000926_ACOT7	ENSGALT00000000929_TMED6	ENSGALT00000000931_TMEM81	ENSGALT00000000932_TERF2_CHICK	ENSGALT00000000936_LOC769187	ENSGALT00000000938_ENSGALG00000000663	ENSGALT00000000942_EDN2	ENSGALT00000000945_ERF	ENSGALT00000000947_B5BV17_CHICK	ENSGALT00000000949_SCMH1	ENSGALT00000000950_TMCC2	ENSGALT00000000956_MYO1D	ENSGALT00000000957_CTPS	ENSGALT00000000962_NUAK2	ENSGALT00000000963_PAK1	ENSGALT00000000967_KLHDC8A	ENSGALT00000000968_Q5F350_CHICK	ENSGALT00000000971_STAT3_CHICK	ENSGALT00000000973_GDPD4	ENSGALT00000000975_PCTK3	ENSGALT00000000977_NOB1	ENSGALT00000000983_MFSD4	ENSGALT00000000989_ENSGALG00000000698	ENSGALT00000000994_ELK4	ENSGALT00000000997_SLC45A3	ENSGALT00000001001_Q5ZL99_CHICK	ENSGALT00000001006_RNF207	ENSGALT00000001008_RAB7L1	ENSGALT00000001009_Q9YGP8_CHICK	ENSGALT00000001012_A8I1C6_CHICK	ENSGALT00000001016_GBP7	ENSGALT00000001018_SLC41A1	ENSGALT00000001022_LOC428322	ENSGALT00000001026_STX12	ENSGALT00000001028_RFXDC2	ENSGALT00000001035_CAC1S_CHICK	ENSGALT00000001043_C1orf38	ENSGALT00000001044_LOC417458	ENSGALT00000001046_MYO7A	ENSGALT00000001051_ENSGALG00000013788	ENSGALT00000001052_MATK	ENSGALT00000001053_SMPDL3B	ENSGALT00000001057_APBA3	ENSGALT00000001059_PIM1	ENSGALT00000001061_LOC415661	ENSGALT00000001062_LOC769608	ENSGALT00000001064_LOC415663	ENSGALT00000001068_NDUFS2	ENSGALT00000001069_ENSGALG00000024060	ENSGALT00000001070_SLC26A9	ENSGALT00000001087_TJP3	ENSGALT00000001093_CAPN5	ENSGALT00000001095_Q98SN3_CHICK	ENSGALT00000001098_TBC1D22B	ENSGALT00000001099_LOC415874	ENSGALT00000001104_ENSGALG00000000759	ENSGALT00000001106_TSK_CHICK	ENSGALT00000001111_Q5ZIF6_CHICK	ENSGALT00000001113_CREG2	ENSGALT00000001117_LYPLA3	ENSGALT00000001119_DOCK1	ENSGALT00000001120_Q2F9A5_CHICK	ENSGALT00000001123_BRPF3	ENSGALT00000001127_EYA3_CHICK	ENSGALT00000001130_Q90908_CHICK	ENSGALT00000001131_SMPD3	ENSGALT00000001132_Q91954_CHICK	ENSGALT00000001134_PTAFR	ENSGALT00000001137_PIP5K1C	ENSGALT00000001140_CTSE	ENSGALT00000001145_GABPB2	ENSGALT00000001147_DNAJC8	ENSGALT00000001149_LOC419841	ENSGALT00000001151_VPS72	ENSGALT00000001153_C19orf28	ENSGALT00000001162_O42283_CHICK	ENSGALT00000001164_ENSGALG00000000803	ENSGALT00000001165_SLC7A6OS	ENSGALT00000001168_LINGO3	ENSGALT00000001169_LOC769697	ENSGALT00000001170_GUCY2F	ENSGALT00000001176_PIP5K1A	ENSGALT00000001181_KIAA0174	ENSGALT00000001184_MYH13	ENSGALT00000001185_Q5ZIA7_CHICK	ENSGALT00000001189_SRGAP2	ENSGALT00000001191_ZNF821	ENSGALT00000001192_LRRC32	ENSGALT00000001193_JSRP1	ENSGALT00000001194_HTR1D	ENSGALT00000001195_LUZP1	ENSGALT00000001199_LOC428278	ENSGALT00000001203_Q5ZLJ0_CHICK	ENSGALT00000001206_MAPK13	ENSGALT00000001212_C11orf30	ENSGALT00000001221_Q5ZHM2_CHICK	ENSGALT00000001223_Q5ZHZ1_CHICK	ENSGALT00000001225_PLEKHJ1	ENSGALT00000001226_RFX5	ENSGALT00000001227_FKBP6	ENSGALT00000001229_PRKRIR	ENSGALT00000001233_AOF2	ENSGALT00000001235_NDUFA2	ENSGALT00000001236_DOT1L	ENSGALT00000001237_SLC26A8	ENSGALT00000001241_TMCO6	ENSGALT00000001248_ROBO4	ENSGALT00000001249_SLC35A4	ENSGALT00000001250_TMEM173	ENSGALT00000001251_Q8AYP6_CHICK	ENSGALT00000001253_ZMPSTE24	ENSGALT00000001255_Q5ZMF0_CHICK	ENSGALT00000001256_NMT1	ENSGALT00000001259_Q5ZLL4_CHICK	ENSGALT00000001264_RLF	ENSGALT00000001265_DYRK3	ENSGALT00000001270_TRIM50	ENSGALT00000001274_LOC770718	ENSGALT00000001276_SELENBP1	ENSGALT00000001277_LOC425662	ENSGALT00000001279_RNF121	ENSGALT00000001280_Q5ZHZ3_CHICK	ENSGALT00000001283_DCAKD	ENSGALT00000001286_A9NJ60_CHICK	ENSGALT00000001288_A0FJX3_CHICK	ENSGALT00000001289_PHLPPL	ENSGALT00000001294_GINS3	ENSGALT00000001295_GPATCH3	ENSGALT00000001296_MARVELD3	ENSGALT00000001297_MAPKAPK2	ENSGALT00000001298_CXXC5	ENSGALT00000001300_CCDC113	ENSGALT00000001301_Q5ILG8_CHICK	ENSGALT00000001302_ENSGALG00000000888	ENSGALT00000001308_SRPK1	ENSGALT00000001309_NSUN5	ENSGALT00000001312_IL10_CHICK	ENSGALT00000001314_TAT	ENSGALT00000001315_Q5R2I8_CHICK	ENSGALT00000001319_TMHS_CHICK	ENSGALT00000001321_PSD2	ENSGALT00000001322_COL_CHICK	ENSGALT00000001323_CHST4	ENSGALT00000001324_C1orf172	ENSGALT00000001325_Q8JGU1_CHICK	ENSGALT00000001326_C16orf57	ENSGALT00000001330_RALGPS1	ENSGALT00000001336_ADAT1_CHICK	ENSGALT00000001337_GFAP	ENSGALT00000001340_IL19	ENSGALT00000001341_P79767_CHICK	ENSGALT00000001342_CHST6	ENSGALT00000001343_LOC428280	ENSGALT00000001352_CCDC103	ENSGALT00000001353_ENSGALG00000000919	ENSGALT00000001354_CGN	ENSGALT00000001355_Q1PS52_CHICK	ENSGALT00000001362_ANGPTL2	ENSGALT00000001367_HIP1	ENSGALT00000001368_ENSGALG00000021694	ENSGALT00000001372_ZBTB43	ENSGALT00000001374_TUFT1	ENSGALT00000001376_LMX1B_CHICK	ENSGALT00000001379_ROBO3	ENSGALT00000001381_CDON	ENSGALT00000001383_PANX3	ENSGALT00000001392_WDTC1	ENSGALT00000001394_SUPT4H1	ENSGALT00000001396_PFDN1	ENSGALT00000001398_Q646T7_CHICK	ENSGALT00000001401_Q9W7C5_CHICK	ENSGALT00000001405_CCL4_CHICK	ENSGALT00000001407_TEAD3_CHICK	ENSGALT00000001408_SMPD2	ENSGALT00000001409_C1orf160	ENSGALT00000001410_Q4KS30_CHICK	ENSGALT00000001411_ESAM	ENSGALT00000001413_Q5ZJ11_CHICK	ENSGALT00000001414_LOC419583	ENSGALT00000001417_PUS3	ENSGALT00000001420_Q90910_CHICK	ENSGALT00000001425_Q90909_CHICK	ENSGALT00000001430_NPHP4	ENSGALT00000001436_Q5ZLI3_CHICK	ENSGALT00000001439_ENSGALG00000000974	ENSGALT00000001441_C1orf174	ENSGALT00000001443_SIN1_CHICK	ENSGALT00000001445_KIAA0562	ENSGALT00000001447_LPO	ENSGALT00000001448_LRRC47	ENSGALT00000001449_GMEB1	ENSGALT00000001450_CCDC27	ENSGALT00000001453_L3MBTL	ENSGALT00000001454_LOC770506	ENSGALT00000001455_DUSP16	ENSGALT00000001456_ENSGALG00000000986	ENSGALT00000001462_SFRS6	ENSGALT00000001464_ENSGALG00000000992	ENSGALT00000001466_GAPVD1	ENSGALT00000001470_LOC428212	ENSGALT00000001471_ENSGALG00000000995	ENSGALT00000001472_AP3D1	ENSGALT00000001474_FAM54B	ENSGALT00000001475_ZNF319	ENSGALT00000001477_MAP2K4	ENSGALT00000001479_RABEK_CHICK	ENSGALT00000001482_MPO	ENSGALT00000001485_Q5ZLA7_CHICK	ENSGALT00000001487_TP73	ENSGALT00000001489_MMP15	ENSGALT00000001491_LOC431306	ENSGALT00000001493_CNGB1	ENSGALT00000001494_JMJD8	ENSGALT00000001496_ARPC5L	ENSGALT00000001502_BTBD2	ENSGALT00000001503_KIFC3	ENSGALT00000001507_MYOCD	ENSGALT00000001509_CCD43_CHICK	ENSGALT00000001512_BZRAP1	ENSGALT00000001513_TPRG1L	ENSGALT00000001514_GOLGA1	ENSGALT00000001517_ENSGALG00000001026	ENSGALT00000001523_LOC771115	ENSGALT00000001524_RNF43	ENSGALT00000001527_SCAMP4	ENSGALT00000001528_HSF5	ENSGALT00000001529_STUB1_CHICK	ENSGALT00000001530_FOXRED1	ENSGALT00000001532_Q5ZJ10_CHICK	ENSGALT00000001533_LOC770892	ENSGALT00000001534_ELAC2	ENSGALT00000001535_SCAI	ENSGALT00000001539_MAN1C1	ENSGALT00000001544_MEGF6	ENSGALT00000001556_MTMR4	ENSGALT00000001557_REXO1	ENSGALT00000001559_SLC4A9	ENSGALT00000001567_DLGAP4	ENSGALT00000001570_OLFML2A	ENSGALT00000001571_O42284_CHICK	ENSGALT00000001574_LDLRAP1	ENSGALT00000001581_NSF	ENSGALT00000001583_ABHD11	ENSGALT00000001585_ARHGEF16	ENSGALT00000001589_GGTL3	ENSGALT00000001590_PRDM16	ENSGALT00000001593_CCDC135	ENSGALT00000001599_Q766V2_CHICK	ENSGALT00000001603_ELN_CHICK	ENSGALT00000001607_NR6A1	ENSGALT00000001609_LOC419389	ENSGALT00000001611_LIMK1_CHICK	ENSGALT00000001612_Q4U127_CHICK	ENSGALT00000001613_ACTRT2	ENSGALT00000001615_Q8UUT7_CHICK	ENSGALT00000001616_NR5A1	ENSGALT00000001617_TTC34	ENSGALT00000001619_DCPS	ENSGALT00000001624_GPR97	ENSGALT00000001626_GPR56	ENSGALT00000001628_Q3LUJ2_CHICK	ENSGALT00000001635_C1orf116	ENSGALT00000001637_Q788W0_CHICK	ENSGALT00000001639_GPR144	ENSGALT00000001643_Q3L250_CHICK	ENSGALT00000001645_LOC775984	ENSGALT00000001647_ANKHD1.EIF4EBP3	ENSGALT00000001653_Q5QQ39_CHICK	ENSGALT00000001654_Q5ZLX8_CHICK	ENSGALT00000001657_Q7ZT63_CHICK	ENSGALT00000001660_MEX3D	ENSGALT00000001661_Q5ZKZ1_CHICK	ENSGALT00000001662_MIER2	ENSGALT00000001663_GTSF1	ENSGALT00000001666_TYW1	ENSGALT00000001676_DNAH9	ENSGALT00000001678_SRA1	ENSGALT00000001683_MMEL1	ENSGALT00000001684_O93586_CHICK	ENSGALT00000001686_PFKFB2	ENSGALT00000001688_LOC770940	ENSGALT00000001690_SH3G1_CHICK	ENSGALT00000001691_CALN1	ENSGALT00000001692_LOC428293	ENSGALT00000001695_CAF1A_CHICK	ENSGALT00000001698_LOC431352	ENSGALT00000001702_CLEC2B	ENSGALT00000001704_APBB3	ENSGALT00000001706_WBSCR17	ENSGALT00000001708_LOC419390	ENSGALT00000001709_ENSGALG00000001137	ENSGALT00000001710_ENSGALG00000001138	ENSGALT00000001712_FGFR3_CHICK	ENSGALT00000001714_LOC419391	ENSGALT00000001715_Q5D212_CHICK	ENSGALT00000001719_ETS1A_CHICK	ENSGALT00000001720_ZNF346	ENSGALT00000001723_UBXD1	ENSGALT00000001727_GPR114	ENSGALT00000001728_SHISA6	ENSGALT00000001731_AUTS2	ENSGALT00000001735_PIRT	ENSGALT00000001736_RNF222	ENSGALT00000001740_Q5F440_CHICK	ENSGALT00000001743_UIMC1	ENSGALT00000001745_LOC430610	ENSGALT00000001752_PHB_CHICK	ENSGALT00000001755_Q5ZI30_CHICK	ENSGALT00000001764_PANK4	ENSGALT00000001766_GATSL1	ENSGALT00000001767_KCNJ1	ENSGALT00000001768_POLR2C	ENSGALT00000001774_SEMA6B	ENSGALT00000001776_GLRK_CHICK	ENSGALT00000001781_Q9DEG0_CHICK	ENSGALT00000001782_HK3	ENSGALT00000001786_CD34	ENSGALT00000001788_ARMC8	ENSGALT00000001790_O57651_CHICK	ENSGALT00000001793_NCOA6	ENSGALT00000001794_Q9PSW1_CHICK	ENSGALT00000001797_COQ9	ENSGALT00000001798_NIP30	ENSGALT00000001801_LOC771596	ENSGALT00000001804_Q5ZM29_CHICK	ENSGALT00000001805_DBR1_CHICK	ENSGALT00000001806_Q9YI38_CHICK	ENSGALT00000001808_ARHGAP32	ENSGALT00000001814_Q9W694_CHICK	ENSGALT00000001815_ENSGALG00000022700	ENSGALT00000001819_Q5F3A0_CHICK	ENSGALT00000001821_CCDC42	ENSGALT00000001822_TMEM45B	ENSGALT00000001823_C16orf48	ENSGALT00000001825_LOC416146	ENSGALT00000001830_PLCH2	ENSGALT00000001834_PPP2R3A	ENSGALT00000001837_LOC416147	ENSGALT00000001838_LOC769183	ENSGALT00000001841_MSL2L1	ENSGALT00000001842_PARD6A	ENSGALT00000001844_Q7T0L0_CHICK	ENSGALT00000001847_PCCB	ENSGALT00000001850_PIGU	ENSGALT00000001852_HERPUD1	ENSGALT00000001855_PEX10	ENSGALT00000001857_LOC426957	ENSGALT00000001858_RABGAP1	ENSGALT00000001860_ABCA2	ENSGALT00000001861_C17orf38	ENSGALT00000001863_LOC419726	ENSGALT00000001864_Q9PSS4_CHICK	ENSGALT00000001868_SAMH1_CHICK	ENSGALT00000001870_RHD	ENSGALT00000001874_ANKRD24	ENSGALT00000001876_ZBTB6	ENSGALT00000001877_ZBTB26	ENSGALT00000001881_SLC26A2	ENSGALT00000001884_SLC25A1	ENSGALT00000001885_LOC428214	ENSGALT00000001890_Q5ZMR8_CHICK	ENSGALT00000001892_PPARGC1B	ENSGALT00000001893_SYF2	ENSGALT00000001897_Q5ZMI6_CHICK	ENSGALT00000001899_ENSGALG00000001251	ENSGALT00000001900_CREB3L3	ENSGALT00000001902_RC3H2	ENSGALT00000001904_LOC427569	ENSGALT00000001905_ARHGEF37	ENSGALT00000001908_NLRC5	ENSGALT00000001911_NUMA1	ENSGALT00000001912_Q5ZKZ7_CHICK	ENSGALT00000001914_WDR16	ENSGALT00000001916_CLIC4	ENSGALT00000001925_ENSGALG00000021665	ENSGALT00000001926_GTF2IRD1	ENSGALT00000001931_PLXNA2	ENSGALT00000001938_PRKCZ	ENSGALT00000001940_LOC771706	ENSGALT00000001941_AER61_CHICK	ENSGALT00000001942_FAM148C	ENSGALT00000001946_PDCL	ENSGALT00000001947_HOXB9	ENSGALT00000001949_STAG1	ENSGALT00000001951_PRDM10	ENSGALT00000001955_ZNF652	ENSGALT00000001958_GABRD	ENSGALT00000001959_SRRM1	ENSGALT00000001966_ABI3	ENSGALT00000001968_SHC2	ENSGALT00000001972_CLIP2	ENSGALT00000001978_LOC769366	ENSGALT00000001982_ENSGALG00000001300	ENSGALT00000001983_B1P6A8_CHICK	ENSGALT00000001986_TMEM52	ENSGALT00000001987_NTAL_CHICK	ENSGALT00000001988_Q5ZI18_CHICK	ENSGALT00000001993_SNF8	ENSGALT00000001994_TRSPAP1	ENSGALT00000001996_ENSGALG00000001311	ENSGALT00000001997_Q5ZLV0_CHICK	ENSGALT00000001998_Q5ZMR0_CHICK	ENSGALT00000002003_UBE2Z	ENSGALT00000002007_Q5ZJF9_CHICK	ENSGALT00000002010_Q90956_CHICK	ENSGALT00000002011_CAMK1G	ENSGALT00000002012_ENSGALG00000001320	ENSGALT00000002016_ENSGALG00000001323	ENSGALT00000002018_CP1A4_CHICK	ENSGALT00000002020_AIRE	ENSGALT00000002023_41_CHICK	ENSGALT00000002026_ATP5G1	ENSGALT00000002027_ST14	ENSGALT00000002030_CHD6	ENSGALT00000002032_RBL1	ENSGALT00000002038_MRRF	ENSGALT00000002045_RBM18	ENSGALT00000002047_ZBTB44	ENSGALT00000002048_HCN2	ENSGALT00000002051_LAMB3	ENSGALT00000002054_LOC419599	ENSGALT00000002056_ENSGALG00000001346	ENSGALT00000002057_LHX6	ENSGALT00000002058_TEKT3	ENSGALT00000002065_RSPRY1	ENSGALT00000002068_C9orf18	ENSGALT00000002069_ENSGALG00000024358	ENSGALT00000002076_AR2BP_CHICK	ENSGALT00000002078_PMP22	ENSGALT00000002080_MYBBP1A	ENSGALT00000002085_Q90WU0_CHICK	ENSGALT00000002086_ENSGALG00000001367	ENSGALT00000002088_HSD11B1	ENSGALT00000002090_ADAMTS8	ENSGALT00000002091_HS3ST3A1	ENSGALT00000002093_TRAF3IP3	ENSGALT00000002094_SLC35E2	ENSGALT00000002097_ARID3B	ENSGALT00000002098_POLRMT	ENSGALT00000002100_C1orf74	ENSGALT00000002103_ACT5_CHICK	ENSGALT00000002105_Q5MQR1_CHICK	ENSGALT00000002107_FGF22	ENSGALT00000002108_PI4KA	ENSGALT00000002111_SPNS2	ENSGALT00000002114_TTLL11	ENSGALT00000002119_MMP23B	ENSGALT00000002121_UBL7	ENSGALT00000002122_ENSGALG00000001395	ENSGALT00000002123_O73840_CHICK	ENSGALT00000002125_PML	ENSGALT00000002132_HIC2	ENSGALT00000002133_ENSGALG00000001404	ENSGALT00000002136_Q1PS65_CHICK	ENSGALT00000002140_ADAMTS15	ENSGALT00000002146_SPNS3	ENSGALT00000002149_SFRS4	ENSGALT00000002152_Q0Q5V3_CHICK	ENSGALT00000002154_METRNL	ENSGALT00000002155_ENSGALG00000001414	ENSGALT00000002157_Q804K1_CHICK	ENSGALT00000002159_O13254_CHICK	ENSGALT00000002160_GUC1B_CHICK	ENSGALT00000002162_DAB2IP	ENSGALT00000002170_RRP9	ENSGALT00000002172_YDJC	ENSGALT00000002173_SNX19	ENSGALT00000002174_MECR	ENSGALT00000002177_TTC1	ENSGALT00000002182_B3GNTL1	ENSGALT00000002184_Q5ZIB0_CHICK	ENSGALT00000002185_PWWP2A	ENSGALT00000002186_CEPU1_CHICK	ENSGALT00000002188_Q5ZLD5_CHICK	ENSGALT00000002191_RANBP10	ENSGALT00000002192_ACTL9	ENSGALT00000002196_WDR51A	ENSGALT00000002198_FABP6	ENSGALT00000002200_LOC415891	ENSGALT00000002203_STRA6	ENSGALT00000002204_IGSF9B	ENSGALT00000002206_LOC419602	ENSGALT00000002207_ATP5F1	ENSGALT00000002208_GRRP1	ENSGALT00000002210_CCNJL	ENSGALT00000002213_ENSGALG00000001458	ENSGALT00000002217_Q9W6C4_CHICK	ENSGALT00000002218_PDIK1L	ENSGALT00000002220_RPL38	ENSGALT00000002223_ANKFY1	ENSGALT00000002226_STOML1	ENSGALT00000002229_C1QTNF2	ENSGALT00000002230_JAM3	ENSGALT00000002232_MIB2_CHICK	ENSGALT00000002236_RAB14_CHICK	ENSGALT00000002238_RAP1A	ENSGALT00000002240_ENSGALG00000001478	ENSGALT00000002242_CYB5D2	ENSGALT00000002243_C1orf183	ENSGALT00000002244_IRF1_CHICK	ENSGALT00000002246_O42489_CHICK	ENSGALT00000002248_LOC419409	ENSGALT00000002250_Q5ZK71_CHICK	ENSGALT00000002254_ZAP70	ENSGALT00000002259_KCNJ13	ENSGALT00000002261_NCAPD3	ENSGALT00000002265_A0FJX2_CHICK	ENSGALT00000002268_PPM1F	ENSGALT00000002271_NISCH	ENSGALT00000002274_ENSGALG00000001496	ENSGALT00000002278_SFRS12IP1	ENSGALT00000002279_SLU7_CHICK	ENSGALT00000002281_UTP11L	ENSGALT00000002283_TBCD_CHICK	ENSGALT00000002289_Q5ZK41_CHICK	ENSGALT00000002291_PTTG1	ENSGALT00000002297_Q9PTD3_CHICK	ENSGALT00000002299_ENSGALG00000001513	ENSGALT00000002304_ATAD3A	ENSGALT00000002306_FHL3	ENSGALT00000002308_ZNF750	ENSGALT00000002309_NEU2	ENSGALT00000002310_ENSGALG00000001520	ENSGALT00000002312_VPS26B	ENSGALT00000002314_PHF20	ENSGALT00000002317_CALCOCO2	ENSGALT00000002318_CTTNBP2NL	ENSGALT00000002321_VWA1	ENSGALT00000002326_FN3KRP	ENSGALT00000002328_FN3K	ENSGALT00000002330_TSNAXIP1	ENSGALT00000002331_TMEM88	ENSGALT00000002333_STAB1	ENSGALT00000002335_ARHGAP39	ENSGALT00000002338_CENPT	ENSGALT00000002340_Q5F387_CHICK	ENSGALT00000002342_MRPL20	ENSGALT00000002345_HOXB13	ENSGALT00000002347_ADAMTS10	ENSGALT00000002349_RAB40B	ENSGALT00000002350_ZZEF1	ENSGALT00000002354_RBM39	ENSGALT00000002358_ENSGALG00000001552	ENSGALT00000002365_C20orf52	ENSGALT00000002366_ACAD8	ENSGALT00000002368_MOV10_CHICK	ENSGALT00000002379_C5	ENSGALT00000002382_NT5DC2	ENSGALT00000002390_COMMD4	ENSGALT00000002391_Q8AWC0_CHICK	ENSGALT00000002392_LOC772285	ENSGALT00000002396_FOXK2	ENSGALT00000002404_TRAF1	ENSGALT00000002409_NEIL1	ENSGALT00000002410_MRPL40	ENSGALT00000002412_INPP5D	ENSGALT00000002415_PB1_CHICK	ENSGALT00000002416_LOC417340	ENSGALT00000002417_ASAH3	ENSGALT00000002421_PHF19	ENSGALT00000002422_MLLT1	ENSGALT00000002423_PSMB3	ENSGALT00000002429_Q5ZLY4_CHICK	ENSGALT00000002433_NARF	ENSGALT00000002439_ENSGALG00000001604	ENSGALT00000002440_PPM1J	ENSGALT00000002443_Q5ZJB3_CHICK	ENSGALT00000002444_INPP5B	ENSGALT00000002445_C17orf62	ENSGALT00000002447_UNC5D	ENSGALT00000002451_FAM19A3	ENSGALT00000002452_PIP4K2B	ENSGALT00000002454_LOC417343	ENSGALT00000002455_GNL3	ENSGALT00000002458_AQP11	ENSGALT00000002464_CDC45L	ENSGALT00000002468_CAMKK1	ENSGALT00000002469_LOC769717	ENSGALT00000002475_ATG16L1	ENSGALT00000002476_CUTA	ENSGALT00000002480_CCDC49	ENSGALT00000002482_UTS2R	ENSGALT00000002485_CPNE1	ENSGALT00000002490_LOC417345	ENSGALT00000002492_Q5ZHS8_CHICK	ENSGALT00000002493_CD7	ENSGALT00000002495_DUSP26	ENSGALT00000002496_RPL23	ENSGALT00000002498_EDC4	ENSGALT00000002501_TAS1R3	ENSGALT00000002505_RNF122	ENSGALT00000002508_GLT8D1	ENSGALT00000002509_YRDC	ENSGALT00000002511_SIN3A	ENSGALT00000002513_GLTPD1	ENSGALT00000002514_PSKH1	ENSGALT00000002516_LASP1	ENSGALT00000002517_DERL2	ENSGALT00000002519_ENSGALG00000001650	ENSGALT00000002520_C8orf41	ENSGALT00000002523_SEPT2_CHICK	ENSGALT00000002525_Q9W7P7_CHICK	ENSGALT00000002532_ENSGALG00000001660	ENSGALT00000002535_SLC22A7	ENSGALT00000002539_ATP10B	ENSGALT00000002549_RBM13	ENSGALT00000002550_PTPN9	ENSGALT00000002552_RPAIN	ENSGALT00000002558_SPN1_CHICK	ENSGALT00000002560_NEK4	ENSGALT00000002564_SH3PX3	ENSGALT00000002566_SETBP1	ENSGALT00000002567_Q156C5_CHICK	ENSGALT00000002569_CTRL	ENSGALT00000002573_FBXL20	ENSGALT00000002576_SEC14L1	ENSGALT00000002580_Q5ZIW3_CHICK	ENSGALT00000002583_SCAMP2	ENSGALT00000002593_CAMSAP1	ENSGALT00000002594_SLC18A1	ENSGALT00000002596_ENSGALG00000001694	ENSGALT00000002601_GBRA6_CHICK	ENSGALT00000002605_SAG	ENSGALT00000002612_LOC415311	ENSGALT00000002613_LOC428183	ENSGALT00000002614_EXOC3L	ENSGALT00000002620_SLC14A1	ENSGALT00000002623_MED1	ENSGALT00000002624_MSTN1_CHICK	ENSGALT00000002625_ENSGALG00000001710	ENSGALT00000002626_PPCDC	ENSGALT00000002630_PUSL1	ENSGALT00000002632_ENSGALG00000001715	ENSGALT00000002633_LOC415313	ENSGALT00000002636_CCNG1	ENSGALT00000002637_NUP88	ENSGALT00000002638_TMEM110	ENSGALT00000002639_ZP3	ENSGALT00000002641_Q5ZJU1_CHICK	ENSGALT00000002644_ENSGALG00000001723	ENSGALT00000002645_LOC419136	ENSGALT00000002646_TNRC6C	ENSGALT00000002649_NUDCD2	ENSGALT00000002650_LZTS1	ENSGALT00000002654_DGKD	ENSGALT00000002657_CDK12	ENSGALT00000002658_ENSGALG00000023690	ENSGALT00000002659_LOC416379	ENSGALT00000002661_LRIG2	ENSGALT00000002662_LOC769727	ENSGALT00000002670_HMMR	ENSGALT00000002671_MGAT5B	ENSGALT00000002673_NPTN	ENSGALT00000002675_LOC429567	ENSGALT00000002678_PSTPIP2	ENSGALT00000002683_MAT2B	ENSGALT00000002687_EMID2	ENSGALT00000002691_SFMBT1	ENSGALT00000002696_ERGIC3	ENSGALT00000002697_ENSGALG00000001755	ENSGALT00000002702_ELMO3	ENSGALT00000002705_LOC417130	ENSGALT00000002706_LOC416381	ENSGALT00000002708_HCN4	ENSGALT00000002709_C9orf82	ENSGALT00000002710_RNF165	ENSGALT00000002714_TM208_CHICK	ENSGALT00000002716_CENTB5	ENSGALT00000002721_MAPK8IP3	ENSGALT00000002724_RFX2	ENSGALT00000002727_NEO1_CHICK	ENSGALT00000002729_ENSGALG00000001775	ENSGALT00000002733_MFSD11	ENSGALT00000002737_LOC415660	ENSGALT00000002738_Q804X5_CHICK	ENSGALT00000002747_PLAA	ENSGALT00000002752_HSD3B7	ENSGALT00000002756_LOXHD1	ENSGALT00000002757_ADPGK	ENSGALT00000002758_HECTD2	ENSGALT00000002759_C17orf95	ENSGALT00000002760_LOC415664	ENSGALT00000002763_MRPS34	ENSGALT00000002764_MLRB_CHICK	ENSGALT00000002766_GFRA2_CHICK	ENSGALT00000002769_MAP6	ENSGALT00000002770_GPSM1	ENSGALT00000002774_BBS4	ENSGALT00000002780_DUS3L	ENSGALT00000002781_IFT74	ENSGALT00000002785_IWS1	ENSGALT00000002789_MXRA7	ENSGALT00000002790_Q8UVZ3_CHICK	ENSGALT00000002791_Q90765_CHICK	ENSGALT00000002792_CUX1	ENSGALT00000002797_FAM65A	ENSGALT00000002801_ATCAY	ENSGALT00000002803_ENSGALG00000001813	ENSGALT00000002807_MAGI3_CHICK	ENSGALT00000002815_C14orf121	ENSGALT00000002818_ENSGALG00000001824	ENSGALT00000002820_FAM13C1	ENSGALT00000002822_WWC1	ENSGALT00000002828_SH2B2	ENSGALT00000002831_EF2_CHICK	ENSGALT00000002833_PHYHIPL	ENSGALT00000002834_PKRI1_CHICK	ENSGALT00000002837_SCNN1D	ENSGALT00000002842_XPO7_CHICK	ENSGALT00000002845_TEK	ENSGALT00000002849_ROGDI	ENSGALT00000002851_PRSSL1	ENSGALT00000002852_Q5ZIN4_CHICK	ENSGALT00000002854_ALKBH4	ENSGALT00000002857_PHTF1	ENSGALT00000002862_PALM_CHICK	ENSGALT00000002863_BICC1	ENSGALT00000002864_UBE2J2	ENSGALT00000002868_KATNAL2	ENSGALT00000002870_LRWD1	ENSGALT00000002873_LOC423605	ENSGALT00000002876_FAM132A	ENSGALT00000002878_B3GALT6	ENSGALT00000002879_RSBN1	ENSGALT00000002880_ENSGALG00000001861	ENSGALT00000002885_PRPSAP1	ENSGALT00000002889_VIT2_CHICK	ENSGALT00000002890_VIT3_CHICK	ENSGALT00000002894_C9orf72	ENSGALT00000002896_HDHD2	ENSGALT00000002898_B3GRU6_CHICK	ENSGALT00000002899_B2CL08_CHICK	ENSGALT00000002902_LINGO2	ENSGALT00000002903_ENSGALG00000001870	ENSGALT00000002906_LOC427371	ENSGALT00000002909_LOC416169	ENSGALT00000002910_TNFRSF4	ENSGALT00000002911_RASA4	ENSGALT00000002914_GRID1	ENSGALT00000002916_C9orf151	ENSGALT00000002917_Q5ZMR1_CHICK	ENSGALT00000002919_MMP24	ENSGALT00000002921_UPK3B	ENSGALT00000002925_CARD9	ENSGALT00000002930_LOC419425	ENSGALT00000002931_PANK3	ENSGALT00000002932_NTNG1	ENSGALT00000002936_C19orf21	ENSGALT00000002939_KIAA1045	ENSGALT00000002940_Q5F465_CHICK	ENSGALT00000002942_MAP1LC3A	ENSGALT00000002944_DTX2	ENSGALT00000002946_Q8UUX6_CHICK	ENSGALT00000002947_WAPAL	ENSGALT00000002951_SNAPC4	ENSGALT00000002956_EPHA10	ENSGALT00000002964_DYNLRB1	ENSGALT00000002967_Q90Z43_CHICK	ENSGALT00000002971_DNAJB5	ENSGALT00000002972_ENSGALG00000001919	ENSGALT00000002974_SDCCAG3	ENSGALT00000002975_IKZF5_CHICK	ENSGALT00000002981_LOC431205	ENSGALT00000002986_SRRM3	ENSGALT00000002987_CORO2A	ENSGALT00000002990_TTLL10	ENSGALT00000002994_MYO7B	ENSGALT00000003000_SLC25A24	ENSGALT00000003002_HIPK1	ENSGALT00000003005_CCDC99	ENSGALT00000003008_RHBDF2	ENSGALT00000003009_TBC1D2	ENSGALT00000003010_RFT1	ENSGALT00000003012_RSPO1	ENSGALT00000003013_Q5ZJI2_CHICK	ENSGALT00000003015_SAFB2	ENSGALT00000003016_MDH2	ENSGALT00000003018_Q5ZJ49_CHICK	ENSGALT00000003019_LOC768922	ENSGALT00000003020_LOC429054	ENSGALT00000003024_SNAT_CHICK	ENSGALT00000003025_OLFL3_CHICK	ENSGALT00000003027_ITCH	ENSGALT00000003028_Q5F427_CHICK	ENSGALT00000003030_C1orf59	ENSGALT00000003035_ACSM5	ENSGALT00000003038_ACSM4	ENSGALT00000003042_Q5F456_CHICK	ENSGALT00000003043_STYXL1	ENSGALT00000003045_INPP5E	ENSGALT00000003054_ABCA3	ENSGALT00000003058_SYT6	ENSGALT00000003060_ENSGALG00000001969	ENSGALT00000003062_UBE2O	ENSGALT00000003064_Q5F399_CHICK	ENSGALT00000003067_GNL2	ENSGALT00000003069_TMEM120A	ENSGALT00000003070_TRIM33	ENSGALT00000003079_LDB3	ENSGALT00000003081_MED16	ENSGALT00000003083_FBLN7	ENSGALT00000003084_RAB40C	ENSGALT00000003085_PARP6	ENSGALT00000003087_QRICH2	ENSGALT00000003088_FNDC7	ENSGALT00000003090_PIGQ	ENSGALT00000003095_TXNRD2	ENSGALT00000003102_C16orf11	ENSGALT00000003103_LIMS2	ENSGALT00000003106_DNALI1	ENSGALT00000003109_C19orf22	ENSGALT00000003113_GRAMD2	ENSGALT00000003114_Q5ZIM9_CHICK	ENSGALT00000003118_BCAS2	ENSGALT00000003119_Q5MJE3_CHICK	ENSGALT00000003121_Q5ZM15_CHICK	ENSGALT00000003124_PDILT	ENSGALT00000003126_GPR17	ENSGALT00000003128_RNF157	ENSGALT00000003129_Q7SZH6_CHICK	ENSGALT00000003131_SNIP1	ENSGALT00000003133_MMRN2	ENSGALT00000003136_Q9I9H0_CHICK	ENSGALT00000003142_SOLH	ENSGALT00000003143_GPR139	ENSGALT00000003144_DHE3_CHICK	ENSGALT00000003145_ZC3H12A	ENSGALT00000003147_PIGO	ENSGALT00000003148_COMT	ENSGALT00000003150_ENSGALG00000002026	ENSGALT00000003152_GPRC5B	ENSGALT00000003154_C19orf6	ENSGALT00000003157_AHCY	ENSGALT00000003162_NDUFB6	ENSGALT00000003167_ENSGALG00000002037	ENSGALT00000003168_DENND2C	ENSGALT00000003171_AGRIN_CHICK	ENSGALT00000003177_WDR33	ENSGALT00000003180_Q9DEQ6_CHICK	ENSGALT00000003182_SYT15	ENSGALT00000003184_GRIN2_CHICK	ENSGALT00000003192_POR	ENSGALT00000003200_POLR2D	ENSGALT00000003202_RHBDD2	ENSGALT00000003204_TAF15	ENSGALT00000003205_AMMECR1L	ENSGALT00000003212_STOML2	ENSGALT00000003218_ALG1	ENSGALT00000003220_LOC427412	ENSGALT00000003225_ENSGALG00000002074	ENSGALT00000003227_DGCR8	ENSGALT00000003234_MYO9A	ENSGALT00000003239_DOCK2	ENSGALT00000003246_MMP28	ENSGALT00000003247_AMPD1_CHICK	ENSGALT00000003248_PLIN3	ENSGALT00000003249_NAGPA	ENSGALT00000003254_RASL10B	ENSGALT00000003255_NCBP1_CHICK	ENSGALT00000003257_TIMM23	ENSGALT00000003258_GPSM2	ENSGALT00000003262_ZDHHC1	ENSGALT00000003263_RASN_CHICK	ENSGALT00000003266_TRMT2A	ENSGALT00000003268_CHM4B_CHICK	ENSGALT00000003274_GRIK3	ENSGALT00000003276_PFKFB4	ENSGALT00000003281_LOC415325	ENSGALT00000003282_LOC415669	ENSGALT00000003284_FOXI1	ENSGALT00000003286_CLCC1	ENSGALT00000003290_EVPL	ENSGALT00000003293_KCTD19	ENSGALT00000003296_TSTD2	ENSGALT00000003298_SEC14L5	ENSGALT00000003300_Q5F3Y5_CHICK	ENSGALT00000003302_TUSC4	ENSGALT00000003305_C17orf106	ENSGALT00000003306_PARG	ENSGALT00000003310_C16orf62	ENSGALT00000003314_LOC415671	ENSGALT00000003315_PLEKHN1	ENSGALT00000003317_C1orf102	ENSGALT00000003324_LSM10	ENSGALT00000003325_ENSGALG00000002128	ENSGALT00000003326_WDR47	ENSGALT00000003329_STK40_CHICK	ENSGALT00000003330_TUSC4	ENSGALT00000003332_KCNIP1	ENSGALT00000003334_THUMPD1	ENSGALT00000003336_AP3B2	ENSGALT00000003339_PGAM5	ENSGALT00000003345_Q5F3I2_CHICK	ENSGALT00000003347_AP2B1	ENSGALT00000003353_UGCGL1	ENSGALT00000003357_DGKQ	ENSGALT00000003358_KIAA0692	ENSGALT00000003362_Q5ZMK4_CHICK	ENSGALT00000003364_CAMSAP1L1	ENSGALT00000003367_Q5ZIH5_CHICK	ENSGALT00000003371_CPEB1	ENSGALT00000003372_PEX12	ENSGALT00000003373_GABRP	ENSGALT00000003376_H6ST1_CHICK	ENSGALT00000003379_GOLGA3	ENSGALT00000003385_LOC769726	ENSGALT00000003389_DDX59	ENSGALT00000003394_UNC13B	ENSGALT00000003397_PATL2	ENSGALT00000003398_ENSGALG00000002168	ENSGALT00000003400_LOC419888	ENSGALT00000003405_LOC424759	ENSGALT00000003408_KIF14	ENSGALT00000003413_FBF1_CHICK	ENSGALT00000003414_CHFR	ENSGALT00000003419_PRR16	ENSGALT00000003420_RANBP17	ENSGALT00000003422_UNC45B	ENSGALT00000003426_ENSGALG00000002190	ENSGALT00000003431_ARHGEF4	ENSGALT00000003433_Q5ZHS7_CHICK	ENSGALT00000003435_TFIP8_CHICK	ENSGALT00000003437_FHOD1	ENSGALT00000003442_KLHL17	ENSGALT00000003444_ACSM3	ENSGALT00000003446_Q6PVZ7_CHICK	ENSGALT00000003448_GPR148	ENSGALT00000003449_Q9I950_CHICK	ENSGALT00000003450_SLC7A4	ENSGALT00000003452_FBRSL1	ENSGALT00000003455_SNX22	ENSGALT00000003456_ATP6V1G3	ENSGALT00000003457_LOC416179	ENSGALT00000003459_TRIM65	ENSGALT00000003461_ENSGALG00000002211	ENSGALT00000003463_RAD51L3	ENSGALT00000003467_ENSGALG00000002213	ENSGALT00000003470_EXOD1	ENSGALT00000003471_HSD11B2	ENSGALT00000003475_WBP2	ENSGALT00000003477_Q5ZJI1_CHICK	ENSGALT00000003481_C1orf53	ENSGALT00000003486_DMXL1	ENSGALT00000003488_SAMD11	ENSGALT00000003495_RERE	ENSGALT00000003497_UNC13D	ENSGALT00000003500_ATP6V0D1	ENSGALT00000003506_C3orf18	ENSGALT00000003508_GALNT9	ENSGALT00000003516_DENND1B	ENSGALT00000003518_SETD6_CHICK	ENSGALT00000003519_Q8QG58_CHICK	ENSGALT00000003529_EIF2C1	ENSGALT00000003531_Q5ZM87_CHICK	ENSGALT00000003534_LOC416797	ENSGALT00000003536_HEMK1	ENSGALT00000003537_NME3	ENSGALT00000003543_CISH_CHICK	ENSGALT00000003545_ETF1	ENSGALT00000003547_Q5F4C1_CHICK	ENSGALT00000003553_OGDHL	ENSGALT00000003559_DCUN1D3	ENSGALT00000003564_NOC4L_CHICK	ENSGALT00000003565_LYRM1	ENSGALT00000003569_EME2	ENSGALT00000003570_Q5F3Z4_CHICK	ENSGALT00000003571_UNK	ENSGALT00000003581_MFSD6	ENSGALT00000003584_KIAA1913	ENSGALT00000003585_MAPKAPK3	ENSGALT00000003587_TPPC3_CHICK	ENSGALT00000003589_SPSB3	ENSGALT00000003596_CRB1	ENSGALT00000003599_Q5ZLW6_CHICK	ENSGALT00000003602_LOC417372	ENSGALT00000003603_ENSGALG00000002291	ENSGALT00000003608_SEMA6A	ENSGALT00000003612_TMEM132E	ENSGALT00000003614_COL8A2	ENSGALT00000003615_Q69FK2_CHICK	ENSGALT00000003620_YEATS2	ENSGALT00000003623_LRIT1	ENSGALT00000003624_ARHL2_CHICK	ENSGALT00000003625_ZBTB41	ENSGALT00000003634_GALK1	ENSGALT00000003637_SLC38A7	ENSGALT00000003644_SORD	ENSGALT00000003646_TRIP4	ENSGALT00000003649_LVRN	ENSGALT00000003651_TEKT2	ENSGALT00000003653_AATM_CHICK	ENSGALT00000003657_IGFALS	ENSGALT00000003674_B5TME2_CHICK	ENSGALT00000003675_CLDN15	ENSGALT00000003678_DOCK3	ENSGALT00000003682_ENSGALG00000002336	ENSGALT00000003684_PHF7	ENSGALT00000003688_ASPM	ENSGALT00000003690_ZNF609	ENSGALT00000003692_GPC1_CHICK	ENSGALT00000003693_B5TME3_CHICK	ENSGALT00000003694_Q8QG56_CHICK	ENSGALT00000003696_ATG12	ENSGALT00000003698_D2XSJ5_CHICK	ENSGALT00000003699_C3orf58	ENSGALT00000003702_Q6PVZ3_CHICK	ENSGALT00000003708_DNAH3	ENSGALT00000003711_PNP	ENSGALT00000003712_OAZ2	ENSGALT00000003713_C1orf216	ENSGALT00000003714_PUS1	ENSGALT00000003716_FTSJD1	ENSGALT00000003717_NRG3	ENSGALT00000003718_CDO1	ENSGALT00000003720_Q5F3K3_CHICK	ENSGALT00000003722_OCEL1	ENSGALT00000003723_ARMET	ENSGALT00000003726_SEC16A	ENSGALT00000003729_LOC417537	ENSGALT00000003734_F13B	ENSGALT00000003735_SH2D4B	ENSGALT00000003737_RUSC2	ENSGALT00000003739_RBM15B	ENSGALT00000003740_PSMB2	ENSGALT00000003741_Q5F3I4_CHICK	ENSGALT00000003748_MRPS17	ENSGALT00000003751_CHST2	ENSGALT00000003753_OSGEPL1	ENSGALT00000003754_Q9W737_CHICK	ENSGALT00000003755_TMEM8B	ENSGALT00000003760_ITGB4	ENSGALT00000003763_CA6	ENSGALT00000003766_MPP3	ENSGALT00000003767_TFAP2E	ENSGALT00000003768_RGP1	ENSGALT00000003772_ENSGALG00000002395	ENSGALT00000003775_PSPH	ENSGALT00000003776_VPRBP	ENSGALT00000003778_ENSGALG00000002399	ENSGALT00000003781_ASND1_CHICK	ENSGALT00000003784_ULK1	ENSGALT00000003794_ENSGALG00000024420	ENSGALT00000003796_GBA2	ENSGALT00000003800_A5A2G2_CHICK	ENSGALT00000003801_Q5ZLS6_CHICK	ENSGALT00000003804_SAP30BP	ENSGALT00000003805_C14orf166B	ENSGALT00000003806_LOC769292	ENSGALT00000003808_Q5F3V8_CHICK	ENSGALT00000003809_EGFL7	ENSGALT00000003811_CCDC78	ENSGALT00000003812_LOC415922	ENSGALT00000003814_Q8AYS3_CHICK	ENSGALT00000003816_EXOSC3	ENSGALT00000003817_LOC770371	ENSGALT00000003818_Q6WV23_CHICK	ENSGALT00000003820_C18orf10	ENSGALT00000003821_Q98SU9_CHICK	ENSGALT00000003831_ENSGALG00000002431	ENSGALT00000003834_DYDC1	ENSGALT00000003836_Q5F3K3_CHICK	ENSGALT00000003842_DUOX2	ENSGALT00000003843_ENSGALG00000002436	ENSGALT00000003844_FAM69B	ENSGALT00000003846_BDP1	ENSGALT00000003847_METRN	ENSGALT00000003850_ANKS4B	ENSGALT00000003851_FBXL16	ENSGALT00000003852_LOC770251	ENSGALT00000003854_KIAA0319L	ENSGALT00000003855_AVID_CHICK	ENSGALT00000003856_CTNNA1	ENSGALT00000003860_DUOXA1	ENSGALT00000003864_KCNT2	ENSGALT00000003866_A7VMS0_CHICK	ENSGALT00000003868_A7M7C6_CHICK	ENSGALT00000003869_ABCA7	ENSGALT00000003871_DUOXA1	ENSGALT00000003872_LRRTM2	ENSGALT00000003874_SIL1	ENSGALT00000003879_LOC770732	ENSGALT00000003881_Q5ZMN8_CHICK	ENSGALT00000003883_MMP17	ENSGALT00000003887_SUMF2	ENSGALT00000003893_SLC2A5	ENSGALT00000003894_LOC415679	ENSGALT00000003897_CDC73_CHICK	ENSGALT00000003899_CYP27A1	ENSGALT00000003900_ZNF592	ENSGALT00000003902_GPR157	ENSGALT00000003904_MALT1	ENSGALT00000003906_A5YM36_CHICK	ENSGALT00000003908_MAT1A	ENSGALT00000003910_ALPK3	ENSGALT00000003911_GLRX2	ENSGALT00000003915_CRYM	ENSGALT00000003917_RNF123	ENSGALT00000003918_SFRS8	ENSGALT00000003921_PAIP2_CHICK	ENSGALT00000003923_D0VX29_CHICK	ENSGALT00000003926_H6PD	ENSGALT00000003927_LOC423629	ENSGALT00000003932_MIRO2_CHICK	ENSGALT00000003937_ZMYM4	ENSGALT00000003943_GMPPB	ENSGALT00000003944_VKORC1L1	ENSGALT00000003947_TROVE2	ENSGALT00000003950_ENSGALG00000002505	ENSGALT00000003951_SPSB1	ENSGALT00000003952_Q98TA4_CHICK	ENSGALT00000003954_COL5A2	ENSGALT00000003959_IP6K1	ENSGALT00000003960_SYCP1	ENSGALT00000003962_SLC23A1	ENSGALT00000003963_Q91017_CHICK	ENSGALT00000003967_ENSGALG00000002517	ENSGALT00000003968_ENSGALG00000002518	ENSGALT00000003969_SLC25A33	ENSGALT00000003973_UBE1L	ENSGALT00000003975_SLC28A2	ENSGALT00000003976_CREB3	ENSGALT00000003979_DLGAP3	ENSGALT00000003980_TMEM201	ENSGALT00000003982_DNAJC18	ENSGALT00000003983_LOC769988	ENSGALT00000003986_ENSGALG00000002530	ENSGALT00000003987_Q5ZI54_CHICK	ENSGALT00000003994_WDR90	ENSGALT00000004002_SHF	ENSGALT00000004004_LOC429723	ENSGALT00000004005_RGS18	ENSGALT00000004007_RGS5	ENSGALT00000004009_ENSGALG00000002541	ENSGALT00000004011_Q5ZIA4_CHICK	ENSGALT00000004014_CSGALNACT2	ENSGALT00000004015_PCDH12	ENSGALT00000004021_B4X7N1_CHICK	ENSGALT00000004025_TTC18	ENSGALT00000004033_CO3A1_CHICK	ENSGALT00000004036_Q6DKR3_CHICK	ENSGALT00000004037_TSPAN2	ENSGALT00000004038_Q9PS75_CHICK	ENSGALT00000004039_NGF_CHICK	ENSGALT00000004041_GPR133	ENSGALT00000004045_OR12D2	ENSGALT00000004046_FANCE	ENSGALT00000004047_ARAP3	ENSGALT00000004053_ENSGALG00000002567	ENSGALT00000004056_LOC416197	ENSGALT00000004060_ENSGALG00000002574	ENSGALT00000004063_STARD10	ENSGALT00000004064_APH1A	ENSGALT00000004066_LOC427419	ENSGALT00000004067_HTATIP2	ENSGALT00000004073_GULP1	ENSGALT00000004075_Q90841_CHICK	ENSGALT00000004079_ENSGALG00000001269	ENSGALT00000004080_POLR2E	ENSGALT00000004086_ZMYND17	ENSGALT00000004087_TPST1	ENSGALT00000004088_C9orf100	ENSGALT00000004092_CSMD2	ENSGALT00000004102_GGPS1	ENSGALT00000004103_MRPL17	ENSGALT00000004104_Q9DDD3_CHICK	ENSGALT00000004107_Q802S7_CHICK	ENSGALT00000004109_CTNNBIP1	ENSGALT00000004111_ENSGALG00000002610	ENSGALT00000004112_ADCY10	ENSGALT00000004113_LOC424773	ENSGALT00000004114_CCBE1	ENSGALT00000004117_DEF6	ENSGALT00000004119_LOC769731	ENSGALT00000004120_KCTD7_CHICK	ENSGALT00000004122_RABGEF1	ENSGALT00000004127_SLC25A42	ENSGALT00000004128_FCHSD1	ENSGALT00000004131_PCOLCE2	ENSGALT00000004133_BMS1	ENSGALT00000004139_RXRA	ENSGALT00000004144_C7orf42	ENSGALT00000004145_ZNF76	ENSGALT00000004146_LOC417550	ENSGALT00000004147_C5HV42_CHICK	ENSGALT00000004148_CALCR	ENSGALT00000004149_LOC772195	ENSGALT00000004153_RBP7	ENSGALT00000004154_LOC423635	ENSGALT00000004155_Q5XUL8_CHICK	ENSGALT00000004163_SELP	ENSGALT00000004168_Q6EE62_CHICK	ENSGALT00000004172_KIAA1946	ENSGALT00000004174_FUK	ENSGALT00000004175_UBE4B	ENSGALT00000004178_ST3GAL2	ENSGALT00000004179_FZD10_CHICK	ENSGALT00000004183_CRK_CHICK	ENSGALT00000004187_ENSGALG00000021472	ENSGALT00000004191_1433E_CHICK	ENSGALT00000004192_RAB11FIP3	ENSGALT00000004194_ATR	ENSGALT00000004198_PCYOX1L	ENSGALT00000004199_RAB11FIP3	ENSGALT00000004201_OLFML2B	ENSGALT00000004206_TMEM132D	ENSGALT00000004211_SBNO2	ENSGALT00000004213_GRPEL2	ENSGALT00000004215_SCUBE3	ENSGALT00000004220_ENSGALG00000002678	ENSGALT00000004223_HSD17B7	ENSGALT00000004226_BRD3	ENSGALT00000004228_DECR2	ENSGALT00000004232_ECD	ENSGALT00000004233_Q91015_CHICK	ENSGALT00000004234_NME4	ENSGALT00000004236_NUP35	ENSGALT00000004241_LOC415683	ENSGALT00000004243_TCP11	ENSGALT00000004246_LOC423639	ENSGALT00000004248_STK11_CHICK	ENSGALT00000004249_SLC15A4	ENSGALT00000004252_Q6EE61_CHICK	ENSGALT00000004253_DUSP19	ENSGALT00000004257_DNAJC9	ENSGALT00000004258_ATP8B2	ENSGALT00000004262_AFAP1L1	ENSGALT00000004265_CISD1	ENSGALT00000004266_XRN1	ENSGALT00000004272_LIGO1_CHICK	ENSGALT00000004276_IPMK	ENSGALT00000004279_LIPG	ENSGALT00000004280_LOC415345	ENSGALT00000004281_TMEM132C	ENSGALT00000004283_XPO6	ENSGALT00000004284_TMCO1	ENSGALT00000004288_Q683N0_CHICK	ENSGALT00000004292_Q90865_CHICK	ENSGALT00000004295_ANKS1A	ENSGALT00000004299_UAP1	ENSGALT00000004300_KIF1B	ENSGALT00000004305_ENSGALG00000002727	ENSGALT00000004308_ENSGALG00000002730	ENSGALT00000004309_CCDC57	ENSGALT00000004310_AKAP7	ENSGALT00000004311_Q5EEJ9_CHICK	ENSGALT00000004312_UHMK1	ENSGALT00000004314_TAF11	ENSGALT00000004315_LOC776972	ENSGALT00000004318_Q5ZLZ2_CHICK	ENSGALT00000004319_LOC420006	ENSGALT00000004321_TMEM132B	ENSGALT00000004323_ENSGALG00000002743	ENSGALT00000004324_Q0ZM14_CHICK	ENSGALT00000004328_HM20A_CHICK	ENSGALT00000004341_ENSGALG00000002749	ENSGALT00000004344_NCKAP1	ENSGALT00000004346_ENSGALG00000002752	ENSGALT00000004347_TFDP2	ENSGALT00000004353_RFWD3	ENSGALT00000004354_TM121_CHICK	ENSGALT00000004355_Q0ZM05_CHICK	ENSGALT00000004357_SGK269	ENSGALT00000004361_C6orf107	ENSGALT00000004366_NBR1	ENSGALT00000004369_MLKL	ENSGALT00000004372_DNAJC12	ENSGALT00000004375_CRIP2	ENSGALT00000004378_SNRPC	ENSGALT00000004380_TSPAN3	ENSGALT00000004382_FA2H	ENSGALT00000004394_PITPNA	ENSGALT00000004397_APEH	ENSGALT00000004399_PSTPIP1	ENSGALT00000004401_MED23	ENSGALT00000004407_MAP2	ENSGALT00000004410_ABLIM3	ENSGALT00000004418_SPDEF	ENSGALT00000004425_PDXDC1	ENSGALT00000004428_WDR59_CHICK	ENSGALT00000004429_C2orf21	ENSGALT00000004430_GRK7	ENSGALT00000004432_PACSIN1	ENSGALT00000004434_Q5ZKS4_CHICK	ENSGALT00000004437_RND2	ENSGALT00000004438_Q5F3E6_CHICK	ENSGALT00000004441_ADRB2	ENSGALT00000004443_UBTD2	ENSGALT00000004446_RPS10	ENSGALT00000004448_SLC43A2	ENSGALT00000004451_STK10	ENSGALT00000004452_CPLX4	ENSGALT00000004453_VAT1	ENSGALT00000004455_DFFA	ENSGALT00000004458_ENSGALG00000002823	ENSGALT00000004464_UNC80	ENSGALT00000004467_SCARF1	ENSGALT00000004468_NUDT3	ENSGALT00000004469_SH3PXD2B	ENSGALT00000004470_IFI35	ENSGALT00000004474_NTAN1	ENSGALT00000004476_PEX14	ENSGALT00000004478_RL27_CHICK	ENSGALT00000004479_LOC415690	ENSGALT00000004480_SEC11C	ENSGALT00000004481_GRM4	ENSGALT00000004484_RILP	ENSGALT00000004485_RCN2	ENSGALT00000004487_CTNNA3	ENSGALT00000004489_NEURL1B	ENSGALT00000004496_ENSGALG00000002852	ENSGALT00000004498_PDZD2	ENSGALT00000004499_SARDH	ENSGALT00000004510_RUNDC1	ENSGALT00000004515_T170A_CHICK	ENSGALT00000004517_ERGIC1	ENSGALT00000004522_LOC424004	ENSGALT00000004526_LEMD2	ENSGALT00000004527_PHACTR4	ENSGALT00000004529_MALT1	ENSGALT00000004533_ZBTB38	ENSGALT00000004536_RFTN2	ENSGALT00000004538_Q5ZMD5_CHICK	ENSGALT00000004541_AARSD1	ENSGALT00000004543_IP6K3	ENSGALT00000004545_LOC771449	ENSGALT00000004548_SCAPER	ENSGALT00000004554_ENSGALG00000002888	ENSGALT00000004555_ASPSCR1	ENSGALT00000004559_LOC423653	ENSGALT00000004561_STC2	ENSGALT00000004563_PACS2	ENSGALT00000004568_ENPP3	ENSGALT00000004569_ENPP1	ENSGALT00000004572_SLC16A14	ENSGALT00000004573_ALPK2	ENSGALT00000004579_NOTUM	ENSGALT00000004581_LOC420108	ENSGALT00000004582_FAM44B	ENSGALT00000004583_REEP3	ENSGALT00000004584_MYADML2	ENSGALT00000004587_MLE1_CHICK	ENSGALT00000004590_Q98TQ8_CHICK	ENSGALT00000004591_Q5ZLF1_CHICK	ENSGALT00000004596_MOXD1_CHICK	ENSGALT00000004600_SC22B_CHICK	ENSGALT00000004605_Q8QGJ2_CHICK	ENSGALT00000004606_ENSGALG00000002918	ENSGALT00000004607_MON1A_CHICK	ENSGALT00000004611_Q9DEC9_CHICK	ENSGALT00000004614_LOC417386	ENSGALT00000004615_SNX29	ENSGALT00000004616_Q5ZIX2_CHICK	ENSGALT00000004618_Q9I9A1_CHICK	ENSGALT00000004623_TRIP12	ENSGALT00000004627_REG4	ENSGALT00000004634_PSME3_CHICK	ENSGALT00000004643_Q5F3M4_CHICK	ENSGALT00000004648_JMJD1C	ENSGALT00000004650_PRPF8	ENSGALT00000004655_Q6T5C6_CHICK	ENSGALT00000004657_C15orf27	ENSGALT00000004658_SHISA9	ENSGALT00000004660_TXNL1	ENSGALT00000004664_NRG4	ENSGALT00000004668_MBTD1	ENSGALT00000004669_ENSGALG00000002955	ENSGALT00000004672_SLC12A3	ENSGALT00000004678_DNER	ENSGALT00000004680_NRBF2	ENSGALT00000004681_HMGCS2	ENSGALT00000004683_LOC770313	ENSGALT00000004687_C7E4R0_CHICK	ENSGALT00000004688_DHX37	ENSGALT00000004693_ZNF365	ENSGALT00000004696_KIAA0892	ENSGALT00000004699_NSD1	ENSGALT00000004703_WDR81	ENSGALT00000004709_SPHKAP	ENSGALT00000004712_UBIQ_CHICK	ENSGALT00000004713_CNTD1	ENSGALT00000004714_CCDC56	ENSGALT00000004715_PLEKHK1	ENSGALT00000004716_Q5ZJP8_CHICK	ENSGALT00000004719_SLC2A6	ENSGALT00000004722_RAB24	ENSGALT00000004723_UTP18	ENSGALT00000004726_WNK4	ENSGALT00000004728_SERPINF2	ENSGALT00000004729_PHGDH	ENSGALT00000004732_UBE2Q2	ENSGALT00000004733_PRLD1_CHICK	ENSGALT00000004736_WDR69	ENSGALT00000004742_CA10	ENSGALT00000004744_SF4	ENSGALT00000004751_KIF2B	ENSGALT00000004754_Q5F386_CHICK	ENSGALT00000004757_LOC426688	ENSGALT00000004758_C10orf107	ENSGALT00000004762_SERPINF1	ENSGALT00000004768_Q6Q1Q9_CHICK	ENSGALT00000004769_COX11	ENSGALT00000004770_SCARB1	ENSGALT00000004771_WDR7	ENSGALT00000004777_ENSGALG00000003022	ENSGALT00000004779_ARMC6	ENSGALT00000004781_SLC19A3	ENSGALT00000004782_Q5ZIT2_CHICK	ENSGALT00000004784_MKL2	ENSGALT00000004792_ADAMTS13	ENSGALT00000004793_LOC424383	ENSGALT00000004794_DDX41	ENSGALT00000004795_SMYD4_CHICK	ENSGALT00000004797_TMEM26	ENSGALT00000004800_STXBP4	ENSGALT00000004803_FAM78B	ENSGALT00000004808_SRM	ENSGALT00000004812_PXMP4	ENSGALT00000004814_ENSGALG00000003044	ENSGALT00000004815_E2F1_CHICK	ENSGALT00000004816_PSMA4	ENSGALT00000004817_SFRS14	ENSGALT00000004818_LOC768803	ENSGALT00000004819_Q6ZXD0_CHICK	ENSGALT00000004820_ADRA2B	ENSGALT00000004821_ENSGALG00000003051	ENSGALT00000004824_HRB	ENSGALT00000004825_PRDX6_CHICK	ENSGALT00000004831_ENSGALG00000003058	ENSGALT00000004832_HLF	ENSGALT00000004836_AGPHD1	ENSGALT00000004839_TADA1L	ENSGALT00000004842_MRPL44	ENSGALT00000004844_EZH1	ENSGALT00000004845_TNFSF4	ENSGALT00000004848_OGFOD1	ENSGALT00000004854_RHOBTB1	ENSGALT00000004856_HOMER3	ENSGALT00000004859_Q9DDR8_CHICK	ENSGALT00000004870_MFF	ENSGALT00000004873_DPH1	ENSGALT00000004874_TMEM100	ENSGALT00000004875_NUDT21	ENSGALT00000004880_Q5ZK08_CHICK	ENSGALT00000004886_PARN	ENSGALT00000004888_ERLIN2	ENSGALT00000004890_LOC429206	ENSGALT00000004894_FAM83D	ENSGALT00000004896_PCTP	ENSGALT00000004898_PROSC	ENSGALT00000004900_MST1R	ENSGALT00000004902_ANKFN1	ENSGALT00000004906_AMFR	ENSGALT00000004908_SMG6	ENSGALT00000004909_LOC771864	ENSGALT00000004910_ENSGALG00000003110	ENSGALT00000004911_BFAR	ENSGALT00000004915_RGS14	ENSGALT00000004921_Q4TZW6_CHICK	ENSGALT00000004924_ENSGALG00000003116	ENSGALT00000004926_GPR124	ENSGALT00000004933_NCOR2	ENSGALT00000004936_ZFAND2A	ENSGALT00000004939_ENSGALG00000003123	ENSGALT00000004943_Q9W6F6_CHICK	ENSGALT00000004945_Q5ZL02_CHICK	ENSGALT00000004947_RAB11FIP1	ENSGALT00000004950_DGKE	ENSGALT00000004952_LOC424007	ENSGALT00000004956_Q90717_CHICK	ENSGALT00000004960_Q5D7U5_CHICK	ENSGALT00000004963_ENSGALG00000003140	ENSGALT00000004964_SMAP2_CHICK	ENSGALT00000004965_B1NWL3_CHICK	ENSGALT00000004968_ZC3H7A	ENSGALT00000004971_TRIM25	ENSGALT00000004974_CCDC92	ENSGALT00000004975_Q5ZKM6_CHICK	ENSGALT00000004978_ENSGALG00000023831	ENSGALT00000004979_SPAG16	ENSGALT00000004981_ITPR3	ENSGALT00000004988_TUBG1	ENSGALT00000004989_GOLPH3	ENSGALT00000004992_TXNDC11	ENSGALT00000004993_SRR	ENSGALT00000004997_MYH7B	ENSGALT00000004998_COIL	ENSGALT00000005000_LASS1	ENSGALT00000005001_Q98950_CHICK	ENSGALT00000005002_FAM134C	ENSGALT00000005006_GNAO1	ENSGALT00000005010_LOC772306	ENSGALT00000005015_Q5F443_CHICK	ENSGALT00000005016_ENSGALG00000003166	ENSGALT00000005018_MTMR12	ENSGALT00000005023_DNAH10	ENSGALT00000005033_MOT9_CHICK	ENSGALT00000005035_RIMS3	ENSGALT00000005036_C9orf96	ENSGALT00000005037_ENSGALG00000003176	ENSGALT00000005042_NHP2	ENSGALT00000005044_SURF4_CHICK	ENSGALT00000005046_TSR1	ENSGALT00000005057_ENSGALG00000003188	ENSGALT00000005062_RABP1_CHICK	ENSGALT00000005064_TRADD	ENSGALT00000005065_ANGI_CHICK	ENSGALT00000005069_Q2I2K5_CHICK	ENSGALT00000005070_FBXL8	ENSGALT00000005073_LOC415932	ENSGALT00000005077_EIF4EBP1	ENSGALT00000005080_METTL13	ENSGALT00000005083_GABARAPL2	ENSGALT00000005085_Q5ZHN7_CHICK	ENSGALT00000005087_Q5ZLQ7_CHICK	ENSGALT00000005088_BZRPL1	ENSGALT00000005090_LGALS2	ENSGALT00000005096_TCTN2	ENSGALT00000005098_TMEM231	ENSGALT00000005099_UPF1	ENSGALT00000005105_D0VYS4_CHICK	ENSGALT00000005108_APOBEC2	ENSGALT00000005109_RAB11FIP4	ENSGALT00000005121_A7XMT9_CHICK	ENSGALT00000005125_ENSGALG00000003239	ENSGALT00000005127_CCDC28B	ENSGALT00000005129_RAD54L2	ENSGALT00000005131_LSM1	ENSGALT00000005132_TXLNA	ENSGALT00000005133_Q5ZMH7_CHICK	ENSGALT00000005138_CWF19L1	ENSGALT00000005139_ITPA	ENSGALT00000005141_DNAJA4	ENSGALT00000005145_ATP8B1	ENSGALT00000005150_BAG4	ENSGALT00000005154_VPP1_CHICK	ENSGALT00000005159_LRRC50	ENSGALT00000005160_EIF2B1	ENSGALT00000005162_Q5ZI50_CHICK	ENSGALT00000005164_Q90838_CHICK	ENSGALT00000005165_VAMP4	ENSGALT00000005166_SFXN1	ENSGALT00000005167_DDHD2	ENSGALT00000005168_PTP4A2	ENSGALT00000005171_PPAPDC1B	ENSGALT00000005172_ENSGALG00000003269	ENSGALT00000005175_KHDR1_CHICK	ENSGALT00000005176_HSDL1_CHICK	ENSGALT00000005180_SUZ12	ENSGALT00000005189_GSS	ENSGALT00000005192_COMP	ENSGALT00000005194_Q5ZKM7_CHICK	ENSGALT00000005196_CDHR2	ENSGALT00000005199_ACSBG1	ENSGALT00000005203_Q5ZLW1_CHICK	ENSGALT00000005210_Q5F461_CHICK	ENSGALT00000005214_LOC427582	ENSGALT00000005216_MBTPS1	ENSGALT00000005217_Q5F395_CHICK	ENSGALT00000005219_ADAMTS12	ENSGALT00000005221_HDAC1_CHICK	ENSGALT00000005224_DDX55_CHICK	ENSGALT00000005228_WHSC1L1	ENSGALT00000005230_C1orf90	ENSGALT00000005232_SLC38A8	ENSGALT00000005236_CRTC1	ENSGALT00000005238_LETM2	ENSGALT00000005241_Q5F3C5_CHICK	ENSGALT00000005243_EFCBP2	ENSGALT00000005245_A3QW61_CHICK	ENSGALT00000005247_CIB2	ENSGALT00000005249_LOC419652	ENSGALT00000005250_RILPL1	ENSGALT00000005254_Q8QH01_CHICK	ENSGALT00000005255_FMO4	ENSGALT00000005257_SNRNP35	ENSGALT00000005258_CENTA2	ENSGALT00000005259_KIAA1529	ENSGALT00000005260_RILPL2	ENSGALT00000005261_TBC1D2B	ENSGALT00000005262_OSGIN1	ENSGALT00000005265_SETD8	ENSGALT00000005268_KLHL26	ENSGALT00000005270_LOC770613	ENSGALT00000005272_UBXD8	ENSGALT00000005275_GHDC	ENSGALT00000005276_C1orf184	ENSGALT00000005278_DAPK2	ENSGALT00000005280_DAPK1	ENSGALT00000005282_C1QTNF3	ENSGALT00000005284_FRAP1	ENSGALT00000005286_DCDC2B	ENSGALT00000005291_Q5ZKH1_CHICK	ENSGALT00000005294_LOC420029	ENSGALT00000005300_HIGD2A	ENSGALT00000005305_RAI14	ENSGALT00000005306_KCNH4	ENSGALT00000005307_NOP16	ENSGALT00000005308_TM2D2	ENSGALT00000005309_FKBP8	ENSGALT00000005313_ARL10	ENSGALT00000005314_Q2YHU3_CHICK	ENSGALT00000005318_ACSS2	ENSGALT00000005321_RAD1	ENSGALT00000005324_LOC424399	ENSGALT00000005325_DHX58	ENSGALT00000005327_Q90ZI2_CHICK	ENSGALT00000005332_Q5ZLV9_CHICK	ENSGALT00000005335_FOXP4	ENSGALT00000005337_C5orf25	ENSGALT00000005338_USP42	ENSGALT00000005339_MDFI	ENSGALT00000005344_HERC1	ENSGALT00000005345_PHPT1	ENSGALT00000005348_LSM4	ENSGALT00000005350_LOC426632	ENSGALT00000005353_DNAJC21	ENSGALT00000005355_IFI30	ENSGALT00000005356_TSSK3	ENSGALT00000005367_NFATC3	ENSGALT00000005373_Q5ZJH4_CHICK	ENSGALT00000005376_SELE	ENSGALT00000005377_AIMP2	ENSGALT00000005378_FBXL22	ENSGALT00000005381_ZNF385C	ENSGALT00000005387_RXRG_CHICK	ENSGALT00000005388_DUS2L	ENSGALT00000005391_LOC419159	ENSGALT00000005394_Q9I990_CHICK	ENSGALT00000005397_ENSGALG00000003412	ENSGALT00000005399_C12orf65	ENSGALT00000005401_DDX28	ENSGALT00000005402_FAM160A2	ENSGALT00000005406_MPHOSPH9	ENSGALT00000005407_ZBTB8A	ENSGALT00000005408_PTPRT	ENSGALT00000005411_LMX1A	ENSGALT00000005414_B2CNR8_CHICK	ENSGALT00000005419_RHBDL3	ENSGALT00000005420_USP3	ENSGALT00000005423_PIK3R3	ENSGALT00000005424_PIK3R2	ENSGALT00000005425_Q9IB15_CHICK	ENSGALT00000005429_Q5ZJ94_CHICK	ENSGALT00000005433_AGXT2	ENSGALT00000005435_DPEP2	ENSGALT00000005437_C17orf75	ENSGALT00000005445_ENSGALG00000003437	ENSGALT00000005447_PLEKHM2	ENSGALT00000005448_ENSGALG00000003440	ENSGALT00000005449_Q5ZM04_CHICK	ENSGALT00000005451_LRRC52	ENSGALT00000005455_ADAM32	ENSGALT00000005457_ENSGALG00000003444	ENSGALT00000005458_MGST3	ENSGALT00000005459_O93600_CHICK	ENSGALT00000005461_FRS3	ENSGALT00000005464_Q5F3X5_CHICK	ENSGALT00000005468_MCM10	ENSGALT00000005471_ZNF207	ENSGALT00000005477_CA12	ENSGALT00000005478_O57389_CHICK	ENSGALT00000005480_ENSGALG00000003459	ENSGALT00000005483_Q5ZKK6_CHICK	ENSGALT00000005488_TTC25	ENSGALT00000005489_PRVT_CHICK	ENSGALT00000005490_LOC425137	ENSGALT00000005492_BYSL	ENSGALT00000005496_ZMAT4	ENSGALT00000005500_MED20_CHICK	ENSGALT00000005502_Q5F3V2_CHICK	ENSGALT00000005503_LOC417414	ENSGALT00000005507_LMTK2	ENSGALT00000005510_BHLHB8	ENSGALT00000005511_GOGA7_CHICK	ENSGALT00000005513_Q5ZKI9_CHICK	ENSGALT00000005514_ENSGALG00000003486	ENSGALT00000005515_RAB8B	ENSGALT00000005519_ALDH3B1	ENSGALT00000005528_RPS27L	ENSGALT00000005529_ENSGALG00000003494	ENSGALT00000005530_ALDH9A1	ENSGALT00000005535_MAST3	ENSGALT00000005537_TSC1	ENSGALT00000005544_Q5ZK12_CHICK	ENSGALT00000005546_TECPR1	ENSGALT00000005549_LOC419164	ENSGALT00000005551_C9orf9	ENSGALT00000005552_UCK2	ENSGALT00000005554_IOVO_CHICK	ENSGALT00000005555_Q5ZKD9_CHICK	ENSGALT00000005557_PECAM1	ENSGALT00000005558_Q9I8C8_CHICK	ENSGALT00000005560_ZBTB8OS	ENSGALT00000005561_AGPAT6	ENSGALT00000005563_CHIA	ENSGALT00000005565_LOC768786	ENSGALT00000005570_POLG2	ENSGALT00000005577_Q5ZLJ9_CHICK	ENSGALT00000005580_Q5ZKY5_CHICK	ENSGALT00000005581_ARRDC2	ENSGALT00000005583_SYNC1	ENSGALT00000005587_ZNF511	ENSGALT00000005588_DDX31	ENSGALT00000005590_BTG2	ENSGALT00000005592_KLHL11	ENSGALT00000005593_SGK2	ENSGALT00000005597_Q5ZJ80_CHICK	ENSGALT00000005601_KIAA1522	ENSGALT00000005602_CCDC45	ENSGALT00000005603_SLC32A1	ENSGALT00000005607_C9orf171	ENSGALT00000005608_FMOD_CHICK	ENSGALT00000005611_BAIAP2L1	ENSGALT00000005615_MTG1	ENSGALT00000005616_C20orf95	ENSGALT00000005617_PRELP	ENSGALT00000005620_ABCA12	ENSGALT00000005629_PAOX	ENSGALT00000005630_C5orf33	ENSGALT00000005641_NPTX2	ENSGALT00000005647_SMURF2	ENSGALT00000005650_FNDC5	ENSGALT00000005652_TMEM130	ENSGALT00000005655_ARHGEF18	ENSGALT00000005657_HPCA	ENSGALT00000005659_Q5ZIX5_CHICK	ENSGALT00000005660_DNTTIP1	ENSGALT00000005662_RNF19B	ENSGALT00000005664_FINC_CHICK	ENSGALT00000005665_Q90822_CHICK	ENSGALT00000005668_Q9IAS3_CHICK	ENSGALT00000005671_ENSGALG00000003583	ENSGALT00000005673_ENSGALG00000021101	ENSGALT00000005674_LOC770883	ENSGALT00000005677_LOC770775	ENSGALT00000005680_FTO	ENSGALT00000005683_Q90715_CHICK	ENSGALT00000005687_SARM1	ENSGALT00000005688_TRRAP	ENSGALT00000005690_AK2	ENSGALT00000005691_ENSGALG00000003598	ENSGALT00000005692_TBX10	ENSGALT00000005694_ATP2B4	ENSGALT00000005697_ATP2B2	ENSGALT00000005703_LOC770890	ENSGALT00000005705_SLC46A1	ENSGALT00000005708_A7XMV7_CHICK	ENSGALT00000005711_ENSGALG00000003608	ENSGALT00000005715_C10orf59	ENSGALT00000005718_ADC	ENSGALT00000005719_ENSGALG00000003615	ENSGALT00000005721_LOC771323	ENSGALT00000005730_OLF8_CHICK	ENSGALT00000005733_ENSGALG00000003622	ENSGALT00000005734_Q5ZLN4_CHICK	ENSGALT00000005735_KLHL10	ENSGALT00000005739_NDUFS5	ENSGALT00000005741_ENSGALG00000003627	ENSGALT00000005748_TLN2	ENSGALT00000005752_LOC427440	ENSGALT00000005754_ENSGALG00000003631	ENSGALT00000005757_PTEN	ENSGALT00000005765_FAM20C	ENSGALT00000005766_MYST3	ENSGALT00000005772_LOC427491	ENSGALT00000005779_PITPNM2	ENSGALT00000005781_ENSGALG00000003646	ENSGALT00000005784_ENSGALG00000003649	ENSGALT00000005785_NOL11_CHICK	ENSGALT00000005787_ATAD1	ENSGALT00000005789_RGS16	ENSGALT00000005790_FOXN1	ENSGALT00000005791_GAS2	ENSGALT00000005793_UNC119	ENSGALT00000005796_DHX35	ENSGALT00000005799_AP3M2	ENSGALT00000005800_FANCF	ENSGALT00000005801_SETX	ENSGALT00000005804_SPEN	ENSGALT00000005808_Q2PBC0_CHICK	ENSGALT00000005809_PIGS	ENSGALT00000005810_ENSGALG00000003666	ENSGALT00000005813_PITPNC1	ENSGALT00000005816_MAFB_CHICK	ENSGALT00000005817_RGSL1	ENSGALT00000005818_UBCP1_CHICK	ENSGALT00000005822_LOC772346	ENSGALT00000005824_PRKAR1B	ENSGALT00000005825_ENSGALG00000003676	ENSGALT00000005827_NTNG2	ENSGALT00000005829_GLNA_CHICK	ENSGALT00000005834_MED27	ENSGALT00000005837_HEATR2	ENSGALT00000005838_LOC427578	ENSGALT00000005840_OGFOD2	ENSGALT00000005842_NUP155	ENSGALT00000005844_PAPSS2	ENSGALT00000005846_ENSGALG00000003690	ENSGALT00000005847_Q5F438_CHICK	ENSGALT00000005849_SLC17A6	ENSGALT00000005857_MACF1	ENSGALT00000005860_LOC416833	ENSGALT00000005863_Q6WSR7_CHICK	ENSGALT00000005867_Q5ZM53_CHICK	ENSGALT00000005871_VPS13C	ENSGALT00000005876_HELZ	ENSGALT00000005886_PLAT	ENSGALT00000005887_O42253_CHICK	ENSGALT00000005891_RAPGEF1	ENSGALT00000005893_CLCNKB	ENSGALT00000005895_LSM11	ENSGALT00000005897_Q9IAM2_CHICK	ENSGALT00000005902_CHD9	ENSGALT00000005903_CHD7_CHICK	ENSGALT00000005907_Q68Y81_CHICK	ENSGALT00000005911_SOX30	ENSGALT00000005914_EGFLAM	ENSGALT00000005915_HAUS8	ENSGALT00000005919_FBXO42	ENSGALT00000005921_UCK1	ENSGALT00000005928_ABCB9	ENSGALT00000005929_TOX3	ENSGALT00000005931_TMEM111	ENSGALT00000005934_Q5ZI83_CHICK	ENSGALT00000005936_MYO18A	ENSGALT00000005938_CPAMD8	ENSGALT00000005939_VPS37B	ENSGALT00000005940_ADAM19	ENSGALT00000005943_OSMR	ENSGALT00000005949_ANO5	ENSGALT00000005950_ENSGALG00000003749	ENSGALT00000005954_LOC419175	ENSGALT00000005958_ASAH2	ENSGALT00000005965_Q5ZK29_CHICK	ENSGALT00000005966_MREG	ENSGALT00000005967_RORA	ENSGALT00000005970_NIPAL4	ENSGALT00000005972_NARG2	ENSGALT00000005973_POLB	ENSGALT00000005974_A1CF	ENSGALT00000005975_KIAA0100	ENSGALT00000005977_NKD1	ENSGALT00000005982_SIN3B	ENSGALT00000005983_SDF2	ENSGALT00000005988_LOC427447	ENSGALT00000005992_KIAA0515	ENSGALT00000005993_NELL1	ENSGALT00000005996_LPIN3	ENSGALT00000006001_UNC84A	ENSGALT00000006004_PPAPDC3	ENSGALT00000006005_EMILIN3	ENSGALT00000006006_BRD7_CHICK	ENSGALT00000006011_BNIP2	ENSGALT00000006013_FAM78A	ENSGALT00000006017_A1IIE5_CHICK	ENSGALT00000006018_SLC35E1	ENSGALT00000006020_DENR_CHICK	ENSGALT00000006021_ENSGALG00000003796	ENSGALT00000006024_Q5ZKD8_CHICK	ENSGALT00000006028_PABPC4	ENSGALT00000006032_OTUD7A	ENSGALT00000006033_DAB2	ENSGALT00000006036_ALDH4A1	ENSGALT00000006037_PRKG1	ENSGALT00000006040_ATPBD1C	ENSGALT00000006043_B4ER10_CHICK	ENSGALT00000006046_ALDH4A1	ENSGALT00000006047_Q8UUX3_CHICK	ENSGALT00000006048_Q5ZM80_CHICK	ENSGALT00000006051_NT5C1A	ENSGALT00000006053_CYFIP2	ENSGALT00000006056_ARPC3	ENSGALT00000006057_RAMP1	ENSGALT00000006058_COX19	ENSGALT00000006060_Q5ZIS7_CHICK	ENSGALT00000006065_ENSGALG00000024249	ENSGALT00000006066_ANAPC7	ENSGALT00000006069_HPCAL4	ENSGALT00000006070_LOC429509	ENSGALT00000006075_TEX264	ENSGALT00000006088_RBM44	ENSGALT00000006090_ADCY7	ENSGALT00000006094_LOC419677	ENSGALT00000006095_GRM2	ENSGALT00000006096_C9orf58	ENSGALT00000006097_ENSGALG00000003841	ENSGALT00000006098_Q1KNA7_CHICK	ENSGALT00000006099_KRT20	ENSGALT00000006101_LOC420039	ENSGALT00000006105_ENSGALG00000023864	ENSGALT00000006106_KRT10	ENSGALT00000006107_KRT12	ENSGALT00000006110_MKNK2	ENSGALT00000006112_MANBAL	ENSGALT00000006113_Q99370_CHICK	ENSGALT00000006114_TRPM1	ENSGALT00000006120_TRIT1	ENSGALT00000006123_LAMC3	ENSGALT00000006125_PAPD5	ENSGALT00000006126_IFT81	ENSGALT00000006127_SRC_CHICK	ENSGALT00000006130_ITK	ENSGALT00000006132_KRT222P	ENSGALT00000006133_Q5J1N8_CHICK	ENSGALT00000006135_Q5F401_CHICK	ENSGALT00000006147_LRRFIP1	ENSGALT00000006151_P2RX7	ENSGALT00000006154_FIBCD1	ENSGALT00000006156_MMAB	ENSGALT00000006159_MED7	ENSGALT00000006160_BLCAP	ENSGALT00000006164_Q98946_CHICK	ENSGALT00000006167_PIN4	ENSGALT00000006168_MFSD2	ENSGALT00000006172_ERCC6L	ENSGALT00000006179_MTMR10	ENSGALT00000006181_KIAA1614	ENSGALT00000006182_SGCD	ENSGALT00000006185_A1E135_CHICK	ENSGALT00000006186_ENSGALG00000003889	ENSGALT00000006188_ZNF423	ENSGALT00000006190_XPR1	ENSGALT00000006191_CBLN1	ENSGALT00000006192_PRDM12	ENSGALT00000006194_MTMR15	ENSGALT00000006196_RAB17	ENSGALT00000006197_CACNG1	ENSGALT00000006201_Q9YI70_CHICK	ENSGALT00000006204_MLPH	ENSGALT00000006206_MPHOSPH10	ENSGALT00000006211_SLC6A5	ENSGALT00000006220_PIGT	ENSGALT00000006223_UBR4	ENSGALT00000006226_CACNG7	ENSGALT00000006228_CAP1	ENSGALT00000006230_EPS15L1	ENSGALT00000006232_CALR3	ENSGALT00000006236_Q8JHZ7_CHICK	ENSGALT00000006237_Q5ZKE8_CHICK	ENSGALT00000006238_LOC427657	ENSGALT00000006244_MRPL22	ENSGALT00000006245_OCRL	ENSGALT00000006247_DBNDD2	ENSGALT00000006249_TOP2A_CHICK	ENSGALT00000006250_CO6A3_CHICK	ENSGALT00000006252_MYPN	ENSGALT00000006255_ACBD6	ENSGALT00000006258_ENSGALG00000003927	ENSGALT00000006259_LHX3_CHICK	ENSGALT00000006261_SYS1	ENSGALT00000006262_APBA2	ENSGALT00000006265_SDC4_CHICK	ENSGALT00000006266_QSOX1_CHICK	ENSGALT00000006268_PBLD	ENSGALT00000006272_GEMIN5	ENSGALT00000006274_COPS8	ENSGALT00000006275_KLF2	ENSGALT00000006276_ENSGALG00000003940	ENSGALT00000006277_Q5ZM76_CHICK	ENSGALT00000006283_LONP2	ENSGALT00000006290_FAM189A1	ENSGALT00000006295_ALAS1	ENSGALT00000006296_LOC422137	ENSGALT00000006298_Q5ZKC3_CHICK	ENSGALT00000006299_RBPJL	ENSGALT00000006305_Q5ZI56_CHICK	ENSGALT00000006306_CEP350	ENSGALT00000006308_APOH	ENSGALT00000006309_PRMT3	ENSGALT00000006313_LOC770143	ENSGALT00000006314_ZDHHC9	ENSGALT00000006317_DBX1	ENSGALT00000006318_RPL23A	ENSGALT00000006319_FAM32A	ENSGALT00000006320_TOR1AIP1	ENSGALT00000006325_TJP1	ENSGALT00000006327_C5orf4	ENSGALT00000006328_TLCD1	ENSGALT00000006331_CCDC46	ENSGALT00000006334_BCORL1	ENSGALT00000006337_WDR82_CHICK	ENSGALT00000006340_NEK8	ENSGALT00000006341_IQCA	ENSGALT00000006344_ENSGALG00000003982	ENSGALT00000006347_TARSL2	ENSGALT00000006348_C1orf128	ENSGALT00000006350_TRAF4	ENSGALT00000006358_RUFY2	ENSGALT00000006360_MRTO4	ENSGALT00000006362_ENSGALG00000003993	ENSGALT00000006363_ASB18	ENSGALT00000006369_NAV2	ENSGALT00000006373_Q5ZHQ3_CHICK	ENSGALT00000006374_LARP1	ENSGALT00000006375_LYPLA2	ENSGALT00000006378_Q5ZME3_CHICK	ENSGALT00000006382_AKR7A2	ENSGALT00000006384_SAP30L	ENSGALT00000006386_DHRS13	ENSGALT00000006388_Q90960_CHICK	ENSGALT00000006389_ASSY_CHICK	ENSGALT00000006396_TOR1AIP2	ENSGALT00000006397_GLYCTK	ENSGALT00000006401_MARS2	ENSGALT00000006406_E2F8	ENSGALT00000006408_RBMX2	ENSGALT00000006413_MATN4	ENSGALT00000006417_PHF12	ENSGALT00000006421_ENSGALG00000004032	ENSGALT00000006422_GALNT10	ENSGALT00000006425_CAPZB_CHICK	ENSGALT00000006426_CRBA1_CHICK	ENSGALT00000006429_DNA2L_CHICK	ENSGALT00000006430_Q5F434_CHICK	ENSGALT00000006431_C1orf151	ENSGALT00000006432_Q5F3V6_CHICK	ENSGALT00000006433_LOC428141	ENSGALT00000006434_NUFIP2	ENSGALT00000006435_NBL1_CHICK	ENSGALT00000006436_CSRP3	ENSGALT00000006438_AGAP1	ENSGALT00000006440_LARP6	ENSGALT00000006441_GALE	ENSGALT00000006442_Q90818_CHICK	ENSGALT00000006446_LOC416454	ENSGALT00000006448_Q5ZJ99_CHICK	ENSGALT00000006453_C7orf50	ENSGALT00000006455_HMGCL_CHICK	ENSGALT00000006456_GPR146	ENSGALT00000006457_LRRC49	ENSGALT00000006461_RGS9	ENSGALT00000006465_C3VP78_CHICK	ENSGALT00000006467_SLC25A16	ENSGALT00000006468_D2XUT1_CHICK	ENSGALT00000006471_C5orf3	ENSGALT00000006472_GPR119	ENSGALT00000006473_MICALL2	ENSGALT00000006474_NETO2	ENSGALT00000006478_TET1	ENSGALT00000006480_KCNS1	ENSGALT00000006483_THSD4	ENSGALT00000006484_ENSGALG00000004078	ENSGALT00000006485_Q5ZIU5_CHICK	ENSGALT00000006487_TMCO4	ENSGALT00000006491_TAOK1	ENSGALT00000006498_Q5ZHL4_CHICK	ENSGALT00000006504_FNBP1	ENSGALT00000006507_PRDM2	ENSGALT00000006511_Q5ZMG6_CHICK	ENSGALT00000006516_Q8AYE5_CHICK	ENSGALT00000006518_PDPN	ENSGALT00000006520_LRRC38	ENSGALT00000006524_NMUR2	ENSGALT00000006527_FAM81A	ENSGALT00000006529_INTS1	ENSGALT00000006531_DHCR7	ENSGALT00000006533_Q5ZL41_CHICK	ENSGALT00000006536_GNA13	ENSGALT00000006537_TOMM34	ENSGALT00000006539_FUCA1	ENSGALT00000006540_LOC422147	ENSGALT00000006552_STOX1	ENSGALT00000006555_ENSGALG00000004119	ENSGALT00000006557_LOC777012	ENSGALT00000006562_CNR2	ENSGALT00000006563_GPR23	ENSGALT00000006565_PABPC1L	ENSGALT00000006567_ENSGALG00000004124	ENSGALT00000006570_LOC422150	ENSGALT00000006571_CYSLTR1	ENSGALT00000006572_SPP24_CHICK	ENSGALT00000006575_UHRF1	ENSGALT00000006576_Q5ZMR4_CHICK	ENSGALT00000006581_TDRD5	ENSGALT00000006583_SH3BP4	ENSGALT00000006585_USP20	ENSGALT00000006591_DDX50	ENSGALT00000006595_RIMS4	ENSGALT00000006598_KCNK15	ENSGALT00000006601_C9orf78	ENSGALT00000006604_WISP2	ENSGALT00000006605_MYOM3	ENSGALT00000006611_GPT2	ENSGALT00000006612_ENSGALG00000004159	ENSGALT00000006613_ENSGALG00000023250	ENSGALT00000006617_SLC16A6	ENSGALT00000006621_NPHS2	ENSGALT00000006623_Q5ZIP1_CHICK	ENSGALT00000006625_C11orf2	ENSGALT00000006627_SRGN	ENSGALT00000006628_FEM1A	ENSGALT00000006629_LOC422151	ENSGALT00000006634_C1orf125	ENSGALT00000006635_VPS26A	ENSGALT00000006636_EFCAB5	ENSGALT00000006637_ATOX1	ENSGALT00000006646_GAA	ENSGALT00000006647_Q6DV98_CHICK	ENSGALT00000006649_FAM20A	ENSGALT00000006650_SPRC_CHICK	ENSGALT00000006652_CCDC55	ENSGALT00000006654_TAF9	ENSGALT00000006663_SLTM	ENSGALT00000006665_ARSG	ENSGALT00000006672_UGT1A9	ENSGALT00000006673_LOC771120	ENSGALT00000006681_PDZ11_CHICK	ENSGALT00000006682_TMEM184A	ENSGALT00000006684_DPP9	ENSGALT00000006685_SIRT3	ENSGALT00000006686_LOC422154	ENSGALT00000006688_PSMG3	ENSGALT00000006691_SOAT1	ENSGALT00000006695_ELFN1	ENSGALT00000006698_Q5F3N4_CHICK	ENSGALT00000006699_Q9YI46_CHICK	ENSGALT00000006701_WIPI1	ENSGALT00000006703_TOR3A	ENSGALT00000006704_LOC417192	ENSGALT00000006706_RAB6B	ENSGALT00000006712_IL22RA1	ENSGALT00000006717_HKDC1	ENSGALT00000006719_Q8AYP8_CHICK	ENSGALT00000006721_ENSGALG00000004223	ENSGALT00000006722_MAD1L1	ENSGALT00000006725_FBXL10	ENSGALT00000006729_PTGES	ENSGALT00000006731_USP40	ENSGALT00000006733_PRRX2_CHICK	ENSGALT00000006734_LIPC	ENSGALT00000006739_ATHL1	ENSGALT00000006741_TRAF3IP1	ENSGALT00000006743_FTSJ2	ENSGALT00000006744_IFITM5	ENSGALT00000006746_STAMBP	ENSGALT00000006748_LOC422993	ENSGALT00000006751_Q5ZKC6_CHICK	ENSGALT00000006754_Q6PWI2_CHICK	ENSGALT00000006755_MORN3	ENSGALT00000006758_TACR2	ENSGALT00000006759_GRHL3	ENSGALT00000006762_B4GALNT4	ENSGALT00000006763_A4L9I7_CHICK	ENSGALT00000006764_ENSGALG00000024089	ENSGALT00000006765_LOC420160	ENSGALT00000006767_Q5ZJN9_CHICK	ENSGALT00000006768_SNX8	ENSGALT00000006770_DHRS3	ENSGALT00000006774_PKP3	ENSGALT00000006778_TMIGD1	ENSGALT00000006784_SIGIRR	ENSGALT00000006787_NPAL3	ENSGALT00000006789_EIF3B	ENSGALT00000006791_AL1A2_CHICK	ENSGALT00000006793_ASB1	ENSGALT00000006799_Q5ZKS2_CHICK	ENSGALT00000006800_CHST12	ENSGALT00000006803_GRIFIN	ENSGALT00000006804_ANO9	ENSGALT00000006809_LFNG_CHICK	ENSGALT00000006816_COL13A1	ENSGALT00000006822_HDAC4_CHICK	ENSGALT00000006824_ANGPTL1	ENSGALT00000006825_LOC419482	ENSGALT00000006828_ENSGALG00000004292	ENSGALT00000006829_Q7LZF3_CHICK	ENSGALT00000006837_CGNL1	ENSGALT00000006838_CPD	ENSGALT00000006843_DNAH1	ENSGALT00000006850_R3HDML	ENSGALT00000006851_ENSGALG00000004299	ENSGALT00000006852_PTDSS2	ENSGALT00000006853_C20orf142	ENSGALT00000006859_SYT12	ENSGALT00000006862_GDAP1L1	ENSGALT00000006863_TTYH3	ENSGALT00000006867_AGGF1	ENSGALT00000006869_LOC769207	ENSGALT00000006871_MYLK3	ENSGALT00000006875_NUDT13	ENSGALT00000006879_FAT2	ENSGALT00000006888_ENSGALG00000004322	ENSGALT00000006891_RASAL2	ENSGALT00000006894_SET1B_CHICK	ENSGALT00000006896_P4HA1_CHICK	ENSGALT00000006901_IGHMBP2	ENSGALT00000006902_IQCE	ENSGALT00000006904_ENSGALG00000004330	ENSGALT00000006905_LOC417592	ENSGALT00000006906_PLA2G12B	ENSGALT00000006907_ABCA5	ENSGALT00000006909_ABCA8	ENSGALT00000006911_ENSGALG00000021393	ENSGALT00000006917_INPPL1	ENSGALT00000006918_LOC428144	ENSGALT00000006925_PDE8B	ENSGALT00000006927_LOC424430	ENSGALT00000006929_ORC6L	ENSGALT00000006930_HPD	ENSGALT00000006932_OIT3	ENSGALT00000006933_P2RY4	ENSGALT00000006936_NEDD4	ENSGALT00000006938_C7orf27	ENSGALT00000006940_Q5ZHQ0_CHICK	ENSGALT00000006942_ENSGALG00000004351	ENSGALT00000006944_TBCA_CHICK	ENSGALT00000006945_CCDC69	ENSGALT00000006946_CCDC109A	ENSGALT00000006949_ANXA6_CHICK	ENSGALT00000006951_AMZ1	ENSGALT00000006953_LOC770309	ENSGALT00000006954_PRTG_CHICK	ENSGALT00000006955_MRPL21	ENSGALT00000006957_MCM3AP	ENSGALT00000006958_ABR	ENSGALT00000006963_WDR66	ENSGALT00000006965_Q5F3N6_CHICK	ENSGALT00000006967_LOC428693	ENSGALT00000006969_GNA12	ENSGALT00000006971_MAP2K6	ENSGALT00000006973_CBARA1	ENSGALT00000006974_KCNJ16	ENSGALT00000006979_ENSGALG00000020103	ENSGALT00000006981_Q5ZIV8_CHICK	ENSGALT00000006984_BCL7A	ENSGALT00000006990_TIMM22	ENSGALT00000006993_LOC770492	ENSGALT00000006998_AP3B1	ENSGALT00000007003_LOC428824	ENSGALT00000007004_PCBP3	ENSGALT00000007008_Q5F3M7_CHICK	ENSGALT00000007010_MLXIP	ENSGALT00000007013_Q5F3W0_CHICK	ENSGALT00000007018_SPECC1	ENSGALT00000007023_OLF6_CHICK	ENSGALT00000007025_LRRC43	ENSGALT00000007029_C10orf104	ENSGALT00000007030_LOC428827	ENSGALT00000007031_DIABLO	ENSGALT00000007033_SLC39A11	ENSGALT00000007036_Q5ZMK8_CHICK	ENSGALT00000007038_TTC19	ENSGALT00000007040_Q58G84_CHICK	ENSGALT00000007042_SDK1_CHICK	ENSGALT00000007043_PIGB	ENSGALT00000007044_LOC428828	ENSGALT00000007046_SC16B_CHICK	ENSGALT00000007047_SCAMP1	ENSGALT00000007050_OLF2_CHICK	ENSGALT00000007052_LOC427545	ENSGALT00000007054_OLF9_CHICK	ENSGALT00000007055_Q5ZKG0_CHICK	ENSGALT00000007057_OLF9_CHICK	ENSGALT00000007060_CYP3A4	ENSGALT00000007061_LHFPL2	ENSGALT00000007063_C17orf80	ENSGALT00000007064_VPS33A	ENSGALT00000007066_CPSF4L	ENSGALT00000007067_PPA1	ENSGALT00000007069_SHCBP1	ENSGALT00000007073_SLC13A3	ENSGALT00000007079_FAM5B	ENSGALT00000007080_Q8JHU5_CHICK	ENSGALT00000007082_C15orf15	ENSGALT00000007088_LRRC20	ENSGALT00000007089_LOC776107	ENSGALT00000007092_USP34	ENSGALT00000007095_EIF4EBP2	ENSGALT00000007096_ENSGALG00000004458	ENSGALT00000007097_LOC770534	ENSGALT00000007098_Q9DGG2_CHICK	ENSGALT00000007101_GCHFR	ENSGALT00000007102_LOC424939	ENSGALT00000007108_CRAT	ENSGALT00000007110_CLIP1_CHICK	ENSGALT00000007114_FAM82A2	ENSGALT00000007116_TP53RK	ENSGALT00000007119_KIAA0415	ENSGALT00000007120_ASTN1	ENSGALT00000007124_PLEKHF1	ENSGALT00000007125_ENSGALG00000004475	ENSGALT00000007127_SEMA3G	ENSGALT00000007130_NCOR1	ENSGALT00000007136_C19orf12	ENSGALT00000007137_Q5EFZ5_CHICK	ENSGALT00000007138_ADAMTS14	ENSGALT00000007141_AHSA2	ENSGALT00000007142_ENSGALG00000004484	ENSGALT00000007145_ZCCHC8	ENSGALT00000007146_PAPPA2	ENSGALT00000007149_LOC415758	ENSGALT00000007150_FAM73B	ENSGALT00000007151_DMGDH	ENSGALT00000007156_PIGL	ENSGALT00000007158_RSRC2	ENSGALT00000007161_DNAI2	ENSGALT00000007164_Q9DDF5_CHICK	ENSGALT00000007165_LOC769564	ENSGALT00000007167_SLC2A10	ENSGALT00000007170_RFWD2	ENSGALT00000007172_LOC428832	ENSGALT00000007173_ENSGALG00000004502	ENSGALT00000007174_PRR6	ENSGALT00000007176_RADIL	ENSGALT00000007177_CCDC137	ENSGALT00000007178_C19orf2	ENSGALT00000007180_Q9YI56_CHICK	ENSGALT00000007182_UBB	ENSGALT00000007184_ENSGALG00000004511	ENSGALT00000007189_Q802E4_CHICK	ENSGALT00000007191_KNTC1	ENSGALT00000007192_RAD51_CHICK	ENSGALT00000007193_PARP3	ENSGALT00000007194_BHMT	ENSGALT00000007195_TRPV2	ENSGALT00000007198_LOC423006	ENSGALT00000007199_LOC425710	ENSGALT00000007203_TSPAN10	ENSGALT00000007209_LOC772193	ENSGALT00000007212_TSHZ3	ENSGALT00000007214_VPS29_CHICK	ENSGALT00000007215_MMD2	ENSGALT00000007217_ZNF507	ENSGALT00000007218_KIAA2013	ENSGALT00000007219_DCTN4	ENSGALT00000007222_LOC415414	ENSGALT00000007223_EFNB1_CHICK	ENSGALT00000007224_Q2HPJ9_CHICK	ENSGALT00000007229_RAD9B	ENSGALT00000007232_ZMYND8	ENSGALT00000007234_RXFP2	ENSGALT00000007237_WDR72	ENSGALT00000007240_MRPS14	ENSGALT00000007241_Q5F3Q0_CHICK	ENSGALT00000007244_PPTC7	ENSGALT00000007245_ONECUT1	ENSGALT00000007248_CACYBP	ENSGALT00000007249_RBM22_CHICK	ENSGALT00000007251_DOLK	ENSGALT00000007255_TCTN1	ENSGALT00000007256_DPY19L3	ENSGALT00000007258_MYOZ3	ENSGALT00000007259_Q5F3E9_CHICK	ENSGALT00000007266_PHYHD1	ENSGALT00000007272_UNC5A	ENSGALT00000007275_NCOA3	ENSGALT00000007279_LRRC8A	ENSGALT00000007282_STARD8	ENSGALT00000007286_RBG1L_CHICK	ENSGALT00000007288_CCDC63	ENSGALT00000007290_NDST1	ENSGALT00000007292_NPLOC4	ENSGALT00000007294_YIPF6	ENSGALT00000007295_SLC29A3	ENSGALT00000007296_ENSGALG00000024069	ENSGALT00000007297_A5A748_CHICK	ENSGALT00000007298_Q5F439_CHICK	ENSGALT00000007301_OPHN1	ENSGALT00000007303_CLCN6	ENSGALT00000007304_Q91422_CHICK	ENSGALT00000007309_SULF2	ENSGALT00000007311_Q6J613_CHICK	ENSGALT00000007316_ZBTB37	ENSGALT00000007319_CUX2	ENSGALT00000007320_EDA2R	ENSGALT00000007323_ENSGALG00000004602	ENSGALT00000007324_LOC427697	ENSGALT00000007326_CCBL1	ENSGALT00000007329_HEBP2	ENSGALT00000007335_SH2B3	ENSGALT00000007336_Q5F3Z8_CHICK	ENSGALT00000007342_MTHFR	ENSGALT00000007348_ENSGALG00000004615	ENSGALT00000007349_ENSGALG00000004616	ENSGALT00000007350_ENSGALG00000004617	ENSGALT00000007351_TAX1BP3	ENSGALT00000007354_LOC428696	ENSGALT00000007355_Q5ZIH4_CHICK	ENSGALT00000007358_PREX1	ENSGALT00000007359_C9orf114	ENSGALT00000007362_AGTRAP	ENSGALT00000007363_MYO5A_CHICK	ENSGALT00000007367_ATXN2	ENSGALT00000007370_RBM5	ENSGALT00000007372_Q6PVZ6_CHICK	ENSGALT00000007373_CTNS	ENSGALT00000007374_RNF216	ENSGALT00000007377_LOC427547	ENSGALT00000007382_DRAXI_CHICK	ENSGALT00000007383_ENSGALG00000004632	ENSGALT00000007386_ENDOG	ENSGALT00000007388_CARKL	ENSGALT00000007390_HEPH	ENSGALT00000007392_Q4KWZ6_CHICK	ENSGALT00000007393_MYO5C	ENSGALT00000007394_NMNAT2	ENSGALT00000007396_LOC423008	ENSGALT00000007398_TBC1D13	ENSGALT00000007401_FBXO6	ENSGALT00000007402_CCDC32	ENSGALT00000007403_PDCD5	ENSGALT00000007414_CDH23	ENSGALT00000007417_SMURF1	ENSGALT00000007421_FBXO2	ENSGALT00000007423_BAHD1	ENSGALT00000007424_ZER1	ENSGALT00000007425_TRPV3	ENSGALT00000007427_B9U3F2_CHICK	ENSGALT00000007428_ARFGEF2	ENSGALT00000007431_ZDHHC12	ENSGALT00000007433_KPNA7	ENSGALT00000007437_SMG7	ENSGALT00000007438_ENSGALG00000004668	ENSGALT00000007439_ASPA	ENSGALT00000007442_ATRIP	ENSGALT00000007444_ANKRD27	ENSGALT00000007448_C10orf54	ENSGALT00000007451_LOC415950	ENSGALT00000007452_VSIG4	ENSGALT00000007455_GNB5	ENSGALT00000007457_AKAP10	ENSGALT00000007459_ENSGALG00000004681	ENSGALT00000007462_IPPK	ENSGALT00000007466_IVD	ENSGALT00000007467_CENPP_CHICK	ENSGALT00000007468_LOC422171	ENSGALT00000007470_PKN3	ENSGALT00000007475_NLE1	ENSGALT00000007477_LOC422172	ENSGALT00000007480_ECM2	ENSGALT00000007481_LEO1	ENSGALT00000007484_PDAP1	ENSGALT00000007487_A7E3N3_CHICK	ENSGALT00000007489_WDR34	ENSGALT00000007492_LOC768954	ENSGALT00000007493_BUD31	ENSGALT00000007499_CSE1L	ENSGALT00000007502_Q5F347_CHICK	ENSGALT00000007505_PTCD1	ENSGALT00000007510_CPSF4	ENSGALT00000007511_ZC3H12B	ENSGALT00000007513_KIAA1166	ENSGALT00000007514_ATP5J2	ENSGALT00000007518_D2YW45_CHICK	ENSGALT00000007519_ASPN	ENSGALT00000007522_LOC425531	ENSGALT00000007523_ALDH2	ENSGALT00000007525_ULK2	ENSGALT00000007528_Q5ZIY0_CHICK	ENSGALT00000007532_SLC7A10	ENSGALT00000007533_SLC7A9	ENSGALT00000007539_LOC422179	ENSGALT00000007541_Q5ZHY4_CHICK	ENSGALT00000007546_GLE1	ENSGALT00000007547_ENSGALG00000004739	ENSGALT00000007552_TMOD2	ENSGALT00000007554_EPHA8	ENSGALT00000007562_Q8QGH1_CHICK	ENSGALT00000007565_DISP2	ENSGALT00000007567_ENSGALG00000004746	ENSGALT00000007568_LOC423719	ENSGALT00000007571_NOL8	ENSGALT00000007572_LOC771089	ENSGALT00000007573_LYSMD2	ENSGALT00000007577_OBSCN	ENSGALT00000007588_CCDC123	ENSGALT00000007592_DHRS7B	ENSGALT00000007595_TMEM116	ENSGALT00000007599_C19orf40	ENSGALT00000007600_ENSGALG00000004765	ENSGALT00000007601_SCG3	ENSGALT00000007603_ODF2	ENSGALT00000007606_C15orf52	ENSGALT00000007608_ENSGALG00000021569	ENSGALT00000007609_C1QB	ENSGALT00000007611_C1QC	ENSGALT00000007615_USP22	ENSGALT00000007624_AP4E1	ENSGALT00000007626_AIFM2	ENSGALT00000007628_Q5ZK46_CHICK	ENSGALT00000007629_SLC47A2	ENSGALT00000007631_PTGES2	ENSGALT00000007633_Q5F3J0_CHICK	ENSGALT00000007635_ZBTB40	ENSGALT00000007636_C1orf19	ENSGALT00000007637_C9orf16	ENSGALT00000007639_ENSGALG00000004784	ENSGALT00000007643_LOC431519	ENSGALT00000007645_WNT4_CHICK	ENSGALT00000007647_PLCB2	ENSGALT00000007650_NXN	ENSGALT00000007651_H2AFY2	ENSGALT00000007652_C12orf51	ENSGALT00000007653_CDC42_CHICK	ENSGALT00000007656_MPRIP	ENSGALT00000007658_RNMTL1	ENSGALT00000007659_C1orf50	ENSGALT00000007663_PHKA1	ENSGALT00000007666_C10orf56	ENSGALT00000007669_EPB42	ENSGALT00000007670_TGM3	ENSGALT00000007671_TGM6	ENSGALT00000007674_LOC776535	ENSGALT00000007675_EDEM3	ENSGALT00000007678_Q5ZMJ0_CHICK	ENSGALT00000007684_IARS	ENSGALT00000007686_RHPN2	ENSGALT00000007690_FLCN	ENSGALT00000007693_Q5ZIB4_CHICK	ENSGALT00000007696_Q5ZJQ1_CHICK	ENSGALT00000007703_FAM57A	ENSGALT00000007706_RNF2	ENSGALT00000007708_HDAC8	ENSGALT00000007713_PAK6	ENSGALT00000007718_RBM41	ENSGALT00000007719_LEPRE1	ENSGALT00000007721_CSN3_CHICK	ENSGALT00000007724_CCNDBP1	ENSGALT00000007726_Q5ZL89_CHICK	ENSGALT00000007727_RPH3A	ENSGALT00000007728_AGTRL1	ENSGALT00000007729_NT5M	ENSGALT00000007734_SEMA6D	ENSGALT00000007737_TIMM10	ENSGALT00000007739_WDR88	ENSGALT00000007742_WSCD2	ENSGALT00000007743_ZMIZ1	ENSGALT00000007745_MED9	ENSGALT00000007750_DNM1	ENSGALT00000007751_LRP3	ENSGALT00000007752_ENSGALG00000004854	ENSGALT00000007756_NUP62	ENSGALT00000007757_FAM5C	ENSGALT00000007760_FICD	ENSGALT00000007763_ZNFX1	ENSGALT00000007766_ENSGALG00000004862	ENSGALT00000007768_CEBPA	ENSGALT00000007773_ISCU	ENSGALT00000007775_CXorf41	ENSGALT00000007776_RPS24	ENSGALT00000007780_PHACTR3	ENSGALT00000007781_PPIH	ENSGALT00000007785_FRMPD3	ENSGALT00000007787_CCDC30	ENSGALT00000007788_SLC6A11	ENSGALT00000007790_SYCP2	ENSGALT00000007792_GOLGA2	ENSGALT00000007793_PPCS	ENSGALT00000007795_ZMYND12	ENSGALT00000007798_B5G557_CHICK	ENSGALT00000007807_RAI1	ENSGALT00000007808_GTR1_CHICK	ENSGALT00000007811_Q6BDI7_CHICK	ENSGALT00000007813_TMEM119	ENSGALT00000007818_ZNF282	ENSGALT00000007819_ENSGALG00000019710	ENSGALT00000007821_LOC768645	ENSGALT00000007832_B1PMA7_CHICK	ENSGALT00000007833_FAM101B	ENSGALT00000007838_TOM1L2	ENSGALT00000007842_CHST8	ENSGALT00000007843_ENSGALG00000004904	ENSGALT00000007846_Q5ZHY2_CHICK	ENSGALT00000007849_KCTD15	ENSGALT00000007851_PRPS1	ENSGALT00000007852_RARRES2	ENSGALT00000007853_LRRC61	ENSGALT00000007854_LOC775989	ENSGALT00000007858_LOC415780	ENSGALT00000007861_LRRC48	ENSGALT00000007864_DOC2B	ENSGALT00000007868_RAB9B	ENSGALT00000007871_SSPO	ENSGALT00000007872_TRUB2	ENSGALT00000007873_SLC6A1	ENSGALT00000007880_ATPAF2	ENSGALT00000007881_COQ4	ENSGALT00000007883_SSH1	ENSGALT00000007886_C17orf39	ENSGALT00000007887_A2ICM7_CHICK	ENSGALT00000007889_Q5ZI15_CHICK	ENSGALT00000007891_ATG7_CHICK	ENSGALT00000007893_CDC25A	ENSGALT00000007898_Q5ZL27_CHICK	ENSGALT00000007899_GLRA4	ENSGALT00000007904_ENSGALG00000004938	ENSGALT00000007907_C3orf31	ENSGALT00000007908_DAO	ENSGALT00000007911_SS18L2	ENSGALT00000007915_SLC12A1	ENSGALT00000007918_COL4A4	ENSGALT00000007937_GLA	ENSGALT00000007938_KIAA0355	ENSGALT00000007941_ENSGALG00000004952	ENSGALT00000007945_SYN2	ENSGALT00000007949_RHBDD1	ENSGALT00000007951_P79773_CHICK	ENSGALT00000007955_P87363_CHICK	ENSGALT00000007957_WTIP	ENSGALT00000007959_TIMM8A	ENSGALT00000007962_SLC27A4	ENSGALT00000007965_LOC424802	ENSGALT00000007969_TIMP4	ENSGALT00000007970_SVOP	ENSGALT00000007973_MYO15A	ENSGALT00000007975_DLG5	ENSGALT00000007977_ENSGALG00000004975	ENSGALT00000007980_ALKBH5	ENSGALT00000007987_LOC768999	ENSGALT00000007990_CERCAM	ENSGALT00000007995_C10orf11	ENSGALT00000007997_TTC16	ENSGALT00000007998_ALKBH2	ENSGALT00000007999_ZNF503	ENSGALT00000008001_TOR2A	ENSGALT00000008003_Q5ZLR0_CHICK	ENSGALT00000008005_RAF1_CHICK	ENSGALT00000008006_TAF7	ENSGALT00000008009_COMTD1	ENSGALT00000008013_SAMD8	ENSGALT00000008014_SMCR7	ENSGALT00000008018_ENSGALG00000005007	ENSGALT00000008021_PDD2L_CHICK	ENSGALT00000008025_SHC4	ENSGALT00000008027_ISY1	ENSGALT00000008028_LOC429348	ENSGALT00000008029_AIPL1	ENSGALT00000008032_ZNF608	ENSGALT00000008034_DUSP13	ENSGALT00000008036_DUPD1_CHICK	ENSGALT00000008037_LOC415969	ENSGALT00000008038_RAB43	ENSGALT00000008039_GP9	ENSGALT00000008041_CCDC48	ENSGALT00000008043_ENSGALG00000005026	ENSGALT00000008045_DHX30_CHICK	ENSGALT00000008057_Q5F358_CHICK	ENSGALT00000008061_DRP2	ENSGALT00000008070_Q5ZJ68_CHICK	ENSGALT00000008074_ENSGALG00000005035	ENSGALT00000008075_SH2D3C	ENSGALT00000008076_TEX14	ENSGALT00000008077_CENPI_CHICK	ENSGALT00000008080_TMEM35	ENSGALT00000008081_IQSEC1	ENSGALT00000008087_Q5MB12_CHICK	ENSGALT00000008091_ENSGALG00000005044	ENSGALT00000008093_SHMT1	ENSGALT00000008096_SMARCC1	ENSGALT00000008098_CXorf34	ENSGALT00000008100_LOC427665	ENSGALT00000008101_LOC417227	ENSGALT00000008103_LOC769837	ENSGALT00000008104_MAP4K4	ENSGALT00000008105_DKC1_CHICK	ENSGALT00000008108_TMEM103	ENSGALT00000008112_MUPCDH	ENSGALT00000008115_PPM1E	ENSGALT00000008117_A3EYS4_CHICK	ENSGALT00000008122_Q5ZK98_CHICK	ENSGALT00000008131_PDC	ENSGALT00000008132_FAM102A	ENSGALT00000008137_GUCY1B2	ENSGALT00000008142_NUP210	ENSGALT00000008145_VINC_CHICK	ENSGALT00000008146_ODR4_CHICK	ENSGALT00000008148_SECR_CHICK	ENSGALT00000008150_SLC5A10	ENSGALT00000008156_B6UVA0_CHICK	ENSGALT00000008158_FAM83G	ENSGALT00000008159_CAMK2G	ENSGALT00000008160_B6UV99_CHICK	ENSGALT00000008163_TMEM80	ENSGALT00000008165_HDAC11	ENSGALT00000008166_C17orf71	ENSGALT00000008172_SLC25A25	ENSGALT00000008174_B9D1	ENSGALT00000008181_GDPD1	ENSGALT00000008185_TPR	ENSGALT00000008187_C1orf25	ENSGALT00000008188_NDST2	ENSGALT00000008191_CUL3	ENSGALT00000008205_LOC769339	ENSGALT00000008207_CES1	ENSGALT00000008215_Q5ZMF7_CHICK	ENSGALT00000008218_PRG4	ENSGALT00000008219_C1orf26	ENSGALT00000008220_FAM124B	ENSGALT00000008222_FBLN2	ENSGALT00000008225_TAF4	ENSGALT00000008226_MYO1H	ENSGALT00000008228_MYO1C_CHICK	ENSGALT00000008230_IVNS1ABP	ENSGALT00000008232_LSM14B	ENSGALT00000008234_DHX40	ENSGALT00000008240_ENSGALG00000005131	ENSGALT00000008241_FAM96B	ENSGALT00000008243_KIAA0913	ENSGALT00000008249_KCTD10	ENSGALT00000008251_RRAD	ENSGALT00000008254_HMCN1	ENSGALT00000008262_SS18L1	ENSGALT00000008264_PDP2	ENSGALT00000008267_C12orf34	ENSGALT00000008270_Q9DFS3_CHICK	ENSGALT00000008274_Q5F3J4_CHICK	ENSGALT00000008280_LOC423740	ENSGALT00000008281_Q9Y621_CHICK	ENSGALT00000008285_CEND1	ENSGALT00000008286_TMEM49	ENSGALT00000008287_PHF2	ENSGALT00000008292_RNPC3	ENSGALT00000008294_GTPBP5	ENSGALT00000008299_FUT11_CHICK	ENSGALT00000008300_HRH3	ENSGALT00000008303_LOC420381	ENSGALT00000008304_TUBD1	ENSGALT00000008310_ENSGALG00000024050	ENSGALT00000008311_SCG2	ENSGALT00000008313_FAM120A	ENSGALT00000008318_CA7	ENSGALT00000008321_Q90796_CHICK	ENSGALT00000008325_SEC24C	ENSGALT00000008333_LOC420383	ENSGALT00000008337_ANKRD13A	ENSGALT00000008339_CCDC86	ENSGALT00000008343_Q90WF6_CHICK	ENSGALT00000008346_ZNRF1	ENSGALT00000008347_VPS37C	ENSGALT00000008354_OLFM3	ENSGALT00000008355_GSTT1	ENSGALT00000008358_RNFT1	ENSGALT00000008360_ACSL3	ENSGALT00000008362_SYNPO2L	ENSGALT00000008364_Q2MCJ7_CHICK	ENSGALT00000008368_WNK2	ENSGALT00000008376_ENSGALG00000005214	ENSGALT00000008381_CACNA1H	ENSGALT00000008383_MOGAT1	ENSGALT00000008386_ENSGALG00000005220	ENSGALT00000008388_CABP1	ENSGALT00000008390_C9orf89	ENSGALT00000008391_A5YMQ0_CHICK	ENSGALT00000008397_MYOZ1	ENSGALT00000008399_DAK	ENSGALT00000008401_DPH5	ENSGALT00000008405_MED13	ENSGALT00000008406_SUSD3	ENSGALT00000008407_USP54	ENSGALT00000008410_EXTL2	ENSGALT00000008413_FGD3	ENSGALT00000008416_CYBASC3	ENSGALT00000008419_Q5ZMQ4_CHICK	ENSGALT00000008424_B3F053_CHICK	ENSGALT00000008427_SGPP2	ENSGALT00000008429_TEKT4	ENSGALT00000008431_D5K9Y5_CHICK	ENSGALT00000008433_BICD2	ENSGALT00000008435_CMTM4	ENSGALT00000008436_GPR88	ENSGALT00000008437_C1QTNF8	ENSGALT00000008438_LOC415795	ENSGALT00000008439_ELP3_CHICK	ENSGALT00000008441_VCAM1	ENSGALT00000008443_Q9IBG2_CHICK	ENSGALT00000008450_SPATA2L	ENSGALT00000008451_SYT9	ENSGALT00000008452_BEAN	ENSGALT00000008454_SEC22C	ENSGALT00000008456_INT2_CHICK	ENSGALT00000008461_ACPL2	ENSGALT00000008462_LOC424816	ENSGALT00000008463_OLFML1	ENSGALT00000008464_RTCD1	ENSGALT00000008466_FANCJ_CHICK	ENSGALT00000008468_LMF1	ENSGALT00000008474_LRRC39	ENSGALT00000008475_TBX4	ENSGALT00000008477_TRIM42	ENSGALT00000008478_ZBTB47	ENSGALT00000008481_CCDC76	ENSGALT00000008482_LOC770733	ENSGALT00000008484_KBTBD5	ENSGALT00000008486_GNG13	ENSGALT00000008489_NB5R2_CHICK	ENSGALT00000008490_PPFIBP2	ENSGALT00000008492_Q5ZHJ7_CHICK	ENSGALT00000008494_HHATL	ENSGALT00000008499_ANXA7	ENSGALT00000008504_CCDC13	ENSGALT00000008505_PPM1D	ENSGALT00000008506_CCBP2	ENSGALT00000008510_Q5ZHX0_CHICK	ENSGALT00000008512_TKT	ENSGALT00000008513_CLSTN2	ENSGALT00000008518_RPUSD1	ENSGALT00000008519_SRFBP1	ENSGALT00000008520_LOX	ENSGALT00000008522_OVCH2	ENSGALT00000008525_Q9YGR8_CHICK	ENSGALT00000008530_NMNAT3	ENSGALT00000008535_LAMA5	ENSGALT00000008538_DCP1A	ENSGALT00000008539_DIRAS2	ENSGALT00000008544_EIF3F	ENSGALT00000008545_RBP1	ENSGALT00000008549_HIAT1	ENSGALT00000008552_SNCAIP	ENSGALT00000008553_GJC2	ENSGALT00000008554_CAC1D_CHICK	ENSGALT00000008556_LOC427700	ENSGALT00000008560_GUK1	ENSGALT00000008563_Q804X3_CHICK	ENSGALT00000008565_Q5ZJS4_CHICK	ENSGALT00000008569_LOC424473	ENSGALT00000008570_CABLES2	ENSGALT00000008572_PPIC	ENSGALT00000008573_LOC415798	ENSGALT00000008576_C20orf151	ENSGALT00000008577_MSLN	ENSGALT00000008580_USP32	ENSGALT00000008583_GATA5_CHICK	ENSGALT00000008587_ZBTB5	ENSGALT00000008588_PRDM6	ENSGALT00000008592_COPB2	ENSGALT00000008603_SORBS1	ENSGALT00000008605_CA4	ENSGALT00000008606_ENSGALG00000005361	ENSGALT00000008607_LOC772204	ENSGALT00000008609_CHDH	ENSGALT00000008613_ZNHIT3	ENSGALT00000008614_NARFL	ENSGALT00000008617_NUDT7	ENSGALT00000008618_MRPS22	ENSGALT00000008619_CCDC100	ENSGALT00000008620_BTBD10	ENSGALT00000008624_C9orf105	ENSGALT00000008627_MYO19	ENSGALT00000008632_WWOX_CHICK	ENSGALT00000008642_SGSM1	ENSGALT00000008644_C1orf35	ENSGALT00000008645_FUNDC2	ENSGALT00000008651_ACTR8	ENSGALT00000008658_WDR32	ENSGALT00000008663_POLR1E	ENSGALT00000008664_WNT3A_CHICK	ENSGALT00000008671_GLO2_CHICK	ENSGALT00000008674_CACNA2D3	ENSGALT00000008677_DYNLRB2	ENSGALT00000008679_LRTM1	ENSGALT00000008680_MRM1	ENSGALT00000008683_AGL	ENSGALT00000008685_BCDO1_CHICK	ENSGALT00000008686_LHX1_CHICK	ENSGALT00000008691_C1orf142	ENSGALT00000008693_HS3ST6	ENSGALT00000008694_SEPX1	ENSGALT00000008698_TEAD1	ENSGALT00000008699_C9orf52	ENSGALT00000008702_FRRS1	ENSGALT00000008708_LOC416541	ENSGALT00000008709_PDLIM1	ENSGALT00000008710_GRHPR	ENSGALT00000008713_Q5ZKF0_CHICK	ENSGALT00000008716_FREM1	ENSGALT00000008721_ALS2CL	ENSGALT00000008724_ZCCHC7	ENSGALT00000008727_PKD1L2	ENSGALT00000008730_Q5F3P6_CHICK	ENSGALT00000008731_PARVA	ENSGALT00000008733_Q98909_CHICK	ENSGALT00000008735_NFIB_CHICK	ENSGALT00000008738_PALMD	ENSGALT00000008739_TMIE	ENSGALT00000008741_C17orf78	ENSGALT00000008746_CCDC66	ENSGALT00000008749_Q5F3P2_CHICK	ENSGALT00000008750_TAD2A_CHICK	ENSGALT00000008752_PLCG2	ENSGALT00000008755_DUSP14	ENSGALT00000008756_SDR42E1	ENSGALT00000008758_RPL3L	ENSGALT00000008760_C3orf63	ENSGALT00000008772_LPPR4	ENSGALT00000008776_TAF1	ENSGALT00000008778_NDUFB10	ENSGALT00000008780_HSD17B2	ENSGALT00000008784_AP1GBP1	ENSGALT00000008788_LPPR5	ENSGALT00000008791_ENSGALG00000005471	ENSGALT00000008793_ARY2_CHICK	ENSGALT00000008796_C7S302_CHICK	ENSGALT00000008799_MPHOSPH6	ENSGALT00000008801_SNX7	ENSGALT00000008802_ENSGALG00000005479	ENSGALT00000008807_LOC769642	ENSGALT00000008808_CAD13_CHICK	ENSGALT00000008816_RPS2	ENSGALT00000008818_ENSGALG00000005492	ENSGALT00000008819_ITGB1BP2	ENSGALT00000008821_MLYCD	ENSGALT00000008826_LOC420403	ENSGALT00000008827_I17RD_CHICK	ENSGALT00000008831_LOC424033	ENSGALT00000008834_HNF1B	ENSGALT00000008839_SETD2	ENSGALT00000008842_DPYD	ENSGALT00000008844_VAMP2	ENSGALT00000008848_CRBB3_CHICK	ENSGALT00000008849_HEATR6	ENSGALT00000008851_KIF9	ENSGALT00000008853_ADRBK2	ENSGALT00000008855_TLL2	ENSGALT00000008859_DYNLL2	ENSGALT00000008861_NTSR1	ENSGALT00000008863_SFRS1_CHICK	ENSGALT00000008864_HES6	ENSGALT00000008865_APPL1	ENSGALT00000008871_C20orf20	ENSGALT00000008872_CAB39	ENSGALT00000008873_ZMYM3	ENSGALT00000008877_Q9DGF7_CHICK	ENSGALT00000008880_Q5F3A3_CHICK	ENSGALT00000008882_ASB14	ENSGALT00000008883_MYO18B	ENSGALT00000008885_ITM2C	ENSGALT00000008888_MICAL2	ENSGALT00000008890_Q6URH5_CHICK	ENSGALT00000008892_LOC424832	ENSGALT00000008893_GPR55	ENSGALT00000008895_GPR35	ENSGALT00000008897_BCAP_CHICK	ENSGALT00000008901_CUEDC1	ENSGALT00000008904_DKK3_CHICK	ENSGALT00000008906_Q9YI60_CHICK	ENSGALT00000008909_D3WGL3_CHICK	ENSGALT00000008914_ENSGALG00000005555	ENSGALT00000008922_MRPS23	ENSGALT00000008925_HB2L_CHICK	ENSGALT00000008928_RWDD3	ENSGALT00000008930_MSI2	ENSGALT00000008932_USP47	ENSGALT00000008936_CCHL_CHICK	ENSGALT00000008938_NOXO1	ENSGALT00000008940_NOLC1	ENSGALT00000008944_AKAP1	ENSGALT00000008945_LOC415814	ENSGALT00000008952_SEZ6L	ENSGALT00000008953_ENSGALG00000005578	ENSGALT00000008954_GFER	ENSGALT00000008955_TMEM56	ENSGALT00000008959_Q5ZI24_CHICK	ENSGALT00000008961_ALG14	ENSGALT00000008962_GALNTL4	ENSGALT00000008974_OMG	ENSGALT00000008976_HPS4	ENSGALT00000008978_K1609_CHICK	ENSGALT00000008981_ZNF598	ENSGALT00000008982_LOC428949	ENSGALT00000008983_TBRG4	ENSGALT00000008986_DNAH12	ENSGALT00000008997_ELOVL3	ENSGALT00000009002_A7M7B7_CHICK	ENSGALT00000009004_SLC44A3	ENSGALT00000009006_CCM2	ENSGALT00000009008_PITX3	ENSGALT00000009009_Q5ZK49_CHICK	ENSGALT00000009011_ARSI	ENSGALT00000009016_CTR9	ENSGALT00000009017_F3	ENSGALT00000009018_PDE12	ENSGALT00000009020_Q9YHB8_CHICK	ENSGALT00000009021_ARF5_CHICK	ENSGALT00000009022_TFP11_CHICK	ENSGALT00000009025_MED12	ENSGALT00000009035_TRPM2	ENSGALT00000009037_MRVI1	ENSGALT00000009040_TCFL5	ENSGALT00000009044_GBF1	ENSGALT00000009045_Q8AUP2_CHICK	ENSGALT00000009049_CEP152	ENSGALT00000009050_LYVE1	ENSGALT00000009051_MYO1G	ENSGALT00000009056_A7M7B8_CHICK	ENSGALT00000009061_LOC422211	ENSGALT00000009062_TMEM150	ENSGALT00000009063_GIMAP5	ENSGALT00000009065_C16orf44	ENSGALT00000009066_Q5ZLM6_CHICK	ENSGALT00000009072_C21orf29	ENSGALT00000009078_Q7ZZZ2_CHICK	ENSGALT00000009079_FOXO4	ENSGALT00000009081_NF1_CHICK	ENSGALT00000009083_ZNF775	ENSGALT00000009084_AMPD3	ENSGALT00000009088_ADM	ENSGALT00000009089_UBE2G2	ENSGALT00000009090_Q9W7K9_CHICK	ENSGALT00000009093_Q5KRA4_CHICK	ENSGALT00000009094_SLC6A7	ENSGALT00000009095_DTWD1	ENSGALT00000009101_PTTG1IP	ENSGALT00000009103_TTC28	ENSGALT00000009107_Q90574_CHICK	ENSGALT00000009109_PSD	ENSGALT00000009112_SPATA5L1	ENSGALT00000009113_ARHGAP29	ENSGALT00000009116_FBXL15	ENSGALT00000009118_KSR1	ENSGALT00000009122_CUEDC2	ENSGALT00000009126_ENSGALG00000021880	ENSGALT00000009128_CRISPLD2	ENSGALT00000009129_NOS2_CHICK	ENSGALT00000009135_Q5ZHR4_CHICK	ENSGALT00000009136_A1EAT1_CHICK	ENSGALT00000009138_ABHD6	ENSGALT00000009140_LOC776050	ENSGALT00000009141_HIF1AN	ENSGALT00000009143_NLK	ENSGALT00000009145_Q5ZLU6_CHICK	ENSGALT00000009146_TMEM97	ENSGALT00000009150_Q5ZJW2_CHICK	ENSGALT00000009152_HSCB	ENSGALT00000009153_IFT20	ENSGALT00000009154_Q5ILG9_CHICK	ENSGALT00000009165_NCKIPSD	ENSGALT00000009168_PKD1	ENSGALT00000009170_Q5F3R5_CHICK	ENSGALT00000009174_ZDHHC7	ENSGALT00000009175_Q71T10_CHICK	ENSGALT00000009180_DGKG	ENSGALT00000009183_SQRDL	ENSGALT00000009186_MTHFSD	ENSGALT00000009188_Q9YI45_CHICK	ENSGALT00000009189_PGFRA_CHICK	ENSGALT00000009190_Q90959_CHICK	ENSGALT00000009192_PDGFRB	ENSGALT00000009196_SLC7A3	ENSGALT00000009201_Q9PVP9_CHICK	ENSGALT00000009205_Q9YGQ9_CHICK	ENSGALT00000009210_Q9PS87_CHICK	ENSGALT00000009211_ENSGALG00000005734	ENSGALT00000009213_Q5ZIM2_CHICK	ENSGALT00000009214_SGSM2	ENSGALT00000009226_COX4NB	ENSGALT00000009229_LOC428705	ENSGALT00000009238_Q7T191_CHICK	ENSGALT00000009240_LOC768665	ENSGALT00000009242_ENSGALG00000005756	ENSGALT00000009246_IFNB_CHICK	ENSGALT00000009253_BIRC7	ENSGALT00000009258_VILL	ENSGALT00000009259_IFNA3_CHICK	ENSGALT00000009261_PKD2L1	ENSGALT00000009265_Q9YHW7_CHICK	ENSGALT00000009267_HMGXB3	ENSGALT00000009269_ZCCHC14	ENSGALT00000009271_BOK_CHICK	ENSGALT00000009276_TEX11	ENSGALT00000009277_ENSGALG00000005776	ENSGALT00000009280_LOC416916	ENSGALT00000009283_FBXO31	ENSGALT00000009289_CCDC117	ENSGALT00000009290_Q6Y2W4_CHICK	ENSGALT00000009292_DNTTIP2	ENSGALT00000009297_ZNF143	ENSGALT00000009299_FARP2	ENSGALT00000009300_D0VX31_CHICK	ENSGALT00000009301_DEPDC6	ENSGALT00000009303_JPH3	ENSGALT00000009304_ABCG2	ENSGALT00000009307_BLOC1S2	ENSGALT00000009308_CP2H1_CHICK	ENSGALT00000009311_Q5ZL88_CHICK	ENSGALT00000009316_ACHA4_CHICK	ENSGALT00000009318_ZNRF3	ENSGALT00000009321_PLCD1	ENSGALT00000009323_KIF24	ENSGALT00000009326_IPO7	ENSGALT00000009327_KREMEN1	ENSGALT00000009328_Sep.02	ENSGALT00000009330_NUDT2	ENSGALT00000009331_COL7A1	ENSGALT00000009333_LOC427400	ENSGALT00000009334_LOC427400	ENSGALT00000009335_KIAA1161	ENSGALT00000009336_TM41B_CHICK	ENSGALT00000009337_BCAR3	ENSGALT00000009343_DLG3	ENSGALT00000009347_C9orf24	ENSGALT00000009349_RNF130	ENSGALT00000009350_C9orf25	ENSGALT00000009353_KCNQ2	ENSGALT00000009355_VIGLN_CHICK	ENSGALT00000009356_SUSD2	ENSGALT00000009357_ENSGALG00000005825	ENSGALT00000009358_DLEC1	ENSGALT00000009362_MNT	ENSGALT00000009363_DNAI1	ENSGALT00000009365_PPP1R7	ENSGALT00000009367_C9orf23	ENSGALT00000009379_ARID3A	ENSGALT00000009384_GDPD2	ENSGALT00000009385_Q6PTX1_CHICK	ENSGALT00000009388_CASKIN1	ENSGALT00000009395_MPDZ	ENSGALT00000009397_IL11RA	ENSGALT00000009401_FNBP1L	ENSGALT00000009403_SRMS	ENSGALT00000009404_HTR2C	ENSGALT00000009407_KIAA0664	ENSGALT00000009408_CA5B	ENSGALT00000009410_TBC1D9B	ENSGALT00000009416_ALOX5	ENSGALT00000009422_ACAA1	ENSGALT00000009423_HEXDC	ENSGALT00000009424_ENSGALG00000005862	ENSGALT00000009426_RDH8	ENSGALT00000009427_PITX1_CHICK	ENSGALT00000009439_BANP	ENSGALT00000009446_MLST8	ENSGALT00000009454_LRCH2	ENSGALT00000009456_C16orf79	ENSGALT00000009457_Q5ZLW4_CHICK	ENSGALT00000009461_DGCR14	ENSGALT00000009462_WSCD1	ENSGALT00000009466_PXDNL	ENSGALT00000009467_PGP_CHICK	ENSGALT00000009468_CCDC18	ENSGALT00000009470_CCDC18	ENSGALT00000009471_LOC416283	ENSGALT00000009474_DGCR2	ENSGALT00000009480_SCUBE2	ENSGALT00000009482_ANUBL1	ENSGALT00000009484_USP8	ENSGALT00000009488_LOC422221	ENSGALT00000009489_LOC416927	ENSGALT00000009491_DND1	ENSGALT00000009493_E4F1	ENSGALT00000009494_PCMTD2	ENSGALT00000009495_RAB7A	ENSGALT00000009496_NRIP3	ENSGALT00000009498_ZDHHC4	ENSGALT00000009500_SQSTM1	ENSGALT00000009501_RPN1	ENSGALT00000009504_TMEM9B	ENSGALT00000009505_GATA2_CHICK	ENSGALT00000009507_Q6X7S8_CHICK	ENSGALT00000009510_EEFSEC	ENSGALT00000009511_Q5F342_CHICK	ENSGALT00000009513_C11orf16	ENSGALT00000009515_GRID2IP	ENSGALT00000009517_FAM69A	ENSGALT00000009518_LAC_CHICK	ENSGALT00000009520_ENSGALG00000005919	ENSGALT00000009524_Q7LZS1_CHICK	ENSGALT00000009527_MGAT4B	ENSGALT00000009535_ST5	ENSGALT00000009537_XAF1	ENSGALT00000009539_MAML1	ENSGALT00000009540_Q5ZI39_CHICK	ENSGALT00000009545_MYT1	ENSGALT00000009548_SLC5A11	ENSGALT00000009552_EVI5	ENSGALT00000009554_AGTR2	ENSGALT00000009555_ENSGALG00000005937	ENSGALT00000009556_LOC771073	ENSGALT00000009557_ENSGALG00000005939	ENSGALT00000009558_GFI1	ENSGALT00000009559_ENSGALG00000021142	ENSGALT00000009562_Q5ZKW6_CHICK	ENSGALT00000009563_Q5ZMF5_CHICK	ENSGALT00000009564_ENSGALG00000005946	ENSGALT00000009566_RPL27A	ENSGALT00000009567_OPRL1	ENSGALT00000009569_LOC416931	ENSGALT00000009570_LTC4S	ENSGALT00000009572_RPAP2	ENSGALT00000009577_ANXA8	ENSGALT00000009580_SLC6A14	ENSGALT00000009581_TRIM66	ENSGALT00000009583_GLMN	ENSGALT00000009584_LOC769646	ENSGALT00000009585_Q5ZJM7_CHICK	ENSGALT00000009586_ARHGAP17	ENSGALT00000009589_ENSGALG00000005964	ENSGALT00000009591_SEC61A1	ENSGALT00000009595_LMO1	ENSGALT00000009596_LMO3	ENSGALT00000009597_Q7T1F1_CHICK	ENSGALT00000009598_LOC423775	ENSGALT00000009599_ENSGALG00000005970	ENSGALT00000009600_RIC3	ENSGALT00000009602_KLHDC6	ENSGALT00000009608_TCEA2	ENSGALT00000009612_KIAA1107	ENSGALT00000009616_OXSR1	ENSGALT00000009619_PA2G4	ENSGALT00000009621_KLH13_CHICK	ENSGALT00000009625_GDF10	ENSGALT00000009626_TUB	ENSGALT00000009627_Q6RV43_CHICK	ENSGALT00000009629_AQP8	ENSGALT00000009631_RUFY1	ENSGALT00000009633_MGLL	ENSGALT00000009635_FIGNL2	ENSGALT00000009637_PDE8A	ENSGALT00000009641_Q5ZHP9_CHICK	ENSGALT00000009642_SLC13A5	ENSGALT00000009646_FSD2	ENSGALT00000009648_Q5ZLT9_CHICK	ENSGALT00000009653_ADAMTS2	ENSGALT00000009656_PRPF6	ENSGALT00000009658_WHDC1	ENSGALT00000009661_LOC416292	ENSGALT00000009662_BTBD8	ENSGALT00000009663_MED31	ENSGALT00000009665_SAMD10	ENSGALT00000009667_HOMER2	ENSGALT00000009670_FAM103A1	ENSGALT00000009671_KIAA0753	ENSGALT00000009675_Q335P7_CHICK	ENSGALT00000009676_Q6EE28_CHICK	ENSGALT00000009680_PASK	ENSGALT00000009683_LOC422229	ENSGALT00000009688_SLC22A13	ENSGALT00000009690_ABHD7	ENSGALT00000009693_Q5ZIX0_CHICK	ENSGALT00000009698_XIRP1_CHICK	ENSGALT00000009699_CNOT6	ENSGALT00000009702_TM6SF1	ENSGALT00000009704_AXUD1	ENSGALT00000009708_BRDT	ENSGALT00000009711_IL13RA1	ENSGALT00000009716_PITPNM3	ENSGALT00000009719_Q5F3N7_CHICK	ENSGALT00000009722_HDGFRP3	ENSGALT00000009725_SNED1	ENSGALT00000009729_UCKL1	ENSGALT00000009730_BNC1	ENSGALT00000009734_RBBP6	ENSGALT00000009737_C2orf54	ENSGALT00000009739_DNAJC5	ENSGALT00000009741_FAM64A	ENSGALT00000009742_Q5ZMA7_CHICK	ENSGALT00000009745_CYP2R1	ENSGALT00000009749_CDC7	ENSGALT00000009756_LOC416935	ENSGALT00000009757_SLC2A11	ENSGALT00000009762_CALC_CHICK	ENSGALT00000009765_CHCHD6	ENSGALT00000009767_CLK4	ENSGALT00000009768_ENSGALG00000006058	ENSGALT00000009769_INSC	ENSGALT00000009776_SCN8A	ENSGALT00000009779_ZBTB46	ENSGALT00000009782_TEKT1	ENSGALT00000009784_A5HMN7_CHICK	ENSGALT00000009788_TNRC6A	ENSGALT00000009792_SMTNL2	ENSGALT00000009795_H6ST2_CHICK	ENSGALT00000009797_O42421_CHICK	ENSGALT00000009801_NDUFAB1	ENSGALT00000009804_SOX6	ENSGALT00000009805_METTL7A	ENSGALT00000009806_RASGEF1C	ENSGALT00000009809_SMAP_CHICK	ENSGALT00000009810_PALB2	ENSGALT00000009812_GPC4	ENSGALT00000009813_TMPRSS12	ENSGALT00000009815_LOC415464	ENSGALT00000009819_LOC769442	ENSGALT00000009820_GPC3	ENSGALT00000009821_DCTN5	ENSGALT00000009825_PLEKHA7	ENSGALT00000009827_ENSGALG00000006091	ENSGALT00000009828_ZGPAT	ENSGALT00000009829_ENSGALG00000006093	ENSGALT00000009833_PHF6	ENSGALT00000009834_ENSGALG00000006095	ENSGALT00000009839_PLXNA1	ENSGALT00000009844_ZFPM1	ENSGALT00000009846_Q5ZJ88_CHICK	ENSGALT00000009849_ARFRP1	ENSGALT00000009854_ADAMTSL3	ENSGALT00000009857_LOC424511	ENSGALT00000009861_FAM122B	ENSGALT00000009862_MAPK8	ENSGALT00000009868_ENSGALG00000006114	ENSGALT00000009871_UBFD1	ENSGALT00000009872_ZC3H18	ENSGALT00000009874_LOC427505	ENSGALT00000009875_LOC430635	ENSGALT00000009877_PIK3C2A	ENSGALT00000009881_RTEL1	ENSGALT00000009890_F122A_CHICK	ENSGALT00000009891_MINA	ENSGALT00000009893_STMN3_CHICK	ENSGALT00000009895_MOSPD1	ENSGALT00000009896_LOC428999	ENSGALT00000009897_C10orf65	ENSGALT00000009904_ARHGAP22	ENSGALT00000009906_PRIC285	ENSGALT00000009909_DIP2B	ENSGALT00000009913_GGA2	ENSGALT00000009918_O42418_CHICK	ENSGALT00000009924_PI4K2A	ENSGALT00000009936_ENDOGL1	ENSGALT00000009939_LOC416300	ENSGALT00000009940_COG7	ENSGALT00000009943_DDX26B	ENSGALT00000009947_HNRNPA0	ENSGALT00000009949_TMEM32	ENSGALT00000009953_WDFY4	ENSGALT00000009957_LRRC8B	ENSGALT00000009958_LRRC18	ENSGALT00000009960_LIMA1	ENSGALT00000009961_LRRC8C	ENSGALT00000009962_Q2YHU5_CHICK	ENSGALT00000009964_ABCC8	ENSGALT00000009966_XYLB	ENSGALT00000009968_C10orf72	ENSGALT00000009970_DPEP1	ENSGALT00000009971_Q2YHU6_CHICK	ENSGALT00000009974_RL13_CHICK	ENSGALT00000009976_SLC9A6	ENSGALT00000009977_NUB1	ENSGALT00000009979_ENSGALG00000006183	ENSGALT00000009980_LASS5	ENSGALT00000009984_CCBL2	ENSGALT00000009986_D0FH75_CHICK	ENSGALT00000009988_FHL1	ENSGALT00000009993_TXNRD3	ENSGALT00000009998_LOC769497	ENSGALT00000010002_Q5ZIC3_CHICK	ENSGALT00000010004_LOC769554	ENSGALT00000010005_RHEB	ENSGALT00000010006_TBC1D20	ENSGALT00000010010_SCNN1B	ENSGALT00000010014_LOC416032	ENSGALT00000010015_GTF2B	ENSGALT00000010020_HM13	ENSGALT00000010023_OTOG	ENSGALT00000010024_SMARCD1	ENSGALT00000010025_Q90X15_CHICK	ENSGALT00000010028_LOC415844	ENSGALT00000010029_ENSGALG00000006214	ENSGALT00000010030_Q8AYG9_CHICK	ENSGALT00000010037_KCNC1	ENSGALT00000010045_KIF1A	ENSGALT00000010046_ANKRD11	ENSGALT00000010048_ACSF3	ENSGALT00000010049_DRGX	ENSGALT00000010051_Q5F430_CHICK	ENSGALT00000010062_KLHL3	ENSGALT00000010067_DIP2A	ENSGALT00000010070_ENSGALG00000006229	ENSGALT00000010072_SERGEF	ENSGALT00000010074_GALNT11	ENSGALT00000010075_ENSGALG00000006234	ENSGALT00000010080_LOC416033	ENSGALT00000010087_PKN2	ENSGALT00000010090_ENSGALG00000006239	ENSGALT00000010094_TUBA1C	ENSGALT00000010095_PABPN1	ENSGALT00000010096_SAAL1	ENSGALT00000010098_KLF15	ENSGALT00000010099_LOC770265	ENSGALT00000010100_LOC770127	ENSGALT00000010103_TRAPPC2L	ENSGALT00000010106_ILKAP	ENSGALT00000010107_PGBD3	ENSGALT00000010112_MAP7D3	ENSGALT00000010115_SPOCK1	ENSGALT00000010117_KIRREL	ENSGALT00000010118_KLHL30	ENSGALT00000010119_Q5ZM93_CHICK	ENSGALT00000010120_ESPNL	ENSGALT00000010121_CCDC37	ENSGALT00000010124_MLL3	ENSGALT00000010126_Q6T7C0_CHICK	ENSGALT00000010128_Q9PSM7_CHICK	ENSGALT00000010129_TPX2	ENSGALT00000010131_TMEM72	ENSGALT00000010134_SCNN1G	ENSGALT00000010135_RACGAP1	ENSGALT00000010137_ECE2	ENSGALT00000010138_MYLK2	ENSGALT00000010141_XRCC2	ENSGALT00000010142_ZXDC	ENSGALT00000010145_ENSGALG00000006280	ENSGALT00000010146_GTF2H1	ENSGALT00000010149_GALNS	ENSGALT00000010150_THAP4	ENSGALT00000010154_ENSGALG00000006340	ENSGALT00000010155_USP31	ENSGALT00000010161_HS3ST4	ENSGALT00000010164_ACTR3B	ENSGALT00000010165_ENSGALG00000006293	ENSGALT00000010168_Q03793_CHICK	ENSGALT00000010171_SON	ENSGALT00000010176_TRPC7	ENSGALT00000010179_ATG4B_CHICK	ENSGALT00000010181_LDHA_CHICK	ENSGALT00000010182_JMJD5	ENSGALT00000010186_LOC428958	ENSGALT00000010189_ENSGALG00000006302	ENSGALT00000010192_CTU2	ENSGALT00000010194_Q5ZMV6_CHICK	ENSGALT00000010196_UROC1	ENSGALT00000010199_NSMCE1	ENSGALT00000010200_LOC771171	ENSGALT00000010203_DFNB31	ENSGALT00000010204_HDAC7	ENSGALT00000010207_TSG101	ENSGALT00000010210_DPP6	ENSGALT00000010211_ANKRD22	ENSGALT00000010213_Q5ZJ84_CHICK	ENSGALT00000010216_LOC769577	ENSGALT00000010219_A7Z095_CHICK	ENSGALT00000010221_CLCA2	ENSGALT00000010222_LOC424523	ENSGALT00000010225_PFKFB3	ENSGALT00000010226_ENSGALG00000006325	ENSGALT00000010228_MIF_CHICK	ENSGALT00000010230_FBXL21	ENSGALT00000010231_CHCHD4	ENSGALT00000010235_STAMBPL1	ENSGALT00000010237_RBM17	ENSGALT00000010241_PAXIP1	ENSGALT00000010245_DDX51	ENSGALT00000010250_LOC416308	ENSGALT00000010251_UEVLD	ENSGALT00000010255_TMEM43	ENSGALT00000010258_D2HGDH	ENSGALT00000010260_RAPGEF3	ENSGALT00000010265_DOPD_CHICK	ENSGALT00000010268_CH25H	ENSGALT00000010269_ENDOU	ENSGALT00000010271_GAL3ST2	ENSGALT00000010272_SPTY2D1	ENSGALT00000010275_XPC	ENSGALT00000010276_TMEM86A	ENSGALT00000010279_H2AY_CHICK	ENSGALT00000010282_NEU4	ENSGALT00000010283_HTR5A	ENSGALT00000010286_CABIN1	ENSGALT00000010291_ENSGALG00000006366	ENSGALT00000010292_PHS2_CHICK	ENSGALT00000010293_PTPN5	ENSGALT00000010296_C5orf24	ENSGALT00000010301_TM4SF19	ENSGALT00000010302_TMC3	ENSGALT00000010304_Q5ZLQ2_CHICK	ENSGALT00000010311_IFIT5	ENSGALT00000010312_UBXD7	ENSGALT00000010315_RNF32	ENSGALT00000010317_Q70XC4_CHICK	ENSGALT00000010318_LOC770446	ENSGALT00000010319_CRKL	ENSGALT00000010322_RNF168	ENSGALT00000010323_GPR112	ENSGALT00000010324_IL9R	ENSGALT00000010325_WDR53	ENSGALT00000010326_LOC415472	ENSGALT00000010329_FBXO45	ENSGALT00000010330_MESDC1	ENSGALT00000010333_OSBPL5	ENSGALT00000010339_DDX46	ENSGALT00000010342_C3orf34	ENSGALT00000010346_PIGX	ENSGALT00000010348_Q5ZKD3_CHICK	ENSGALT00000010350_VGLL1	ENSGALT00000010352_KIAA1199	ENSGALT00000010354_CD40L_CHICK	ENSGALT00000010356_SEC24A	ENSGALT00000010357_Q5F3U4_CHICK	ENSGALT00000010361_F108C_CHICK	ENSGALT00000010362_SLC16A12	ENSGALT00000010365_KLHL22	ENSGALT00000010366_KCTD5	ENSGALT00000010368_PHF15	ENSGALT00000010371_Q5F431_CHICK	ENSGALT00000010372_PAK2	ENSGALT00000010375_SYCC_CHICK	ENSGALT00000010381_MED15	ENSGALT00000010382_PANK1	ENSGALT00000010385_C16orf42	ENSGALT00000010386_UBE2B	ENSGALT00000010387_AQP12	ENSGALT00000010388_NOM1	ENSGALT00000010393_GAL3ST4	ENSGALT00000010394_GNPTG	ENSGALT00000010396_Q49L21_CHICK	ENSGALT00000010400_ARNT2	ENSGALT00000010402_ENSGALG00000022990	ENSGALT00000010405_PHLDA2	ENSGALT00000010406_Q90WI0_CHICK	ENSGALT00000010407_DUSP15	ENSGALT00000010411_ENSGALG00000006449	ENSGALT00000010414_UNKL	ENSGALT00000010423_SMPD4	ENSGALT00000010426_C16orf45	ENSGALT00000010432_TTLL9	ENSGALT00000010438_CCDC72	ENSGALT00000010439_PDRG1	ENSGALT00000010440_CCDC51	ENSGALT00000010442_XKR7	ENSGALT00000010448_ENSGALG00000006470	ENSGALT00000010452_SLCO2A1	ENSGALT00000010455_KCNQ1	ENSGALT00000010457_PLXNA4B	ENSGALT00000010464_KIAA0430	ENSGALT00000010471_HTR7	ENSGALT00000010473_C20orf160	ENSGALT00000010476_Q8JHX2_CHICK	ENSGALT00000010479_FAH	ENSGALT00000010481_AMOTL2	ENSGALT00000010483_ENSGALG00000006485	ENSGALT00000010484_RPP30	ENSGALT00000010488_Q9YI44_CHICK	ENSGALT00000010489_CHCHD3	ENSGALT00000010490_SCN3B	ENSGALT00000010494_GRAMD1B	ENSGALT00000010495_ENSGALG00000006495	ENSGALT00000010497_LOC422251	ENSGALT00000010500_PTPRN2	ENSGALT00000010504_GGTLA1	ENSGALT00000010507_PCGF5	ENSGALT00000010510_ENSGALG00000006504	ENSGALT00000010511_ZFAND6	ENSGALT00000010518_ASAM	ENSGALT00000010519_Q9IAI3_CHICK	ENSGALT00000010523_Q9W6F2_CHICK	ENSGALT00000010526_Q71SY9_CHICK	ENSGALT00000010527_BSH_CHICK	ENSGALT00000010528_MTHFS	ENSGALT00000010530_C11orf63	ENSGALT00000010533_MYH11_CHICK	ENSGALT00000010536_TRPM5	ENSGALT00000010538_HCK	ENSGALT00000010542_Q5F3M3_CHICK	ENSGALT00000010544_NCAPG2	ENSGALT00000010550_ENSGALG00000006526	ENSGALT00000010558_PEX11A	ENSGALT00000010560_TBX3_CHICK	ENSGALT00000010562_TBC1D12	ENSGALT00000010564_Q7LZ73_CHICK	ENSGALT00000010570_Q5F348_CHICK	ENSGALT00000010572_LOC770936	ENSGALT00000010576_ENSGALG00000006548	ENSGALT00000010578_Q805A7_CHICK	ENSGALT00000010584_IGF2_CHICK	ENSGALT00000010585_ENSGALG00000006556	ENSGALT00000010589_WDR60	ENSGALT00000010590_ENSGALG00000006559	ENSGALT00000010592_Q7ZZB3_CHICK	ENSGALT00000010594_MCF2	ENSGALT00000010597_DNAJB11	ENSGALT00000010598_Q4GWZ4_CHICK	ENSGALT00000010599_TBCC1_CHICK	ENSGALT00000010602_UBASH3B	ENSGALT00000010607_TM9SF4	ENSGALT00000010611_LOC776047	ENSGALT00000010618_SETD5	ENSGALT00000010623_Q56IA1_CHICK	ENSGALT00000010624_GRM3	ENSGALT00000010627_ENSGALG00000006578	ENSGALT00000010628_PLIN1	ENSGALT00000010631_LOC419749	ENSGALT00000010632_Q5F3Y0_CHICK	ENSGALT00000010633_ENSGALG00000006584	ENSGALT00000010634_TMEM20	ENSGALT00000010635_PLAGL2	ENSGALT00000010637_C22orf36	ENSGALT00000010639_SORL_CHICK	ENSGALT00000010644_CLDN18	ENSGALT00000010645_Q8AWB4_CHICK	ENSGALT00000010647_Q5ZL58_CHICK	ENSGALT00000010648_DZIP1L	ENSGALT00000010650_ZMYND11	ENSGALT00000010653_A4GNT	ENSGALT00000010655_MTMR14	ENSGALT00000010657_SYT8	ENSGALT00000010662_Q1EGJ8_CHICK	ENSGALT00000010664_KIAA1324L	ENSGALT00000010666_C22orf13	ENSGALT00000010667_LOC770392	ENSGALT00000010668_EPHB1	ENSGALT00000010674_KIF7	ENSGALT00000010675_ASXL1	ENSGALT00000010676_CATD_CHICK	ENSGALT00000010677_TECTA	ENSGALT00000010679_C20orf112	ENSGALT00000010681_BCCIP	ENSGALT00000010684_FBXO3	ENSGALT00000010687_C10orf4	ENSGALT00000010690_ATP11C	ENSGALT00000010691_ATP11C	ENSGALT00000010703_UPB1	ENSGALT00000010709_COMMD7	ENSGALT00000010711_ENSGALG00000006631	ENSGALT00000010715_CEP63_CHICK	ENSGALT00000010717_C7orf23	ENSGALT00000010718_Q4W5Z3_CHICK	ENSGALT00000010721_ARL13A	ENSGALT00000010722_XKRX	ENSGALT00000010723_GRIK4	ENSGALT00000010724_Q5ZLQ5_CHICK	ENSGALT00000010730_DPOG1_CHICK	ENSGALT00000010732_LOC776661	ENSGALT00000010736_Q5W4S3_CHICK	ENSGALT00000010738_LIPH	ENSGALT00000010751_DUSP8	ENSGALT00000010755_CYTSA_CHICK	ENSGALT00000010756_TMEM41A	ENSGALT00000010758_OGG1	ENSGALT00000010760_DIP2C	ENSGALT00000010763_Q6VXX8_CHICK	ENSGALT00000010764_MAP3K13	ENSGALT00000010765_LOC419035	ENSGALT00000010770_FANCI	ENSGALT00000010774_LOC423097	ENSGALT00000010780_ARHGEF12	ENSGALT00000010783_TENP	ENSGALT00000010788_PPP1R3C	ENSGALT00000010789_PRPF18	ENSGALT00000010791_LARP5	ENSGALT00000010793_P87381_CHICK	ENSGALT00000010794_BPIL3	ENSGALT00000010795_ENSGALG00000006675	ENSGALT00000010798_LOC416049	ENSGALT00000010800_EHHADH	ENSGALT00000010803_BRSK2	ENSGALT00000010805_C10orf30	ENSGALT00000010806_PDLI4_CHICK	ENSGALT00000010811_TADA3L	ENSGALT00000010812_ABHD2	ENSGALT00000010813_ECHDC3	ENSGALT00000010814_ARPC4	ENSGALT00000010816_ENSGALG00000006693	ENSGALT00000010817_UPF2	ENSGALT00000010819_BCR	ENSGALT00000010823_TOLIP_CHICK	ENSGALT00000010826_LOC416599	ENSGALT00000010829_ENSGALG00000006699	ENSGALT00000010831_C10orf47	ENSGALT00000010834_MFGE8	ENSGALT00000010835_Q5ZM18_CHICK	ENSGALT00000010839_VPS8	ENSGALT00000010840_FER1L3	ENSGALT00000010845_Q5ZIM3_CHICK	ENSGALT00000010849_NOX1	ENSGALT00000010851_LOC425481	ENSGALT00000010853_RAB36	ENSGALT00000010857_RTDR1	ENSGALT00000010861_CCD61_CHICK	ENSGALT00000010863_ENSGALG00000006716	ENSGALT00000010866_Q98UI9_CHICK	ENSGALT00000010867_ENSGALG00000006740	ENSGALT00000010869_LOC771289	ENSGALT00000010871_GNAZ	ENSGALT00000010874_TRIM29	ENSGALT00000010875_IDI1	ENSGALT00000010877_ENSGALG00000006724	ENSGALT00000010884_Q9I8D9_CHICK	ENSGALT00000010885_CP26A_CHICK	ENSGALT00000010888_PM5	ENSGALT00000010892_CYP26C1	ENSGALT00000010894_ISG20L1	ENSGALT00000010897_CDK5RAP1	ENSGALT00000010901_PVRL1	ENSGALT00000010905_ENSGALG00000006746	ENSGALT00000010908_WDR37	ENSGALT00000010909_DET1	ENSGALT00000010912_MUC2	ENSGALT00000010915_USP2	ENSGALT00000010917_BPI	ENSGALT00000010920_C1QTNF5	ENSGALT00000010922_Q5ZLS0_CHICK	ENSGALT00000010930_Q5W4T2_CHICK	ENSGALT00000010935_Q5W4T3_CHICK	ENSGALT00000010939_Q5ZJ05_CHICK	ENSGALT00000010946_DEPDC5	ENSGALT00000010950_LOC416053	ENSGALT00000010951_LOC776736	ENSGALT00000010956_RPS15A	ENSGALT00000010958_TRMT12	ENSGALT00000010963_KLHDC8B	ENSGALT00000010964_Q5ZL20_CHICK	ENSGALT00000010965_HHEX_CHICK	ENSGALT00000010966_ENSGALG00000024153	ENSGALT00000010967_LOC419755	ENSGALT00000010970_MRPL46	ENSGALT00000010973_PLOD2	ENSGALT00000010974_LOC416055	ENSGALT00000010976_SYTL4	ENSGALT00000010978_CCDC71	ENSGALT00000010979_Q5F4B4_CHICK	ENSGALT00000010981_Q5ZMS0_CHICK	ENSGALT00000010982_Q5F3K6_CHICK	ENSGALT00000010983_VSTM2L	ENSGALT00000010984_NTRK3	ENSGALT00000010990_ABCG4	ENSGALT00000010991_SRPX2	ENSGALT00000010993_ADARB2	ENSGALT00000011000_Q5W4U0_CHICK	ENSGALT00000011005_C20orf134	ENSGALT00000011006_ODF2L	ENSGALT00000011008_Q5ZJW1_CHICK	ENSGALT00000011009_MIZF	ENSGALT00000011010_PLSCR5	ENSGALT00000011011_TSPAN6	ENSGALT00000011014_Q8JJC0_CHICK	ENSGALT00000011015_TTC36	ENSGALT00000011018_LOC425332	ENSGALT00000011020_Q5ZHU8_CHICK	ENSGALT00000011022_Q9YGM1_CHICK	ENSGALT00000011024_AGBL1	ENSGALT00000011029_Q6YDP0_CHICK	ENSGALT00000011032_USP19	ENSGALT00000011035_KLHL25	ENSGALT00000011038_SMG1	ENSGALT00000011039_CHID1	ENSGALT00000011044_WFDC2	ENSGALT00000011045_ENSGALG00000006832	ENSGALT00000011058_B3VE14_CHICK	ENSGALT00000011059_CPB1	ENSGALT00000011061_SNX21	ENSGALT00000011062_TSPAN4	ENSGALT00000011065_LOC416959	ENSGALT00000011067_Q9DEH3_CHICK	ENSGALT00000011071_AKAP13	ENSGALT00000011073_POLR2L	ENSGALT00000011074_ACOT8	ENSGALT00000011075_NCBP2	ENSGALT00000011077_SYT17	ENSGALT00000011080_ZSWIM3	ENSGALT00000011083_Q9YGQ6_CHICK	ENSGALT00000011084_ZSWIM1	ENSGALT00000011085_QARS	ENSGALT00000011088_NEURL2	ENSGALT00000011090_Q92062_CHICK	ENSGALT00000011092_Q5ZII8_CHICK	ENSGALT00000011096_ACSF2	ENSGALT00000011101_SPATA20	ENSGALT00000011102_C22orf30	ENSGALT00000011103_SV2B	ENSGALT00000011107_COQ7	ENSGALT00000011108_ENSGALG00000006862	ENSGALT00000011109_SHC1	ENSGALT00000011110_COL24A1	ENSGALT00000011117_LOC770123	ENSGALT00000011121_QRICH1	ENSGALT00000011126_ENSGALG00000006872	ENSGALT00000011134_RASSF7	ENSGALT00000011138_Q5ZIJ5_CHICK	ENSGALT00000011141_KLHL4	ENSGALT00000011144_LRRC56	ENSGALT00000011145_SLC38A10	ENSGALT00000011151_C17orf56	ENSGALT00000011156_LOC415505	ENSGALT00000011158_TMC7_CHICK	ENSGALT00000011162_ITIH5	ENSGALT00000011167_C5H3Z3_CHICK	ENSGALT00000011168_AZI1	ENSGALT00000011172_EIF4ENIF1	ENSGALT00000011174_ENSGALG00000006899	ENSGALT00000011176_AATK	ENSGALT00000011178_Sep.08	ENSGALT00000011195_DLG1	ENSGALT00000011200_TMC5	ENSGALT00000011201_CPEB3	ENSGALT00000011205_NXPH3	ENSGALT00000011206_BAIAP2	ENSGALT00000011207_GDE1	ENSGALT00000011211_CHKA	ENSGALT00000011214_POF1B	ENSGALT00000011216_Q5H7M6_CHICK	ENSGALT00000011217_LOC428244	ENSGALT00000011221_LOC416613	ENSGALT00000011222_CLDN22	ENSGALT00000011224_DALRD3	ENSGALT00000011226_O42424_CHICK	ENSGALT00000011227_SLC12A5	ENSGALT00000011230_ENSGALG00000006933	ENSGALT00000011231_PATZ1	ENSGALT00000011235_BTAF1	ENSGALT00000011236_WDR6	ENSGALT00000011237_P4HTM	ENSGALT00000011238_RPTOR	ENSGALT00000011247_Q5ZHU4_CHICK	ENSGALT00000011249_ENSGALG00000006941	ENSGALT00000011250_PIK3IP1	ENSGALT00000011251_DUSP11	ENSGALT00000011255_BDH_CHICK	ENSGALT00000011260_CHD2	ENSGALT00000011264_LOC423820	ENSGALT00000011268_CCNJ	ENSGALT00000011269_ARIH2	ENSGALT00000011270_VWA3A	ENSGALT00000011272_COL27A1	ENSGALT00000011276_RN185_CHICK	ENSGALT00000011280_LOC422079	ENSGALT00000011281_ENSGALG00000023344	ENSGALT00000011283_C12orf43	ENSGALT00000011284_ZNF518	ENSGALT00000011292_CDK5RAP2	ENSGALT00000011300_Q5ZMI3_CHICK	ENSGALT00000011304_PRKAR2A	ENSGALT00000011306_ENSGALG00000023311	ENSGALT00000011307_LOC416968	ENSGALT00000011310_MCTP2	ENSGALT00000011312_EEF2K	ENSGALT00000011313_TDT_CHICK	ENSGALT00000011317_ENSGALG00000006986	ENSGALT00000011318_ENSGALG00000006987	ENSGALT00000011319_ENSGALG00000006988	ENSGALT00000011320_LOC423822	ENSGALT00000011329_Q5ZKF9_CHICK	ENSGALT00000011332_COT2_CHICK	ENSGALT00000011337_LOC771388	ENSGALT00000011338_HTR3A	ENSGALT00000011341_KNDC1	ENSGALT00000011343_POLR3E	ENSGALT00000011344_NCOA5	ENSGALT00000011346_ZBTB16	ENSGALT00000011347_ARRDC4	ENSGALT00000011349_PYROXD2	ENSGALT00000011350_Q9DDD2_CHICK	ENSGALT00000011355_PGPEP1L	ENSGALT00000011356_Q5ZJW9_CHICK	ENSGALT00000011358_PRKAR2A	ENSGALT00000011363_REXO2	ENSGALT00000011366_CPNE8	ENSGALT00000011371_ENSGALG00000007028	ENSGALT00000011375_ENSGALG00000007030	ENSGALT00000011377_ENSGALG00000007031	ENSGALT00000011378_ENSGALG00000007032	ENSGALT00000011379_ENSGALG00000007033	ENSGALT00000011381_RPP14	ENSGALT00000011385_PITRM1	ENSGALT00000011390_SAPS3_CHICK	ENSGALT00000011395_ASTN2	ENSGALT00000011398_P81267_CHICK	ENSGALT00000011403_ACAP2_CHICK	ENSGALT00000011407_HDX_CHICK	ENSGALT00000011408_CCDC40	ENSGALT00000011411_LOC417691	ENSGALT00000011413_GPR123	ENSGALT00000011418_GALA_CHICK	ENSGALT00000011421_TRIM32	ENSGALT00000011422_C3orf21	ENSGALT00000011423_PXK	ENSGALT00000011424_FAM43A	ENSGALT00000011427_TBC1D16	ENSGALT00000011429_LOC430530	ENSGALT00000011432_Q5ZHW9_CHICK	ENSGALT00000011438_FZD8_CHICK	ENSGALT00000011440_O93482_CHICK	ENSGALT00000011442_GJD4	ENSGALT00000011444_LOC425347	ENSGALT00000011445_CBX8	ENSGALT00000011448_ADAMTS17	ENSGALT00000011449_OTOA	ENSGALT00000011460_ATP13A3	ENSGALT00000011465_CCNY	ENSGALT00000011466_Q6B842_CHICK	ENSGALT00000011467_Q5ZJR5_CHICK	ENSGALT00000011469_PAPPA	ENSGALT00000011470_SHROOM1	ENSGALT00000011472_Q7T3L4_CHICK	ENSGALT00000011476_DUSP12	ENSGALT00000011479_UNC119B	ENSGALT00000011482_CPN1	ENSGALT00000011484_LYSMD4	ENSGALT00000011485_CYTH1	ENSGALT00000011487_Q5F385_CHICK	ENSGALT00000011489_D0VX32_CHICK	ENSGALT00000011490_RPS6KA6	ENSGALT00000011493_KIF21A	ENSGALT00000011499_Q6QLQ6_CHICK	ENSGALT00000011501_Q5ZJF7_CHICK	ENSGALT00000011502_KIAA0152	ENSGALT00000011505_PDHB	ENSGALT00000011507_LRRC15	ENSGALT00000011513_Q8JGT3_CHICK	ENSGALT00000011514_ENSGALG00000007107	ENSGALT00000011518_KCTD6	ENSGALT00000011519_LINS1	ENSGALT00000011522_Q90996_CHICK	ENSGALT00000011523_TENA_CHICK	ENSGALT00000011532_LOC422276	ENSGALT00000011537_ENSGALG00000007122	ENSGALT00000011538_ENSGALG00000007123	ENSGALT00000011539_POP5	ENSGALT00000011542_Q0PVE6_CHICK	ENSGALT00000011543_AFF4	ENSGALT00000011547_FADS1	ENSGALT00000011550_Q5F3C9_CHICK	ENSGALT00000011555_ACOX2	ENSGALT00000011556_ENSGALG00000007133	ENSGALT00000011558_ENSGALG00000007135	ENSGALT00000011561_ZCCHC10	ENSGALT00000011562_MED28	ENSGALT00000011563_FAM107A	ENSGALT00000011565_LRRK1	ENSGALT00000011567_ABCD2	ENSGALT00000011568_RNF10	ENSGALT00000011570_SIK3	ENSGALT00000011576_DYNLL1	ENSGALT00000011578_PSCD3	ENSGALT00000011583_OPA1_CHICK	ENSGALT00000011586_BRWD3	ENSGALT00000011587_FAM3D	ENSGALT00000011588_Q5F412_CHICK	ENSGALT00000011589_ENSGALG00000020999	ENSGALT00000011591_CHSY1	ENSGALT00000011592_RMI2_CHICK	ENSGALT00000011594_FAM46D	ENSGALT00000011597_ARHGAP36	ENSGALT00000011598_LOC427844	ENSGALT00000011608_CLEC16A	ENSGALT00000011609_C3orf67	ENSGALT00000011610_EPC1	ENSGALT00000011612_Q5ZKP1_CHICK	ENSGALT00000011613_CIITA	ENSGALT00000011614_FHIT	ENSGALT00000011615_Q9PT85_CHICK	ENSGALT00000011616_Q50L61_CHICK	ENSGALT00000011621_A6NAB8_CHICK	ENSGALT00000011622_ATP13A5	ENSGALT00000011627_ENSGALG00000007180	ENSGALT00000011631_C3orf14	ENSGALT00000011632_ERGIC2	ENSGALT00000011634_FEZF2	ENSGALT00000011638_C9orf91	ENSGALT00000011641_KIFAP3	ENSGALT00000011643_ATP6V1G1	ENSGALT00000011644_KITH_CHICK	ENSGALT00000011646_HRASLS	ENSGALT00000011647_TMC6	ENSGALT00000011648_GATC	ENSGALT00000011651_ARL16	ENSGALT00000011652_TRIAP1	ENSGALT00000011655_MRPL12	ENSGALT00000011657_RAB3IL1	ENSGALT00000011659_ENSGALG00000007204	ENSGALT00000011661_COX6A1	ENSGALT00000011662_LOC416633	ENSGALT00000011664_ENSGALG00000007208	ENSGALT00000011670_CDH22	ENSGALT00000011678_ENSGALG00000007214	ENSGALT00000011680_KIF5B	ENSGALT00000011682_FAM18A	ENSGALT00000011683_BEST1	ENSGALT00000011685_C3orf59	ENSGALT00000011689_Q6Q273_CHICK	ENSGALT00000011691_HGS	ENSGALT00000011695_A5JNH0_CHICK	ENSGALT00000011697_MSI1	ENSGALT00000011699_DYSFIP1	ENSGALT00000011701_ENSGALG00000007231	ENSGALT00000011702_ENSGALG00000007232	ENSGALT00000011703_PDIA1_CHICK	ENSGALT00000011704_CLCN5	ENSGALT00000011708_PLA2G1B	ENSGALT00000011710_THOC4	ENSGALT00000011712_ENSGALG00000007239	ENSGALT00000011714_NUBP1	ENSGALT00000011717_SLITRK4	ENSGALT00000011720_SIRT4	ENSGALT00000011721_ENSGALG00000007245	ENSGALT00000011725_ELMO2	ENSGALT00000011730_ENSGALG00000007248	ENSGALT00000011731_RLA0_CHICK	ENSGALT00000011734_PCYT2	ENSGALT00000011736_ANKDD1A	ENSGALT00000011741_IL1RAP	ENSGALT00000011742_ARHGAP12	ENSGALT00000011745_Q90591_CHICK	ENSGALT00000011746_GBRB4_CHICK	ENSGALT00000011749_TEKT5	ENSGALT00000011751_LOC424909	ENSGALT00000011753_EMP2	ENSGALT00000011754_SPG21	ENSGALT00000011756_CLDN16	ENSGALT00000011767_ENSGALG00000010831	ENSGALT00000011768_ZNF438	ENSGALT00000011769_MVD	ENSGALT00000011770_CADPS	ENSGALT00000011779_GABRA3	ENSGALT00000011781_Q9PT86_CHICK	ENSGALT00000011782_RN166_CHICK	ENSGALT00000011784_HSPA4	ENSGALT00000011789_GCN1L1	ENSGALT00000011792_RNF214	ENSGALT00000011793_GRIN2A	ENSGALT00000011797_CNGA2	ENSGALT00000011798_ENSGALG00000007283	ENSGALT00000011802_Q5F394_CHICK	ENSGALT00000011803_SNTAN_CHICK	ENSGALT00000011806_PRRG3	ENSGALT00000011807_VWA5B2	ENSGALT00000011808_C16orf72	ENSGALT00000011809_Q5ZLY7_CHICK	ENSGALT00000011813_MAFG_CHICK	ENSGALT00000011815_Q5QHS1_CHICK	ENSGALT00000011817_THOC7	ENSGALT00000011818_PYCR2	ENSGALT00000011820_ATXN7	ENSGALT00000011823_DNMBP	ENSGALT00000011825_NME1	ENSGALT00000011827_UBP7_CHICK	ENSGALT00000011830_LOC771630	ENSGALT00000011831_CEP164	ENSGALT00000011832_CLDN2	ENSGALT00000011834_CARHSP1	ENSGALT00000011836_PSMD6	ENSGALT00000011839_ENSGALG00000007320	ENSGALT00000011840_CCDC64	ENSGALT00000011850_Q9DEC7_CHICK	ENSGALT00000011852_Q5ZJ50_CHICK	ENSGALT00000011853_NDFIP1	ENSGALT00000011857_Q5ZJ21_CHICK	ENSGALT00000011863_SVIL	ENSGALT00000011865_PRICKLE2	ENSGALT00000011866_LOC415529	ENSGALT00000011867_ABAT	ENSGALT00000011869_LOC427511	ENSGALT00000011870_A0FK60_CHICK	ENSGALT00000011874_TMPRSS5	ENSGALT00000011876_TMPRSS13	ENSGALT00000011877_MED19	ENSGALT00000011879_Q5F3R3_CHICK	ENSGALT00000011882_TMEM114	ENSGALT00000011883_KIAA1462	ENSGALT00000011886_RASL12	ENSGALT00000011887_TXNDC14	ENSGALT00000011888_PAPD1	ENSGALT00000011890_SPAG9	ENSGALT00000011893_MTFMT	ENSGALT00000011895_CIT	ENSGALT00000011897_MAP3K8	ENSGALT00000011898_BCL6_CHICK	ENSGALT00000011900_CILP	ENSGALT00000011901_BAMBI	ENSGALT00000011903_SST	ENSGALT00000011905_Q2THW4_CHICK	ENSGALT00000011909_Q90VW0_CHICK	ENSGALT00000011910_PARP16	ENSGALT00000011913_A2BP1	ENSGALT00000011918_WFIKKN2	ENSGALT00000011922_PUNC	ENSGALT00000011926_YPEL4	ENSGALT00000011928_CCDC60	ENSGALT00000011932_WAC	ENSGALT00000011936_SERPING1	ENSGALT00000011937_CDA	ENSGALT00000011938_HSPB8	ENSGALT00000011939_SSNA1	ENSGALT00000011942_Q5ZIU4_CHICK	ENSGALT00000011945_GTF3C1	ENSGALT00000011947_SRRM4	ENSGALT00000011955_ADAMTS9	ENSGALT00000011965_ABCC2	ENSGALT00000011968_TAOK3_CHICK	ENSGALT00000011975_PEBP1	ENSGALT00000011976_YIPF5	ENSGALT00000011978_TMPRSS4	ENSGALT00000011983_MPP7	ENSGALT00000011985_SCN4B	ENSGALT00000011986_LOC415537	ENSGALT00000011990_Q9PU42_CHICK	ENSGALT00000011994_SH3RF2	ENSGALT00000011997_ARMC4	ENSGALT00000011998_Q6PVZ9_CHICK	ENSGALT00000012001_Q6Q1Q8_CHICK	ENSGALT00000012004_LOC423134	ENSGALT00000012007_Q8UUR2_CHICK	ENSGALT00000012011_PPRC1	ENSGALT00000012014_C20orf174	ENSGALT00000012017_MKX	ENSGALT00000012024_MAGI1	ENSGALT00000012031_LOC771647	ENSGALT00000012032_LOC425334	ENSGALT00000012034_ENSGALG00000007436	ENSGALT00000012036_DPP8	ENSGALT00000012038_C11orf60	ENSGALT00000012042_LOC768660	ENSGALT00000012045_MPG	ENSGALT00000012049_A0FK59_CHICK	ENSGALT00000012050_ENSGALG00000007449	ENSGALT00000012054_ENSGALG00000022637	ENSGALT00000012057_Q8UWH0_CHICK	ENSGALT00000012060_HBPI_CHICK	ENSGALT00000012067_CTSZ	ENSGALT00000012068_HBAD_CHICK	ENSGALT00000012071_COX15	ENSGALT00000012073_Q8JHV3_CHICK	ENSGALT00000012074_SLC25A26	ENSGALT00000012079_Q8UWG9_CHICK	ENSGALT00000012081_LOC771359	ENSGALT00000012082_Q8UWG8_CHICK	ENSGALT00000012083_PCYT1A	ENSGALT00000012087_LOC424916	ENSGALT00000012088_SLC25A28	ENSGALT00000012093_PTAD1_CHICK	ENSGALT00000012094_LOC422298	ENSGALT00000012098_LRIG1	ENSGALT00000012103_C21orf58	ENSGALT00000012104_ZNF185	ENSGALT00000012106_CNNM1	ENSGALT00000012108_DDX54	ENSGALT00000012111_CO044_CHICK	ENSGALT00000012114_LARS	ENSGALT00000012116_NCKX1_CHICK	ENSGALT00000012118_MUC4	ENSGALT00000012122_DENND4A	ENSGALT00000012126_P2RX3	ENSGALT00000012128_LOC424917	ENSGALT00000012129_KMO	ENSGALT00000012130_Q9PVJ0_CHICK	ENSGALT00000012131_ENSGALG00000007505	ENSGALT00000012133_MASTL	ENSGALT00000012137_HPSE2	ENSGALT00000012140_Q8QGC2_CHICK	ENSGALT00000012141_CETN2	ENSGALT00000012142_LOC422304	ENSGALT00000012144_Q92070_CHICK	ENSGALT00000012146_MORC2	ENSGALT00000012147_C21orf70	ENSGALT00000012148_ITFG3	ENSGALT00000012149_SFRP5	ENSGALT00000012154_RBM27	ENSGALT00000012157_ACBD5_CHICK	ENSGALT00000012159_SSRP1_CHICK	ENSGALT00000012164_ABCC3	ENSGALT00000012173_LOC422305	ENSGALT00000012174_Q90VV7_CHICK	ENSGALT00000012177_TCERG1	ENSGALT00000012179_ENSGALG00000007525	ENSGALT00000012180_LOC428714	ENSGALT00000012184_NPEPL1	ENSGALT00000012185_LUC7L	ENSGALT00000012188_LOC424919	ENSGALT00000012190_INCE_CHICK	ENSGALT00000012191_LOC422307	ENSGALT00000012192_ANKRD2	ENSGALT00000012196_GLOD5	ENSGALT00000012197_Q4R1K1_CHICK	ENSGALT00000012200_LOC422308	ENSGALT00000012201_Q5ZIL8_CHICK	ENSGALT00000012207_Q5ZJJ3_CHICK	ENSGALT00000012208_TPCN2	ENSGALT00000012209_P2RX2	ENSGALT00000012214_ENSGALG00000007553	ENSGALT00000012220_KIAA0226	ENSGALT00000012223_Q9DDN0_CHICK	ENSGALT00000012224_PDSS1	ENSGALT00000012230_LOC420491	ENSGALT00000012233_PPP2R2B	ENSGALT00000012235_2ABD_CHICK	ENSGALT00000012236_ENSGALG00000007566	ENSGALT00000012239_KBTBD8	ENSGALT00000012241_LOC422310	ENSGALT00000012245_MMS19	ENSGALT00000012247_RRAGB	ENSGALT00000012254_AB1IP_CHICK	ENSGALT00000012256_C8orf48	ENSGALT00000012259_UIF_CHICK	ENSGALT00000012268_Q9DDL1_CHICK	ENSGALT00000012273_C7orf26	ENSGALT00000012277_ZDHHC16	ENSGALT00000012278_JAKMIP2	ENSGALT00000012279_ASB12	ENSGALT00000012281_LRCH3	ENSGALT00000012287_LOC416086	ENSGALT00000012288_Q98TV1_CHICK	ENSGALT00000012291_FAM123B	ENSGALT00000012292_ENSGALG00000007600	ENSGALT00000012296_RRP12_CHICK	ENSGALT00000012300_ENSGALG00000007605	ENSGALT00000012302_IQCG	ENSGALT00000012303_ARHGEF9	ENSGALT00000012305_CDC23	ENSGALT00000012307_RPL35A	ENSGALT00000012309_Q90811_CHICK	ENSGALT00000012310_ENSGALG00000007614	ENSGALT00000012315_LOC771815	ENSGALT00000012318_TMEM16A	ENSGALT00000012322_BTG4	ENSGALT00000012323_LOC769020	ENSGALT00000012325_GFRA3	ENSGALT00000012327_Q8QGG9_CHICK	ENSGALT00000012332_CACNA1G	ENSGALT00000012339_ANKRD60	ENSGALT00000012340_FADD	ENSGALT00000012341_LOC768955	ENSGALT00000012342_C10orf12	ENSGALT00000012343_Q5ZJ16_CHICK	ENSGALT00000012346_C16orf5	ENSGALT00000012349_MEGF11	ENSGALT00000012354_LCOR	ENSGALT00000012358_HMOX2	ENSGALT00000012360_ENSGALG00000007639	ENSGALT00000012361_RBM38_CHICK	ENSGALT00000012362_LDB1_CHICK	ENSGALT00000012364_DIS3L	ENSGALT00000012367_BTBD12	ENSGALT00000012370_LOC422316	ENSGALT00000012375_MYO3A	ENSGALT00000012384_Q5ZJK3_CHICK	ENSGALT00000012397_RAE1	ENSGALT00000012400_CDX4	ENSGALT00000012402_C10orf76	ENSGALT00000012405_DDX6_CHICK	ENSGALT00000012410_MYCBPAP	ENSGALT00000012411_SPO11	ENSGALT00000012413_KDM3B	ENSGALT00000012419_PSMD1_CHICK	ENSGALT00000012422_Q5F3Q4_CHICK	ENSGALT00000012429_GPR158	ENSGALT00000012430_Q9I8T6_CHICK	ENSGALT00000012431_EGR1_CHICK	ENSGALT00000012438_PPFIA1	ENSGALT00000012441_LRC59_CHICK	ENSGALT00000012442_FAM19A4	ENSGALT00000012444_EME1	ENSGALT00000012445_Q5ZIX9_CHICK	ENSGALT00000012450_C10orf63	ENSGALT00000012451_Q9PTB1_CHICK	ENSGALT00000012452_MRPL27	ENSGALT00000012454_LOC422319	ENSGALT00000012456_ENSGALG00000007684	ENSGALT00000012457_BCL9L	ENSGALT00000012463_ENSGALG00000007688	ENSGALT00000012464_CCDC84	ENSGALT00000012465_TFAP2C	ENSGALT00000012466_ARMC9	ENSGALT00000012467_LOC419328	ENSGALT00000012469_PRTFDC1	ENSGALT00000012473_Q5F3D5_CHICK	ENSGALT00000012474_CARD8	ENSGALT00000012476_RPS25	ENSGALT00000012477_SRC8_CHICK	ENSGALT00000012478_B3GNT7	ENSGALT00000012483_LOC422320	ENSGALT00000012485_NPM3	ENSGALT00000012487_FGF8_CHICK	ENSGALT00000012491_CT043_CHICK	ENSGALT00000012493_LOC422321	ENSGALT00000012496_MYO1B	ENSGALT00000012498_Q7LZS7_CHICK	ENSGALT00000012503_Q2YHU0_CHICK	ENSGALT00000012505_FBXW4	ENSGALT00000012507_SLC37A4	ENSGALT00000012508_GCNT7	ENSGALT00000012509_CD300LG	ENSGALT00000012514_SHANK2	ENSGALT00000012517_AIFM3	ENSGALT00000012520_ARHGAP21	ENSGALT00000012523_NAT9	ENSGALT00000012525_TSSK6	ENSGALT00000012528_LOC776575	ENSGALT00000012531_PRODH	ENSGALT00000012532_OBFC2A	ENSGALT00000012535_DPCD	ENSGALT00000012536_RTN4R	ENSGALT00000012540_SDPR	ENSGALT00000012541_ZWILCH	ENSGALT00000012543_DCI	ENSGALT00000012546_ENSGALG00000007738	ENSGALT00000012549_LOC422323	ENSGALT00000012550_LOC416090	ENSGALT00000012554_CASS4	ENSGALT00000012557_ENSGALG00000007745	ENSGALT00000012561_SLC16A2	ENSGALT00000012566_PHLDB1	ENSGALT00000012571_COPS7B	ENSGALT00000012575_KIAA2022	ENSGALT00000012577_CSTF1	ENSGALT00000012578_OSBP2	ENSGALT00000012579_TMEFF2	ENSGALT00000012583_FDXR	ENSGALT00000012587_CREBBP	ENSGALT00000012588_IQCD	ENSGALT00000012591_DUSP18	ENSGALT00000012598_KIAA1217	ENSGALT00000012599_DIS3L2	ENSGALT00000012604_Q5IHK1_CHICK	ENSGALT00000012606_FOXP1_CHICK	ENSGALT00000012609_FADS6	ENSGALT00000012613_LOC419335	ENSGALT00000012615_USH1G	ENSGALT00000012618_SLC39A10	ENSGALT00000012619_PES1	ENSGALT00000012622_GAL3ST1	ENSGALT00000012626_PROK2	ENSGALT00000012627_DOK5	ENSGALT00000012629_ABCB7	ENSGALT00000012632_RYBP	ENSGALT00000012634_LOC422111	ENSGALT00000012637_PFDN4	ENSGALT00000012638_UPP_CHICK	ENSGALT00000012643_O73684_CHICK	ENSGALT00000012644_BCAS1	ENSGALT00000012646_Q5ZLX1_CHICK	ENSGALT00000012648_ZNF217	ENSGALT00000012649_ZDHHC15	ENSGALT00000012652_Q5ZLL2_CHICK	ENSGALT00000012655_ENSGALG00000021487	ENSGALT00000012658_ENSGALG00000007803	ENSGALT00000012660_GLT8D4	ENSGALT00000012662_Q197G3_CHICK	ENSGALT00000012664_VASN	ENSGALT00000012666_C17orf28	ENSGALT00000012669_TSHZ2	ENSGALT00000012671_ELF5	ENSGALT00000012674_ENSGALG00000007813	ENSGALT00000012676_ENSGALG00000007814	ENSGALT00000012682_ANKK1	ENSGALT00000012687_EHF	ENSGALT00000012690_CDR2L	ENSGALT00000012692_PDZRN3	ENSGALT00000012696_DNAJA3	ENSGALT00000012698_ICT1	ENSGALT00000012701_KIAA1841	ENSGALT00000012702_LOC417007	ENSGALT00000012704_ENSGALG00000007828	ENSGALT00000012708_PEX13	ENSGALT00000012709_TTC12	ENSGALT00000012710_SALL4	ENSGALT00000012712_Q5ZJU6_CHICK	ENSGALT00000012717_CCDC139	ENSGALT00000012719_KAZALD1	ENSGALT00000012722_NLRC3	ENSGALT00000012724_NCAM1_CHICK	ENSGALT00000012726_SEC14L2	ENSGALT00000012727_DNAH7	ENSGALT00000012737_ATRX	ENSGALT00000012742_REL_CHICK	ENSGALT00000012743_ENSGALG00000007846	ENSGALT00000012745_Q8UVX7_CHICK	ENSGALT00000012746_Q9W6S4_CHICK	ENSGALT00000012748_C10orf67	ENSGALT00000012749_SEMA4G	ENSGALT00000012751_PAPOLG	ENSGALT00000012753_ENSGALG00000007855	ENSGALT00000012754_LCTL	ENSGALT00000012755_LOC770204	ENSGALT00000012758_Q5F325_CHICK	ENSGALT00000012761_CNTN3	ENSGALT00000012762_LOC771947	ENSGALT00000012763_ARMC3	ENSGALT00000012764_SMAD6	ENSGALT00000012765_Q5F459_CHICK	ENSGALT00000012774_SLC9A5	ENSGALT00000012775_BCDO2	ENSGALT00000012782_Q5ZJ18_CHICK	ENSGALT00000012786_ENSGALG00000007873	ENSGALT00000012792_ECEL1	ENSGALT00000012801_C11orf57	ENSGALT00000012804_PIH1D2	ENSGALT00000012805_PAMR1	ENSGALT00000012808_AAGAB	ENSGALT00000012809_VRK2	ENSGALT00000012811_LOC421205	ENSGALT00000012813_RNF215	ENSGALT00000012816_SPAG6	ENSGALT00000012821_SLC12A9	ENSGALT00000012824_ACHD_CHICK	ENSGALT00000012825_COMMD3	ENSGALT00000012828_ATP7A	ENSGALT00000012829_COMMD9	ENSGALT00000012830_DLAT	ENSGALT00000012832_LAMB1_CHICK	ENSGALT00000012833_ACHG_CHICK	ENSGALT00000012834_CCDC157	ENSGALT00000012835_EFEMP1	ENSGALT00000012837_IQCH	ENSGALT00000012839_SMO_CHICK	ENSGALT00000012841_CHL1	ENSGALT00000012849_ATP9A	ENSGALT00000012853_DNAJC1	ENSGALT00000012857_Q91435_CHICK	ENSGALT00000012860_EIF4E2	ENSGALT00000012861_PRR5L	ENSGALT00000012865_ENSGALG00000007923	ENSGALT00000012866_Q5ZM34_CHICK	ENSGALT00000012869_ATP5H	ENSGALT00000012870_CNTN6	ENSGALT00000012873_MLLT10	ENSGALT00000012879_DIXDC1	ENSGALT00000012881_Q5ZHL2_CHICK	ENSGALT00000012888_TRAF6	ENSGALT00000012892_PNPT1	ENSGALT00000012893_PGK_CHICK	ENSGALT00000012898_RAG2_CHICK	ENSGALT00000012899_C11orf74	ENSGALT00000012903_Q766Y2_CHICK	ENSGALT00000012904_HECW2	ENSGALT00000012907_CRYAB_CHICK	ENSGALT00000012908_LBXCOR1	ENSGALT00000012910_LRRC4C	ENSGALT00000012912_C11orf1	ENSGALT00000012914_AMOT	ENSGALT00000012918_TBC1D10A	ENSGALT00000012920_SLC16A5	ENSGALT00000012922_PLXDC2	ENSGALT00000012924_TTC17	ENSGALT00000012929_AHCYL2	ENSGALT00000012930_ARMC7	ENSGALT00000012931_C10orf112	ENSGALT00000012932_NFATC2	ENSGALT00000012933_GATSL3	ENSGALT00000012935_PGAP1	ENSGALT00000012936_ALG9	ENSGALT00000012938_FDXACB1	ENSGALT00000012940_FAM40B	ENSGALT00000012942_Q5QGZ1_CHICK	ENSGALT00000012943_SUMO2_CHICK	ENSGALT00000012944_TRPC5	ENSGALT00000012946_Q90979_CHICK	ENSGALT00000012947_Q5ZIU6_CHICK	ENSGALT00000012956_CALML4	ENSGALT00000012958_KCNG1	ENSGALT00000012959_CLN6	ENSGALT00000012961_LOC771991	ENSGALT00000012964_MOCS3	ENSGALT00000012965_LOC777100	ENSGALT00000012966_ALKBH3	ENSGALT00000012969_ADNP	ENSGALT00000012970_ALG13	ENSGALT00000012978_Q0PVE4_CHICK	ENSGALT00000012982_ANR44_CHICK	ENSGALT00000012985_ACCS	ENSGALT00000012986_SLC26A4	ENSGALT00000012990_ENSGALG00000008001	ENSGALT00000012992_ZC3HC1	ENSGALT00000012995_FAM65C	ENSGALT00000012996_CAPN6	ENSGALT00000012997_ITGA11	ENSGALT00000013000_BCAP29	ENSGALT00000013002_SLC25A19	ENSGALT00000013005_Q5ZHK5_CHICK	ENSGALT00000013006_CEBPB_CHICK	ENSGALT00000013008_GRB2_CHICK	ENSGALT00000013010_O12939_CHICK	ENSGALT00000013011_EXT2	ENSGALT00000013018_KIAA0195	ENSGALT00000013021_FAM178A	ENSGALT00000013025_LIF	ENSGALT00000013028_ENSGALG00000008031	ENSGALT00000013029_GPR22	ENSGALT00000013031_CASKIN2	ENSGALT00000013037_TMEM209	ENSGALT00000013040_HORMAD2	ENSGALT00000013044_SF3B1	ENSGALT00000013047_LOC417013	ENSGALT00000013049_TSEN54	ENSGALT00000013051_CORO2B	ENSGALT00000013057_COQ10B	ENSGALT00000013058_ENSGALG00000008047	ENSGALT00000013059_CPA2	ENSGALT00000013061_ARL3	ENSGALT00000013062_HBP1	ENSGALT00000013063_MTMR3	ENSGALT00000013067_PRDM11	ENSGALT00000013068_ENSGALG00000008054	ENSGALT00000013070_SYT13	ENSGALT00000013071_B4GALT5	ENSGALT00000013074_LLGL2	ENSGALT00000013077_PAK3	ENSGALT00000013083_ASCC2	ENSGALT00000013087_PRKAR2B	ENSGALT00000013089_ASTL	ENSGALT00000013092_A7E3L6_CHICK	ENSGALT00000013093_CCDC104	ENSGALT00000013095_D0VX27_CHICK	ENSGALT00000013097_GLCE	ENSGALT00000013098_LOC429152	ENSGALT00000013103_ZMAT5	ENSGALT00000013107_AMMECR1	ENSGALT00000013109_Q5ZHT8_CHICK	ENSGALT00000013111_PAQR5	ENSGALT00000013114_NIPSNAP1	ENSGALT00000013115_C1QTNF4	ENSGALT00000013116_PIK3CG	ENSGALT00000013120_ENSGALG00000008083	ENSGALT00000013121_NDUFS3	ENSGALT00000013122_NEFH	ENSGALT00000013126_ACSL4	ENSGALT00000013128_KBTBD4	ENSGALT00000013133_PTPMT1	ENSGALT00000013134_NXT2_CHICK	ENSGALT00000013137_CH60_CHICK	ENSGALT00000013141_Q5ZI55_CHICK	ENSGALT00000013143_CELF1_CHICK	ENSGALT00000013147_RAPSN_CHICK	ENSGALT00000013148_ENSGALG00000008101	ENSGALT00000013152_TSGA14	ENSGALT00000013157_Q5ZJE8_CHICK	ENSGALT00000013160_LOC429153	ENSGALT00000013161_SYPL1	ENSGALT00000013164_CDHR3	ENSGALT00000013166_MEST	ENSGALT00000013167_ENSGALG00000008112	ENSGALT00000013169_PLCL1	ENSGALT00000013171_SFXN2	ENSGALT00000013172_ATXN7L1	ENSGALT00000013174_BOLL	ENSGALT00000013175_MTIF2	ENSGALT00000013178_C10orf26	ENSGALT00000013179_TLE3	ENSGALT00000013186_RINT1	ENSGALT00000013188_C10orf32	ENSGALT00000013191_O42415_CHICK	ENSGALT00000013194_Q4FZ83_CHICK	ENSGALT00000013198_PUS7	ENSGALT00000013199_AS3MT	ENSGALT00000013201_SATB2	ENSGALT00000013205_AP1B1	ENSGALT00000013206_EML6	ENSGALT00000013221_COL4A5	ENSGALT00000013227_UACA	ENSGALT00000013228_COPG2	ENSGALT00000013230_C2orf60	ENSGALT00000013232_ENSGALG00000008147	ENSGALT00000013233_MYPC3_CHICK	ENSGALT00000013237_Q5ZML8_CHICK	ENSGALT00000013239_RASAL1	ENSGALT00000013240_WSB2	ENSGALT00000013242_Q5ZHU5_CHICK	ENSGALT00000013244_LOC416686	ENSGALT00000013245_SRPK2	ENSGALT00000013252_KCTD18	ENSGALT00000013255_SPTBN1	ENSGALT00000013258_SGOL2	ENSGALT00000013259_MLL5	ENSGALT00000013261_ACYP2_CHICK	ENSGALT00000013262_CNNM2	ENSGALT00000013264_A1YKW0_CHICK	ENSGALT00000013265_Q5ZL75_CHICK	ENSGALT00000013266_ADAMTS7	ENSGALT00000013274_GPR75	ENSGALT00000013281_ANKRD16	ENSGALT00000013283_Q5ZJP2_CHICK	ENSGALT00000013284_C10orf18	ENSGALT00000013285_C2orf30	ENSGALT00000013295_NOS1	ENSGALT00000013296_KSR2	ENSGALT00000013299_LOC424943	ENSGALT00000013305_LOC770119	ENSGALT00000013309_5NTC_CHICK	ENSGALT00000013312_SPG11	ENSGALT00000013318_MADD	ENSGALT00000013329_Q2QB49_CHICK	ENSGALT00000013336_EIF3J_CHICK	ENSGALT00000013337_TRIM36	ENSGALT00000013344_RELN_CHICK	ENSGALT00000013347_NPHP1	ENSGALT00000013349_PGGT1B	ENSGALT00000013355_FBXO21	ENSGALT00000013361_FEM1C	ENSGALT00000013363_TESC	ENSGALT00000013364_FBXW8	ENSGALT00000013365_CASC4_CHICK	ENSGALT00000013368_Q5ZIB1_CHICK	ENSGALT00000013375_TMEM118	ENSGALT00000013380_BZW1_CHICK	ENSGALT00000013382_A0FKN5_CHICK	ENSGALT00000013388_NIF3L1	ENSGALT00000013389_ENSGALG00000008227	ENSGALT00000013392_ALDH7A1	ENSGALT00000013395_PCGF6	ENSGALT00000013403_Q5ZMB8_CHICK	ENSGALT00000013404_GRAMD3	ENSGALT00000013406_MED13L	ENSGALT00000013407_NDUFB3	ENSGALT00000013408_ENSGALG00000023455	ENSGALT00000013409_CFLAR	ENSGALT00000013413_TAF5	ENSGALT00000013419_ENSGALG00000008242	ENSGALT00000013424_LOC417028	ENSGALT00000013428_ZRF1	ENSGALT00000013435_ANAPC1	ENSGALT00000013436_C11orf49	ENSGALT00000013438_Q90777_CHICK	ENSGALT00000013440_CTSH	ENSGALT00000013441_LOC421229	ENSGALT00000013443_RASGRF1	ENSGALT00000013444_Q90842_CHICK	ENSGALT00000013446_PDCD11	ENSGALT00000013447_COL4A6	ENSGALT00000013455_IL5RA	ENSGALT00000013457_ANKRD34A	ENSGALT00000013458_ZC3H6	ENSGALT00000013462_FAM26B	ENSGALT00000013463_FAM26C	ENSGALT00000013464_TMED3	ENSGALT00000013465_FAM26A	ENSGALT00000013466_CRBN_CHICK	ENSGALT00000013468_Q8UUJ7_CHICK	ENSGALT00000013470_ENSGALG00000008277	ENSGALT00000013472_A4ZZA2_CHICK	ENSGALT00000013473_PMPCB	ENSGALT00000013477_ATG4A	ENSGALT00000013480_LOC424944	ENSGALT00000013484_SUMF1	ENSGALT00000013485_PSMD10	ENSGALT00000013487_ARMC10	ENSGALT00000013495_VSIG1_CHICK	ENSGALT00000013501_LRP4	ENSGALT00000013502_ENSGALG00000023561	ENSGALT00000013503_ENSGALG00000008293	ENSGALT00000013505_Q9DEX2_CHICK	ENSGALT00000013509_FBXL13	ENSGALT00000013511_SEMA4B	ENSGALT00000013512_Q9DEQ5_CHICK	ENSGALT00000013515_LOC417722	ENSGALT00000013516_CIB1	ENSGALT00000013517_LHX5	ENSGALT00000013519_OBFC1	ENSGALT00000013521_CASP10	ENSGALT00000013522_Q5F3I1_CHICK	ENSGALT00000013524_BHLHB2	ENSGALT00000013526_CCDC146	ENSGALT00000013527_CAPN10	ENSGALT00000013530_PION	ENSGALT00000013531_NAPB	ENSGALT00000013532_ARL8A_CHICK	ENSGALT00000013533_UNC45A	ENSGALT00000013537_SDSL	ENSGALT00000013539_SLK	ENSGALT00000013542_LOC417031	ENSGALT00000013545_RNPEPL1	ENSGALT00000013546_PTPN12	ENSGALT00000013548_COHA1_CHICK	ENSGALT00000013551_D3W661_CHICK	ENSGALT00000013553_LOC422353	ENSGALT00000013555_RSBN1L	ENSGALT00000013557_TMEM60	ENSGALT00000013562_PHTF2_CHICK	ENSGALT00000013568_MAN2A2	ENSGALT00000013570_SLC24A6	ENSGALT00000013572_ARHGAP1	ENSGALT00000013575_GRM7	ENSGALT00000013580_Q90943_CHICK	ENSGALT00000013586_Q4JQQ0_CHICK	ENSGALT00000013587_KIAA0652	ENSGALT00000013590_LMCD1	ENSGALT00000013592_GZF1	ENSGALT00000013605_C11orf77	ENSGALT00000013606_Q90WU1_CHICK	ENSGALT00000013608_TPCN1	ENSGALT00000013609_Q5F455_CHICK	ENSGALT00000013613_CD93	ENSGALT00000013616_THBD	ENSGALT00000013617_Q4PLA6_CHICK	ENSGALT00000013619_ENSGALG00000008364	ENSGALT00000013623_Q5ZIP0_CHICK	ENSGALT00000013625_Q5ZKG6_CHICK	ENSGALT00000013633_TRAK2	ENSGALT00000013642_ALS2CR2	ENSGALT00000013645_EIF2B5	ENSGALT00000013650_Q5ZLH5_CHICK	ENSGALT00000013652_Q5F494_CHICK	ENSGALT00000013653_ENSGALG00000020464	ENSGALT00000013654_ALS2CR4	ENSGALT00000013655_GNAI1_CHICK	ENSGALT00000013657_C10orf78	ENSGALT00000013659_RAB39B	ENSGALT00000013664_HISPPD2A	ENSGALT00000013665_KIZ_CHICK	ENSGALT00000013668_VBP1	ENSGALT00000013671_ENSGALG00000008392	ENSGALT00000013673_CREB3L1	ENSGALT00000013674_THUMPD3	ENSGALT00000013675_ENSGALG00000008395	ENSGALT00000013678_VHL	ENSGALT00000013679_MPP4	ENSGALT00000013683_ANKRD12	ENSGALT00000013684_TWSG1_CHICK	ENSGALT00000013689_PHF21A	ENSGALT00000013690_Q5F3J2_CHICK	ENSGALT00000013695_Q5F382_CHICK	ENSGALT00000013696_GAB3	ENSGALT00000013697_GSTO1	ENSGALT00000013698_C20orf74	ENSGALT00000013701_KIAA1754	ENSGALT00000013703_PPP4R1	ENSGALT00000013704_DVL3	ENSGALT00000013707_ALS2	ENSGALT00000013709_C20orf26	ENSGALT00000013711_C10orf80	ENSGALT00000013712_LARG2_CHICK	ENSGALT00000013715_SEC13	ENSGALT00000013718_PEX16	ENSGALT00000013720_LOC425441	ENSGALT00000013724_LOC770402	ENSGALT00000013728_GNAT3	ENSGALT00000013729_PFTK2	ENSGALT00000013732_CRNKL1	ENSGALT00000013735_MAPK8IP1	ENSGALT00000013737_SMARCA1	ENSGALT00000013740_FZD7_CHICK	ENSGALT00000013741_SORCS3	ENSGALT00000013745_CRY2_CHICK	ENSGALT00000013747_Q5ZJM0_CHICK	ENSGALT00000013748_SLC35C1	ENSGALT00000013750_CHST1	ENSGALT00000013753_Q5ZMT1_CHICK	ENSGALT00000013755_TBA3_CHICK	ENSGALT00000013756_SLC24A3	ENSGALT00000013763_SH2D1A	ENSGALT00000013765_ENSGALG00000008449	ENSGALT00000013770_IFT122	ENSGALT00000013776_NOP58	ENSGALT00000013777_SEM3C_CHICK	ENSGALT00000013779_CAC1B_CHICK	ENSGALT00000013781_RIN2	ENSGALT00000013788_ZFYVE19	ENSGALT00000013789_Q788Q2_CHICK	ENSGALT00000013794_SLC35B4	ENSGALT00000013796_SORCS1	ENSGALT00000013797_ALS2CR13	ENSGALT00000013799_LRGUK	ENSGALT00000013800_SPINT1	ENSGALT00000013803_WDR12	ENSGALT00000013807_Q5F3H1_CHICK	ENSGALT00000013808_PLXND1	ENSGALT00000013810_ALS2CR8	ENSGALT00000013812_RHOV	ENSGALT00000013813_EXOC4	ENSGALT00000013814_EXOC4	ENSGALT00000013817_PLEKHM3	ENSGALT00000013818_ABCF3	ENSGALT00000013824_STAG2	ENSGALT00000013826_LOC429896	ENSGALT00000013828_CCNYL1	ENSGALT00000013829_CACNA2D1	ENSGALT00000013831_TMCC1	ENSGALT00000013833_ENSGALG00000008488	ENSGALT00000013835_TRH_CHICK	ENSGALT00000013841_VPS18	ENSGALT00000013845_C10orf112	ENSGALT00000013847_ZFYVE20	ENSGALT00000013850_ALG3	ENSGALT00000013852_HNRPLL	ENSGALT00000013856_MRPS25	ENSGALT00000013858_THOC2	ENSGALT00000013860_Q5ZME4_CHICK	ENSGALT00000013865_P79776_CHICK	ENSGALT00000013866_C1GALT1C1	ENSGALT00000013867_DLL4	ENSGALT00000013868_ATL2	ENSGALT00000013869_ZDBF2	ENSGALT00000013870_CPO	ENSGALT00000013873_LOC417253	ENSGALT00000013874_Q9W6J0_CHICK	ENSGALT00000013878_EIF4G1	ENSGALT00000013882_TP53BP1	ENSGALT00000013883_CHAC1	ENSGALT00000013886_XPNPEP1	ENSGALT00000013896_BRD1	ENSGALT00000013899_PPP2R5D	ENSGALT00000013901_FASTKD2	ENSGALT00000013904_ENSGALG00000008531	ENSGALT00000013907_POLR2H	ENSGALT00000013911_KLHDC3	ENSGALT00000013912_EPHB3_CHICK	ENSGALT00000013914_Q5ZMJ2_CHICK	ENSGALT00000013919_LOC421253	ENSGALT00000013920_Q9YH84_CHICK	ENSGALT00000013921_SENP5	ENSGALT00000013922_FGD5	ENSGALT00000013924_ZBED4	ENSGALT00000013926_MDH1B	ENSGALT00000013927_TUBGCP4	ENSGALT00000013928_MRPS5	ENSGALT00000013929_CRELD2	ENSGALT00000013930_MAL	ENSGALT00000013933_INOC1	ENSGALT00000013934_IL17REL	ENSGALT00000013935_Q5ZMT3_CHICK	ENSGALT00000013939_ARL5B	ENSGALT00000013942_CUL4B	ENSGALT00000013944_MLC1	ENSGALT00000013945_SMNDC1	ENSGALT00000013947_DYTN	ENSGALT00000013948_Q5ZM23_CHICK	ENSGALT00000013950_NSUN6	ENSGALT00000013953_PACS1	ENSGALT00000013957_VSX1_CHICK	ENSGALT00000013959_LOC776729	ENSGALT00000013960_PEX6	ENSGALT00000013962_LAMP2_CHICK	ENSGALT00000013964_ENSGALG00000008643	ENSGALT00000013965_CLNS1A	ENSGALT00000013966_GNMT	ENSGALT00000013968_O42349_CHICK	ENSGALT00000013970_OIP5	ENSGALT00000013972_DUSP5	ENSGALT00000013975_B8XA33_CHICK	ENSGALT00000013979_Q8AWB8_CHICK	ENSGALT00000013981_NDUFAF1	ENSGALT00000013983_GPR1	ENSGALT00000013984_EF1B_CHICK	ENSGALT00000013988_CACNB2	ENSGALT00000013992_AT1B4_CHICK	ENSGALT00000013995_LOC421258	ENSGALT00000013996_Q5ZKE3_CHICK	ENSGALT00000013998_LOC771210	ENSGALT00000013999_MRPL2	ENSGALT00000014000_LOC771349	ENSGALT00000014001_LOC771361	ENSGALT00000014003_IQGAP1	ENSGALT00000014007_AHSG	ENSGALT00000014008_SLC39A12	ENSGALT00000014010_Q9PWQ2_CHICK	ENSGALT00000014012_FAM70A	ENSGALT00000014014_Q90707_CHICK	ENSGALT00000014015_Q5ZJ57_CHICK	ENSGALT00000014017_POLR1B	ENSGALT00000014019_Q9DE41_CHICK	ENSGALT00000014022_INO80D	ENSGALT00000014027_MAPK12	ENSGALT00000014029_Q5ZIK8_CHICK	ENSGALT00000014034_NDUFA1	ENSGALT00000014035_TTL	ENSGALT00000014037_ENSGALG00000008615	ENSGALT00000014045_RL39_CHICK	ENSGALT00000014051_C9orf167	ENSGALT00000014053_ANAPC2	ENSGALT00000014054_LOC770298	ENSGALT00000014055_TTBK1	ENSGALT00000014058_LOC771422	ENSGALT00000014059_ENSGALG00000008638	ENSGALT00000014060_LOC771876	ENSGALT00000014063_LOC420516	ENSGALT00000014066_TPRN	ENSGALT00000014068_ACSS1	ENSGALT00000014071_Q5ZM42_CHICK	ENSGALT00000014074_LOC417741	ENSGALT00000014086_HRG	ENSGALT00000014093_CXorf56	ENSGALT00000014094_ENSGALG00000008653	ENSGALT00000014097_STAM	ENSGALT00000014100_ICOS	ENSGALT00000014104_PTPLA	ENSGALT00000014105_CST7	ENSGALT00000014106_CYR61_CHICK	ENSGALT00000014107_TMEM90B	ENSGALT00000014108_Q7ZTS9_CHICK	ENSGALT00000014109_CYT_CHICK	ENSGALT00000014110_BCL10	ENSGALT00000014115_CD28_CHICK	ENSGALT00000014116_C1orf52	ENSGALT00000014119_ENSGALG00000008673	ENSGALT00000014120_RAPH1	ENSGALT00000014121_SLC25A5	ENSGALT00000014125_Q7LZS0_CHICK	ENSGALT00000014128_SYDE2	ENSGALT00000014129_NELF	ENSGALT00000014132_SLC25A43	ENSGALT00000014138_LOC428720	ENSGALT00000014140_LOC422372	ENSGALT00000014145_MAPKBP1	ENSGALT00000014148_ENSGALG00000008693	ENSGALT00000014151_SELO	ENSGALT00000014155_WDR63	ENSGALT00000014156_RBM20	ENSGALT00000014157_C20orf72	ENSGALT00000014159_PDCD4_CHICK	ENSGALT00000014161_OVOL2	ENSGALT00000014166_CUBN	ENSGALT00000014168_ENSGALG00000008706	ENSGALT00000014169_CSRP2BP	ENSGALT00000014171_MCOLN3	ENSGALT00000014174_ZNF800	ENSGALT00000014176_GRM8	ENSGALT00000014178_Q90VY6_CHICK	ENSGALT00000014182_ABI2	ENSGALT00000014184_FLRT3	ENSGALT00000014188_Q08515_CHICK	ENSGALT00000014191_MCOLN2	ENSGALT00000014192_C1QL2	ENSGALT00000014193_C1QL3	ENSGALT00000014195_C20orf23	ENSGALT00000014202_JMJD7.PLA2G4B	ENSGALT00000014205_PTER	ENSGALT00000014207_CYP20A1	ENSGALT00000014209_C20orf12	ENSGALT00000014214_Q75W80_CHICK	ENSGALT00000014215_BFSP1_CHICK	ENSGALT00000014216_B3TZC1_CHICK	ENSGALT00000014220_LOC424109	ENSGALT00000014221_LOC420526	ENSGALT00000014222_POTE1_CHICK	ENSGALT00000014227_MCF2L2	ENSGALT00000014234_C2orf13	ENSGALT00000014235_MRPL41	ENSGALT00000014238_POLR3F	ENSGALT00000014239_WDR85	ENSGALT00000014241_LOC423222	ENSGALT00000014243_Q1L1D2_CHICK	ENSGALT00000014244_Q5ZKE1_CHICK	ENSGALT00000014246_CNRIP1	ENSGALT00000014247_B3GNT5	ENSGALT00000014251_Q5F3H5_CHICK	ENSGALT00000014253_SPAM1	ENSGALT00000014256_C10orf38	ENSGALT00000014259_ENSGALG00000008766	ENSGALT00000014262_ETAA1	ENSGALT00000014267_SHOC2_CHICK	ENSGALT00000014271_LOC421270	ENSGALT00000014275_SPRED2	ENSGALT00000014277_CTBS	ENSGALT00000014289_NBEAL1	ENSGALT00000014290_CEP68	ENSGALT00000014291_GNG5	ENSGALT00000014294_NMT2	ENSGALT00000014298_RPP38	ENSGALT00000014299_GPAM	ENSGALT00000014300_BXDC5	ENSGALT00000014301_WASL	ENSGALT00000014304_LOC417263	ENSGALT00000014307_LOC424111	ENSGALT00000014310_LOC424111	ENSGALT00000014313_LMOD2	ENSGALT00000014314_RPL12	ENSGALT00000014317_DTD1	ENSGALT00000014319_LOC769188	ENSGALT00000014322_SLC1A4	ENSGALT00000014327_CROT	ENSGALT00000014328_ASB15	ENSGALT00000014329_LRRN4	ENSGALT00000014333_IDH1	ENSGALT00000014334_LRSAM1	ENSGALT00000014336_OLAH	ENSGALT00000014337_NDUFA5	ENSGALT00000014338_LOC417266	ENSGALT00000014340_IQUB	ENSGALT00000014344_C20orf42	ENSGALT00000014347_AFTPH	ENSGALT00000014353_ENSGALG00000008833	ENSGALT00000014354_LOC771293	ENSGALT00000014357_ATP6AP1	ENSGALT00000014358_Q5ZKT7_CHICK	ENSGALT00000014359_FKBP15	ENSGALT00000014363_ATP11B	ENSGALT00000014365_Q5ZIG7_CHICK	ENSGALT00000014367_PRKACB	ENSGALT00000014370_PIP5K3	ENSGALT00000014372_SLC31A1	ENSGALT00000014374_HAO1	ENSGALT00000014378_VPS54	ENSGALT00000014379_SOX2_CHICK	ENSGALT00000014381_TTLL7	ENSGALT00000014382_LOC417269	ENSGALT00000014383_DNAJC19	ENSGALT00000014384_TXNDC13	ENSGALT00000014385_ENSGALG00000008854	ENSGALT00000014387_ENSGALG00000008856	ENSGALT00000014388_PRPF4	ENSGALT00000014390_MDHC_CHICK	ENSGALT00000014391_WDR31	ENSGALT00000014392_LONRF3	ENSGALT00000014393_BSPRY	ENSGALT00000014395_DNAJC10	ENSGALT00000014398_Q5F3S6_CHICK	ENSGALT00000014401_HDHD3	ENSGALT00000014402_LOC428553	ENSGALT00000014408_ALAD	ENSGALT00000014409_ZDHHC6	ENSGALT00000014411_LPHN2	ENSGALT00000014414_CXorf39	ENSGALT00000014416_SLC13A1	ENSGALT00000014420_PLCB1	ENSGALT00000014426_ENSGALG00000008876	ENSGALT00000014429_CCDC39	ENSGALT00000014431_VTI1A	ENSGALT00000014433_Q7SYH9_CHICK	ENSGALT00000014436_Q9IB43_CHICK	ENSGALT00000014439_PDE1A	ENSGALT00000014440_ZNF618	ENSGALT00000014444_PIK3C3	ENSGALT00000014447_IL1RAPL2	ENSGALT00000014453_ELTD1	ENSGALT00000014454_LOC427775	ENSGALT00000014467_ABCB1	ENSGALT00000014469_PPP1R1C	ENSGALT00000014470_TNIK	ENSGALT00000014471_Q6R6I2_CHICK	ENSGALT00000014472_LRRC26	ENSGALT00000014475_GIPC2	ENSGALT00000014476_ENSGALG00000008903	ENSGALT00000014479_EHBP1	ENSGALT00000014481_PLCB4	ENSGALT00000014484_NDF1_CHICK	ENSGALT00000014487_USP13	ENSGALT00000014491_CERKL	ENSGALT00000014492_RNF208	ENSGALT00000014495_NRAP	ENSGALT00000014496_ENSGALG00000008915	ENSGALT00000014497_DNAJB4	ENSGALT00000014499_C20orf103	ENSGALT00000014501_NDOR1	ENSGALT00000014504_ENSGALG00000008923	ENSGALT00000014506_TMEM203	ENSGALT00000014508_CADPS2	ENSGALT00000014511_TMEM17	ENSGALT00000014512_LOC769060	ENSGALT00000014513_PEX5L	ENSGALT00000014515_COMMD1	ENSGALT00000014517_ENTPD1	ENSGALT00000014518_ENTP8_CHICK	ENSGALT00000014519_CASP7	ENSGALT00000014522_ENTPD8	ENSGALT00000014526_Q5ZHW0_CHICK	ENSGALT00000014533_SPTBN5	ENSGALT00000014537_FEZF1	ENSGALT00000014542_FBXO11	ENSGALT00000014545_NEXN	ENSGALT00000014550_PAK7	ENSGALT00000014554_ADRB1	ENSGALT00000014555_EHD4	ENSGALT00000014556_FAM73A	ENSGALT00000014558_NOXA1	ENSGALT00000014559_AASS	ENSGALT00000014563_Q5ZHZ2_CHICK	ENSGALT00000014566_C10orf118	ENSGALT00000014567_MSH6	ENSGALT00000014570_EXD3	ENSGALT00000014571_LOC428554	ENSGALT00000014574_DBF4	ENSGALT00000014578_PLA2G4F	ENSGALT00000014579_PLA2G4E	ENSGALT00000014581_Q90947_CHICK	ENSGALT00000014582_Q5F4C2_CHICK	ENSGALT00000014592_TDRD1	ENSGALT00000014596_Q5ZKH5_CHICK	ENSGALT00000014597_AMBP	ENSGALT00000014598_USP33	ENSGALT00000014601_FAM3C	ENSGALT00000014604_ADAM22	ENSGALT00000014607_Q9PSD7_CHICK	ENSGALT00000014608_TRMT61B	ENSGALT00000014609_VWA2	ENSGALT00000014610_ENSGALG00000008981	ENSGALT00000014612_GNB4	ENSGALT00000014614_ENSGALG00000008984	ENSGALT00000014618_Q3L248_CHICK	ENSGALT00000014619_ZZZ3	ENSGALT00000014623_CXorf57	ENSGALT00000014624_Q5ZJD4_CHICK	ENSGALT00000014630_MAMDC4	ENSGALT00000014632_ANKRD5	ENSGALT00000014634_STEAP4	ENSGALT00000014637_LOC428555	ENSGALT00000014639_AFAP1L2	ENSGALT00000014649_C7orf58	ENSGALT00000014651_SNP25_CHICK	ENSGALT00000014653_ZNF804B	ENSGALT00000014654_AK5	ENSGALT00000014655_STEAP1	ENSGALT00000014656_LOC768975	ENSGALT00000014661_SMG5	ENSGALT00000014663_MKKS	ENSGALT00000014665_TRAF2	ENSGALT00000014668_C20orf94	ENSGALT00000014669_STEAP2	ENSGALT00000014672_TMEM87A	ENSGALT00000014676_ENSGALG00000024011	ENSGALT00000014677_Q8UWH4_CHICK	ENSGALT00000014678_Q90819_CHICK	ENSGALT00000014679_Q6ZXY4_CHICK	ENSGALT00000014680_LOC425470	ENSGALT00000014681_ING3_CHICK	ENSGALT00000014682_CLIP4	ENSGALT00000014685_C7orf63	ENSGALT00000014688_Q6ZYP0_CHICK	ENSGALT00000014689_BTBD3	ENSGALT00000014692_SESTD1	ENSGALT00000014694_CCDC141	ENSGALT00000014698_PIF1	ENSGALT00000014702_ALK	ENSGALT00000014705_GTPBP10	ENSGALT00000014708_GANC	ENSGALT00000014709_SPTLC3	ENSGALT00000014710_CLDN12	ENSGALT00000014712_NPDC1	ENSGALT00000014716_TBC1D8B	ENSGALT00000014719_ANKRD9	ENSGALT00000014720_ISM1	ENSGALT00000014723_PTTG1IP	ENSGALT00000014724_EBNA1BP2	ENSGALT00000014731_ABLIM1	ENSGALT00000014735_ENSGALG00000009049	ENSGALT00000014736_CAN3_CHICK	ENSGALT00000014739_ENSGALG00000009053	ENSGALT00000014741_ENSGALG00000009055	ENSGALT00000014744_ENTP2_CHICK	ENSGALT00000014746_C9orf140	ENSGALT00000014749_ACTL6A	ENSGALT00000014750_PFTK1	ENSGALT00000014751_ENSGALG00000009063	ENSGALT00000014752_FZD1_CHICK	ENSGALT00000014754_KCND2	ENSGALT00000014755_ENSGALG00000009067	ENSGALT00000014757_ITPKB	ENSGALT00000014759_CAPN13	ENSGALT00000014761_CAPN14	ENSGALT00000014763_HMGB3	ENSGALT00000014767_CD99L2	ENSGALT00000014768_Q5ZK61_CHICK	ENSGALT00000014769_ENSGALG00000009077	ENSGALT00000014770_GALNT14	ENSGALT00000014774_MAN1B1	ENSGALT00000014775_ENSGALG00000009080	ENSGALT00000014776_ZFP106	ENSGALT00000014777_CABC1	ENSGALT00000014779_KIAA1600	ENSGALT00000014782_MTMR1	ENSGALT00000014784_Q5ZM17_CHICK	ENSGALT00000014791_O42096_CHICK	ENSGALT00000014800_UAP1L1	ENSGALT00000014801_TRUB1	ENSGALT00000014803_GTF2A1L	ENSGALT00000014804_PNO1_CHICK	ENSGALT00000014807_MTM1	ENSGALT00000014809_SNAP23	ENSGALT00000014816_ENSGALG00000009103	ENSGALT00000014827_ENSGALG00000009104	ENSGALT00000014829_DPP7	ENSGALT00000014832_NRX1A_CHICK	ENSGALT00000014835_Q07784_CHICK	ENSGALT00000014836_LSM8	ENSGALT00000014837_HAUS2	ENSGALT00000014841_LOC769841	ENSGALT00000014845_THUMPD2	ENSGALT00000014847_ENSGALG00000009120	ENSGALT00000014848_ENSGALG00000009124	ENSGALT00000014850_ENSGALG00000009122	ENSGALT00000014852_ENSGALG00000009123	ENSGALT00000014859_P79757_CHICK	ENSGALT00000014860_CXorf6	ENSGALT00000014861_LOC772269	ENSGALT00000014863_GPCPD1	ENSGALT00000014871_LOC426825	ENSGALT00000014876_A0M8U5_CHICK	ENSGALT00000014880_LOC426902	ENSGALT00000014881_TMEM185A	ENSGALT00000014886_Q98TD1_CHICK	ENSGALT00000014889_STARD9	ENSGALT00000014893_SPATA16	ENSGALT00000014894_FKBP7	ENSGALT00000014902_FCN2	ENSGALT00000014903_ATRNL1	ENSGALT00000014909_COPA	ENSGALT00000014910_IDS	ENSGALT00000014913_CHGB	ENSGALT00000014915_CDAN1	ENSGALT00000014916_ECT2	ENSGALT00000014921_CDC42BPA	ENSGALT00000014930_LOC770038	ENSGALT00000014934_ENSGALG00000009168	ENSGALT00000014935_Q5ZJK2_CHICK	ENSGALT00000014937_AADACL1	ENSGALT00000014942_OSBPL6	ENSGALT00000014945_PRR9	ENSGALT00000014950_TTBK2	ENSGALT00000014951_Q5ZHM3_CHICK	ENSGALT00000014952_ENSGALG00000009178	ENSGALT00000014953_Q7T1F2_CHICK	ENSGALT00000014955_VRK3	ENSGALT00000014957_C10orf96	ENSGALT00000014960_RDS2_CHICK	ENSGALT00000014963_Q9YH54_CHICK	ENSGALT00000014964_Q7ZT14_CHICK	ENSGALT00000014965_NMUR1	ENSGALT00000014968_KRSC_CHICK	ENSGALT00000014969_ENSGALG00000009190	ENSGALT00000014970_LOC431321	ENSGALT00000014971_SLITRK2	ENSGALT00000014972_Q7LZA4_CHICK	ENSGALT00000014973_LOC426913	ENSGALT00000014974_Q5F3V9_CHICK	ENSGALT00000014980_ENSGALG00000024152	ENSGALT00000014982_CCNF	ENSGALT00000014987_C16orf59	ENSGALT00000014988_LOC416752	ENSGALT00000014990_TRIM2	ENSGALT00000014992_NET3_CHICK	ENSGALT00000014994_ENSGALG00000009209	ENSGALT00000014995_ENSGALG00000009211	ENSGALT00000014996_MND1	ENSGALT00000014998_CRLS1	ENSGALT00000014999_PDE11A	ENSGALT00000015001_LOC770184	ENSGALT00000015002_TBC1D24	ENSGALT00000015006_C1orf95	ENSGALT00000015007_ENSGALG00000009220	ENSGALT00000015009_FNDC3B	ENSGALT00000015011_TTC30A	ENSGALT00000015015_CDC34	ENSGALT00000015018_Q5ZJ19_CHICK	ENSGALT00000015021_KIAA0922	ENSGALT00000015025_Q0QJZ3_CHICK	ENSGALT00000015026_ENSGALG00000009232	ENSGALT00000015028_Q5ZMF8_CHICK	ENSGALT00000015029_AMDHD2	ENSGALT00000015032_AGPS	ENSGALT00000015034_TLR21_CHICK	ENSGALT00000015037_Q90834_CHICK	ENSGALT00000015039_ENSGALG00000009242	ENSGALT00000015042_LOC769070	ENSGALT00000015047_HSPA12A	ENSGALT00000015050_UBR1	ENSGALT00000015057_PLD1	ENSGALT00000015061_C1orf55	ENSGALT00000015063_ENO4	ENSGALT00000015065_Q9PUK3_CHICK	ENSGALT00000015067_PLRG1	ENSGALT00000015069_KIAA1598	ENSGALT00000015070_LOC431656	ENSGALT00000015071_TMEM62	ENSGALT00000015072_VAX1_CHICK	ENSGALT00000015073_FIBB_CHICK	ENSGALT00000015075_MTX2	ENSGALT00000015076_KCNK18	ENSGALT00000015077_FIBA_CHICK	ENSGALT00000015078_HXD1_CHICK	ENSGALT00000015082_HOXD10	ENSGALT00000015083_HOXD10	ENSGALT00000015084_ENSGALG00000009272	ENSGALT00000015087_TMEM63A	ENSGALT00000015091_LRAT	ENSGALT00000015092_HXD13_CHICK	ENSGALT00000015094_RBM46	ENSGALT00000015096_LOC429837	ENSGALT00000015102_C14orf43	ENSGALT00000015103_KIAA1715	ENSGALT00000015105_DNAL1	ENSGALT00000015106_ATP5G3	ENSGALT00000015109_RNPS1	ENSGALT00000015112_Q3T1V5_CHICK	ENSGALT00000015115_EPHX1	ENSGALT00000015117_LOC771753	ENSGALT00000015119_Q5ZL17_CHICK	ENSGALT00000015121_PDZD8	ENSGALT00000015124_TELO2	ENSGALT00000015137_Q9I8S7_CHICK	ENSGALT00000015139_EMX2	ENSGALT00000015143_RAB11FIP2	ENSGALT00000015145_GTR2_CHICK	ENSGALT00000015148_CNIH3	ENSGALT00000015149_IF5A2_CHICK	ENSGALT00000015154_WDR26	ENSGALT00000015155_Q5ZMM9_CHICK	ENSGALT00000015156_PAPLN	ENSGALT00000015161_ENSGALG00000009317	ENSGALT00000015167_PSN1_CHICK	ENSGALT00000015171_Q5F3Q7_CHICK	ENSGALT00000015173_Q5ZL69_CHICK	ENSGALT00000015189_C16orf30	ENSGALT00000015190_SP3_CHICK	ENSGALT00000015192_EIF3A	ENSGALT00000015193_ENSGALG00000009329	ENSGALT00000015195_FBXO28	ENSGALT00000015198_RBM25	ENSGALT00000015203_Q5ZIS5_CHICK	ENSGALT00000015206_ZFYVE1	ENSGALT00000015209_TP53BP2	ENSGALT00000015210_TRIM63	ENSGALT00000015211_CRAMP1L	ENSGALT00000015214_MAP9	ENSGALT00000015215_ZAK	ENSGALT00000015217_DCAF4	ENSGALT00000015221_Q5ZM61_CHICK	ENSGALT00000015224_Q9W6V0_CHICK	ENSGALT00000015226_SLC7A14	ENSGALT00000015227_SFXN4	ENSGALT00000015230_DPF3_CHICK	ENSGALT00000015232_ENSGALG00000024149	ENSGALT00000015233_GUCY1A3	ENSGALT00000015235_CLDN11	ENSGALT00000015236_Q05951_CHICK	ENSGALT00000015237_Q05951_CHICK	ENSGALT00000015238_RAPGEF4	ENSGALT00000015241_CAN2_CHICK	ENSGALT00000015246_GUCY1B3	ENSGALT00000015247_ITA6_CHICK	ENSGALT00000015253_Q0KKP4_CHICK	ENSGALT00000015254_ACCN5	ENSGALT00000015255_Q3L257_CHICK	ENSGALT00000015259_Q9PVI5_CHICK	ENSGALT00000015261_Q9PVI7_CHICK	ENSGALT00000015262_PRDX3	ENSGALT00000015264_TDO2	ENSGALT00000015265_ENSGALG00000009371	ENSGALT00000015267_PHC3	ENSGALT00000015270_Q5ZMK0_CHICK	ENSGALT00000015271_GPR160	ENSGALT00000015273_Q07718_CHICK	ENSGALT00000015275_PDGFC_CHICK	ENSGALT00000015283_SIPA1L1	ENSGALT00000015288_CAPN8	ENSGALT00000015289_SAMD7	ENSGALT00000015296_LOC423256	ENSGALT00000015298_SUSD4	ENSGALT00000015304_ANKIB1	ENSGALT00000015305_Q9PUI8_CHICK	ENSGALT00000015306_A0M8T7_CHICK	ENSGALT00000015307_LRRIQ4	ENSGALT00000015310_GATAD1	ENSGALT00000015312_Q9YH83_CHICK	ENSGALT00000015314_LRRC34	ENSGALT00000015315_GRK5	ENSGALT00000015319_DISP1	ENSGALT00000015324_LOC420553	ENSGALT00000015328_MYNN	ENSGALT00000015329_PEX1	ENSGALT00000015330_TFEC_CHICK	ENSGALT00000015332_C1orf58	ENSGALT00000015333_C4orf18	ENSGALT00000015334_SMOC1	ENSGALT00000015337_TMEM144	ENSGALT00000015339_SLC10A1	ENSGALT00000015342_Q5ZLF9_CHICK	ENSGALT00000015343_RGS10	ENSGALT00000015347_C1orf80	ENSGALT00000015350_KIAA0247	ENSGALT00000015353_RXFP1	ENSGALT00000015356_ENSGALG00000009431	ENSGALT00000015358_Q5ZIY1_CHICK	ENSGALT00000015359_MIA3	ENSGALT00000015362_PPP1R3A	ENSGALT00000015366_MECOM	ENSGALT00000015368_S39A9_CHICK	ENSGALT00000015369_GPR85	ENSGALT00000015371_TAF1A	ENSGALT00000015373_TMEM168	ENSGALT00000015374_KIAA1822L	ENSGALT00000015375_INPP5F	ENSGALT00000015382_PPID	ENSGALT00000015383_GALNTL1	ENSGALT00000015385_MOSC2	ENSGALT00000015386_ZNF277P	ENSGALT00000015388_EXDL2	ENSGALT00000015390_PFN3	ENSGALT00000015394_LOC424998	ENSGALT00000015407_WDR22	ENSGALT00000015410_GOLIM4	ENSGALT00000015412_SEC23IP	ENSGALT00000015414_LOC425001	ENSGALT00000015416_NEUS_CHICK	ENSGALT00000015417_PPAPDC1A	ENSGALT00000015418_FNIP2	ENSGALT00000015423_RAPGEF2	ENSGALT00000015424_EFCAB1	ENSGALT00000015425_ACTN1_CHICK	ENSGALT00000015427_F133_CHICK	ENSGALT00000015428_Q90771_CHICK	ENSGALT00000015429_PDC10_CHICK	ENSGALT00000015431_SAMD9L	ENSGALT00000015432_DOCK4	ENSGALT00000015435_HEPACAM2	ENSGALT00000015441_MARK1	ENSGALT00000015443_Q5ZKT4_CHICK	ENSGALT00000015446_IMMP2L	ENSGALT00000015447_BRWD2	ENSGALT00000015448_ENSGALG00000009487	ENSGALT00000015449_LRRN3	ENSGALT00000015450_FSTL5	ENSGALT00000015453_RAD51L1	ENSGALT00000015454_Q5ZIX7_CHICK	ENSGALT00000015456_THAP5_CHICK	ENSGALT00000015464_LOC770087	ENSGALT00000015466_Q5F446_CHICK	ENSGALT00000015469_RAB3GAP2	ENSGALT00000015470_NSMCE4A	ENSGALT00000015475_LOC423938	ENSGALT00000015476_PLEKHH1	ENSGALT00000015480_PIGH	ENSGALT00000015483_SI	ENSGALT00000015485_TFPI2	ENSGALT00000015487_LOC424150	ENSGALT00000015492_NRCAM_CHICK	ENSGALT00000015493_GNG11	ENSGALT00000015496_TACC2	ENSGALT00000015498_LOC420562	ENSGALT00000015499_LOC429161	ENSGALT00000015501_ARG2	ENSGALT00000015506_CNTN1_CHICK	ENSGALT00000015507_Q700F0_CHICK	ENSGALT00000015509_VTI1B	ENSGALT00000015511_TMEM192	ENSGALT00000015513_PDZRN4	ENSGALT00000015514_LOC429742	ENSGALT00000015515_GXLT1_CHICK	ENSGALT00000015516_NMD3	ENSGALT00000015518_PLEKHA1	ENSGALT00000015523_PPM1L	ENSGALT00000015524_RDH12	ENSGALT00000015525_B3GALNT1	ENSGALT00000015530_ARL14	ENSGALT00000015532_ZCRB1	ENSGALT00000015533_Q5ZIF4_CHICK	ENSGALT00000015535_SLC25A12	ENSGALT00000015536_LOC423941	ENSGALT00000015542_ZFYVE26	ENSGALT00000015543_ENSGALG00000023190	ENSGALT00000015548_Q5ZK94_CHICK	ENSGALT00000015549_LOC423277	ENSGALT00000015551_Q5ZM77_CHICK	ENSGALT00000015553_KLHL2	ENSGALT00000015557_CYBRD1	ENSGALT00000015558_PRICKLE1	ENSGALT00000015562_DCAF17	ENSGALT00000015564_IFT80	ENSGALT00000015569_PLEK2	ENSGALT00000015571_CPE	ENSGALT00000015575_LOC425152	ENSGALT00000015584_SPOCK3	ENSGALT00000015585_TLK1	ENSGALT00000015588_ATP6V1D	ENSGALT00000015593_ADAMTS20	ENSGALT00000015600_ANXA10	ENSGALT00000015602_ENSGALG00000009575	ENSGALT00000015605_PUS7L	ENSGALT00000015608_IQCJ	ENSGALT00000015609_MPP5	ENSGALT00000015612_Q5F353_CHICK	ENSGALT00000015616_Q5ZJM6_CHICK	ENSGALT00000015618_LOC423944	ENSGALT00000015621_LOC423943	ENSGALT00000015629_ENSGALG00000009590	ENSGALT00000015632_MFSD1_CHICK	ENSGALT00000015635_Q5ZLN3_CHICK	ENSGALT00000015636_TMEM117	ENSGALT00000015648_MYO3B	ENSGALT00000015652_LOC776897	ENSGALT00000015656_SLC30A10	ENSGALT00000015660_ZNF650	ENSGALT00000015661_LYPLAL1	ENSGALT00000015663_EIF2AK4	ENSGALT00000015667_RRP15	ENSGALT00000015668_SPATA17	ENSGALT00000015671_GPR176	ENSGALT00000015672_FSIP1	ENSGALT00000015676_ENSGALG00000009624	ENSGALT00000015678_P79786_CHICK	ENSGALT00000015681_KCTD12	ENSGALT00000015688_Q5ZKX8_CHICK	ENSGALT00000015691_C15orf24	ENSGALT00000015694_TMEM16F	ENSGALT00000015699_ENSGALG00000009639	ENSGALT00000015703_CO1A2_CHICK	ENSGALT00000015710_ENSGALG00000009646	ENSGALT00000015714_Q9DGN8_CHICK	ENSGALT00000015715_LXN	ENSGALT00000015716_USH2A	ENSGALT00000015719_Q5F3K8_CHICK	ENSGALT00000015723_AADAT	ENSGALT00000015729_ENSGALG00000009661	ENSGALT00000015735_ARID2	ENSGALT00000015737_MFAP3L	ENSGALT00000015738_LOC422431	ENSGALT00000015739_RSRC1	ENSGALT00000015740_SGCE	ENSGALT00000015743_SFRS2IP	ENSGALT00000015746_CLCN3	ENSGALT00000015749_METTL5	ENSGALT00000015752_KCTD3	ENSGALT00000015756_C6KGD4_CHICK	ENSGALT00000015757_Q5ZHW3_CHICK	ENSGALT00000015759_VEPH1	ENSGALT00000015761_NEK1	ENSGALT00000015762_GPR26	ENSGALT00000015763_ENSGALG00000009685	ENSGALT00000015764_PPP1R9A	ENSGALT00000015766_KCNK2	ENSGALT00000015772_ASB4	ENSGALT00000015774_SH3RF1	ENSGALT00000015779_LOC768874	ENSGALT00000015781_Q5UMH8_CHICK	ENSGALT00000015782_ENSGALG00000009695	ENSGALT00000015783_LOC425507	ENSGALT00000015787_SLC38A1	ENSGALT00000015788_S38A2_CHICK	ENSGALT00000015789_CCNL1	ENSGALT00000015790_PDK4	ENSGALT00000015791_KLHL23	ENSGALT00000015795_KBTBD10	ENSGALT00000015796_LOC776175	ENSGALT00000015797_ENSGALG00000009703	ENSGALT00000015798_CHST15	ENSGALT00000015806_ENSGALG00000009709	ENSGALT00000015809_Q5F351_CHICK	ENSGALT00000015811_METTL10	ENSGALT00000015813_CBR4	ENSGALT00000015817_FAM53B	ENSGALT00000015824_DYNC1I1	ENSGALT00000015827_GREM1_CHICK	ENSGALT00000015837_SLC38A4	ENSGALT00000015838_ARHGAP11A	ENSGALT00000015841_Q9YGR2_CHICK	ENSGALT00000015843_ACN9	ENSGALT00000015846_TAC1	ENSGALT00000015848_LOC426113	ENSGALT00000015849_AMIGO2	ENSGALT00000015851_LOC777089	ENSGALT00000015856_FAM98B	ENSGALT00000015858_ENSGALG00000009745	ENSGALT00000015860_ARSA	ENSGALT00000015861_XRCC6BP1	ENSGALT00000015864_SPRED1	ENSGALT00000015872_LRIG3	ENSGALT00000015877_SLC7A11	ENSGALT00000015878_SLC16A7	ENSGALT00000015880_ENSGALG00000024425	ENSGALT00000015890_RABL2B	ENSGALT00000015891_LOC425783	ENSGALT00000015892_NME6	ENSGALT00000015895_ELF2	ENSGALT00000015896_OR9Q1	ENSGALT00000015897_Q98940_CHICK	ENSGALT00000015909_NARG1	ENSGALT00000015914_GOLGB1	ENSGALT00000015916_PTPN14	ENSGALT00000015921_CLRN3	ENSGALT00000015924_SMYD2	ENSGALT00000015928_PROX1_CHICK	ENSGALT00000015929_LOC422442	ENSGALT00000015931_ENSGALG00000009794	ENSGALT00000015932_MON2	ENSGALT00000015937_LOC421712	ENSGALT00000015940_Q9PTF0_CHICK	ENSGALT00000015941_SETD7	ENSGALT00000015944_MGST2	ENSGALT00000015947_PPM1H	ENSGALT00000015948_ATPBD4	ENSGALT00000015952_FLVCR1	ENSGALT00000015954_MAML3	ENSGALT00000015959_Q98952_CHICK	ENSGALT00000015960_Q1T766_CHICK	ENSGALT00000015961_TMEM5	ENSGALT00000015965_ZNF770	ENSGALT00000015966_ATF3	ENSGALT00000015969_NENF	ENSGALT00000015970_C1orf75	ENSGALT00000015971_PTPRE	ENSGALT00000015976_SRGAP1	ENSGALT00000015978_CLGN	ENSGALT00000015979_LOC417822	ENSGALT00000015980_PPP2R5A	ENSGALT00000015981_RPL18A	ENSGALT00000015982_LOC422448	ENSGALT00000015986_LOC424161	ENSGALT00000015988_XPOT	ENSGALT00000015989_ELMOD2	ENSGALT00000015995_AQR	ENSGALT00000015996_PPIG	ENSGALT00000015998_NKTR	ENSGALT00000015999_TBK1	ENSGALT00000016000_FASTKD1	ENSGALT00000016002_Q5ZIY7_CHICK	ENSGALT00000016005_ACTC_CHICK	ENSGALT00000016007_BBS5	ENSGALT00000016008_STXBP6	ENSGALT00000016013_NOVA1	ENSGALT00000016016_FOXG1_CHICK	ENSGALT00000016022_TBC1D9	ENSGALT00000016025_GNS	ENSGALT00000016032_SLC30A1	ENSGALT00000016033_TBC1D30	ENSGALT00000016034_ENSGALG00000009860	ENSGALT00000016035_RD3	ENSGALT00000016037_LOC421379	ENSGALT00000016039_RNF150	ENSGALT00000016041_LOC776113	ENSGALT00000016042_WIF1	ENSGALT00000016043_ZNF330	ENSGALT00000016045_B0FLP3_CHICK	ENSGALT00000016048_RCOR3_CHICK	ENSGALT00000016052_LEMD3	ENSGALT00000016056_LOC425525	ENSGALT00000016057_KCNH1	ENSGALT00000016059_TMBIM4	ENSGALT00000016060_INPP4B	ENSGALT00000016064_HHAT	ENSGALT00000016065_SERTAD4	ENSGALT00000016068_SYT14	ENSGALT00000016069_HELB	ENSGALT00000016070_USP38	ENSGALT00000016072_DEF_CHICK	ENSGALT00000016075_ENSGALG00000009889	ENSGALT00000016077_MRPS10	ENSGALT00000016088_GRIP1	ENSGALT00000016090_TRERF1	ENSGALT00000016095_GAB1	ENSGALT00000016099_CAND1	ENSGALT00000016100_Q5F3M9_CHICK	ENSGALT00000016103_DYRK2_CHICK	ENSGALT00000016104_LOC771576	ENSGALT00000016106_IL22	ENSGALT00000016111_UBR2	ENSGALT00000016116_LOC423306	ENSGALT00000016119_KIAA0240	ENSGALT00000016120_LOC421389	ENSGALT00000016121_Q5ZLB7_CHICK	ENSGALT00000016123_CYLD	ENSGALT00000016124_EML4	ENSGALT00000016127_SCFD1	ENSGALT00000016129_COX7A2L	ENSGALT00000016130_MDM1_CHICK	ENSGALT00000016131_KCNG3	ENSGALT00000016135_LOC421394	ENSGALT00000016137_MTA3	ENSGALT00000016138_HAAO	ENSGALT00000016140_ENSGALG00000009928	ENSGALT00000016141_SOST	ENSGALT00000016142_B3STQ5_CHICK	ENSGALT00000016146_DUSP3	ENSGALT00000016147_THADA_CHICK	ENSGALT00000016152_NUP107	ENSGALT00000016155_LOC429785	ENSGALT00000016156_AP4S1	ENSGALT00000016159_SPOP	ENSGALT00000016160_SLC35E3	ENSGALT00000016163_Q9PVL2_CHICK	ENSGALT00000016165_FAM117A	ENSGALT00000016166_Q5ZK16_CHICK	ENSGALT00000016170_CPM	ENSGALT00000016171_HECTD1	ENSGALT00000016174_PLEKHH2	ENSGALT00000016175_HHIP	ENSGALT00000016178_TMEM125	ENSGALT00000016180_C1orf210	ENSGALT00000016181_DYNC2LI1	ENSGALT00000016182_ABCG5	ENSGALT00000016184_TIE1	ENSGALT00000016186_ABCG8	ENSGALT00000016187_RAB3IP	ENSGALT00000016196_LYSC_CHICK	ENSGALT00000016197_Q8UVS4_CHICK	ENSGALT00000016199_Q6IYE8_CHICK	ENSGALT00000016200_FRS2	ENSGALT00000016201_Q5ZIN9_CHICK	ENSGALT00000016203_OTUD4	ENSGALT00000016206_ENSGALG00000009969	ENSGALT00000016210_HEATR5A	ENSGALT00000016212_SLC3A1	ENSGALT00000016214_MMAA	ENSGALT00000016216_LRRC10	ENSGALT00000016223_ZNF827	ENSGALT00000016224_NUBPL	ENSGALT00000016226_LSM6	ENSGALT00000016228_ENSGALG00000009986	ENSGALT00000016229_LOC423313	ENSGALT00000016234_SRBD1	ENSGALT00000016236_ARHGAP5	ENSGALT00000016237_MED8	ENSGALT00000016238_C1orf84	ENSGALT00000016239_AKAP6	ENSGALT00000016244_NPAS3	ENSGALT00000016247_PRKCE	ENSGALT00000016249_EGLN3	ENSGALT00000016250_LOC423317	ENSGALT00000016251_LOC771319	ENSGALT00000016253_Q9W7C6_CHICK	ENSGALT00000016254_NTCP7_CHICK	ENSGALT00000016256_EAPP	ENSGALT00000016259_TTC29	ENSGALT00000016265_KIAA0467	ENSGALT00000016269_B2WUP1_CHICK	ENSGALT00000016270_Q5ZJB5_CHICK	ENSGALT00000016271_LOC417848	ENSGALT00000016274_TTC7A	ENSGALT00000016276_HYI	ENSGALT00000016278_PRMT10	ENSGALT00000016280_LOC421415	ENSGALT00000016288_BEST3	ENSGALT00000016289_BAZ1A	ENSGALT00000016293_ARHGAP10	ENSGALT00000016296_PLB1	ENSGALT00000016301_LOC423321	ENSGALT00000016302_MCR_CHICK	ENSGALT00000016303_FOSL2_CHICK	ENSGALT00000016304_C12orf28	ENSGALT00000016306_BRE_CHICK	ENSGALT00000016321_RBKS	ENSGALT00000016322_KCNMB4	ENSGALT00000016326_Q5F3Y3_CHICK	ENSGALT00000016327_SRP54	ENSGALT00000016329_SUPT7L	ENSGALT00000016330_PTPRB	ENSGALT00000016331_LRFN2	ENSGALT00000016332_Q9IAA6_CHICK	ENSGALT00000016334_PPP2R3C	ENSGALT00000016337_A3FB57_CHICK	ENSGALT00000016344_KIAA0391	ENSGALT00000016346_DAAM2	ENSGALT00000016349_ENSGALG00000010056	ENSGALT00000016352_KIF6	ENSGALT00000016353_PSMA6	ENSGALT00000016356_LRBA	ENSGALT00000016364_KCNK5	ENSGALT00000016365_KCNK16	ENSGALT00000016368_KCNK17	ENSGALT00000016370_C6orf64	ENSGALT00000016373_OST48_CHICK	ENSGALT00000016376_JMJD2A	ENSGALT00000016380_Q5ZK27_CHICK	ENSGALT00000016381_B4ZY91_CHICK	ENSGALT00000016385_SH3D19	ENSGALT00000016390_Q5TIL8_CHICK	ENSGALT00000016394_EIF4G3	ENSGALT00000016399_IPO13_CHICK	ENSGALT00000016403_GARNL1	ENSGALT00000016413_FAM160A1	ENSGALT00000016414_ATP6V0B	ENSGALT00000016416_LOC429814	ENSGALT00000016418_Q92073_CHICK	ENSGALT00000016420_MBIP	ENSGALT00000016422_PET112L	ENSGALT00000016423_Q5ZL10_CHICK	ENSGALT00000016428_FBXW7	ENSGALT00000016432_DMAP1	ENSGALT00000016433_Q5ZJF2_CHICK	ENSGALT00000016435_ERI3	ENSGALT00000016436_FHDC1	ENSGALT00000016438_C4orf33	ENSGALT00000016441_TMEM53	ENSGALT00000016444_ENSGALG00000010113	ENSGALT00000016446_SCLT1	ENSGALT00000016453_DNAH8	ENSGALT00000016457_SLC25A21	ENSGALT00000016459_MIPOL1	ENSGALT00000016460_CDKL2	ENSGALT00000016462_KIF2C	ENSGALT00000016463_ENSGALG00000010121	ENSGALT00000016464_SH2D4A	ENSGALT00000016466_Q6EE57_CHICK	ENSGALT00000016467_CSGALNACT1	ENSGALT00000016468_BEST4	ENSGALT00000016469_GLO1	ENSGALT00000016472_PLK3	ENSGALT00000016479_PTCH2	ENSGALT00000016480_ZFAND3	ENSGALT00000016482_Q800I0_CHICK	ENSGALT00000016483_HGSNAT	ENSGALT00000016484_TTC6	ENSGALT00000016487_A9UGZ3_CHICK	ENSGALT00000016488_Q5ZHR5_CHICK	ENSGALT00000016495_ENSGALG00000010146	ENSGALT00000016497_Q5ZK54_CHICK	ENSGALT00000016498_PTPRR	ENSGALT00000016499_KIAA0082	ENSGALT00000016500_SEC23A	ENSGALT00000016501_C6orf129	ENSGALT00000016502_TSPAN8	ENSGALT00000016505_Q5ZJH1_CHICK	ENSGALT00000016512_TRAPPC6B	ENSGALT00000016514_ANKRD15	ENSGALT00000016518_Q5F4B0_CHICK	ENSGALT00000016521_DMRT1_CHICK	ENSGALT00000016523_DMRT3	ENSGALT00000016526_LGR5	ENSGALT00000016530_TCTE1	ENSGALT00000016532_PNN	ENSGALT00000016534_C6orf137	ENSGALT00000016536_INTU	ENSGALT00000016537_NFKBIE	ENSGALT00000016539_KCNV2	ENSGALT00000016540_SLC35B2	ENSGALT00000016545_CCDC131	ENSGALT00000016548_LOC427351	ENSGALT00000016549_GLIS3	ENSGALT00000016550_TMEM19	ENSGALT00000016551_SLC29A1	ENSGALT00000016553_RAB21	ENSGALT00000016558_SLC1A1	ENSGALT00000016562_ENSGALG00000010189	ENSGALT00000016566_Q5ZKR3_CHICK	ENSGALT00000016569_FBXO33	ENSGALT00000016570_Q5ZI28_CHICK	ENSGALT00000016572_PLK4	ENSGALT00000016575_FAM161B	ENSGALT00000016576_COQ6	ENSGALT00000016578_MFSD8	ENSGALT00000016581_TRHDE	ENSGALT00000016583_Q5F467_CHICK	ENSGALT00000016585_ENTPD5	ENSGALT00000016586_LOC424588	ENSGALT00000016589_KCNC2	ENSGALT00000016593_C14orf45	ENSGALT00000016597_LARP2	ENSGALT00000016598_CAPS2	ENSGALT00000016604_ALDH6A1	ENSGALT00000016605_ENSGALG00000010212	ENSGALT00000016607_LOC422502	ENSGALT00000016608_ENSGALG00000010215	ENSGALT00000016609_ENSGALG00000010216	ENSGALT00000016610_HECTD3	ENSGALT00000016611_LEKR1	ENSGALT00000016612_UROD	ENSGALT00000016617_ZSWIM5	ENSGALT00000016618_GLIPR1L2	ENSGALT00000016619_GLIPR1	ENSGALT00000016620_Q5F3D6_CHICK	ENSGALT00000016623_LOC423347	ENSGALT00000016624_MUTYH	ENSGALT00000016625_Q5ZKE0_CHICK	ENSGALT00000016627_TOE1	ENSGALT00000016629_ABCD4	ENSGALT00000016630_TESK2	ENSGALT00000016631_TRY2_CHICK	ENSGALT00000016632_TRY2_CHICK	ENSGALT00000016634_TMEM90A	ENSGALT00000016637_Q5ZMA1_CHICK	ENSGALT00000016639_AFG3L2	ENSGALT00000016642_NAP1L1	ENSGALT00000016646_LOC426749	ENSGALT00000016648_PRDX1_CHICK	ENSGALT00000016651_KRT8	ENSGALT00000016654_ENSGALG00000018943	ENSGALT00000016660_OSBPL8	ENSGALT00000016666_LOC426897	ENSGALT00000016670_K2CO_CHICK	ENSGALT00000016672_KRT80	ENSGALT00000016674_Q5ZIM1_CHICK	ENSGALT00000016676_FAIM2	ENSGALT00000016679_Q5ZMP5_CHICK	ENSGALT00000016682_TIPARP	ENSGALT00000016683_CSRP2_CHICK	ENSGALT00000016690_LTBP2	ENSGALT00000016693_AQP2	ENSGALT00000016699_E2F7	ENSGALT00000016701_SSR3	ENSGALT00000016702_PARM1	ENSGALT00000016703_KCAB1_CHICK	ENSGALT00000016704_KIAA0317	ENSGALT00000016706_GSR	ENSGALT00000016707_CCDC17	ENSGALT00000016708_PP2AA_CHICK	ENSGALT00000016710_FCF1	ENSGALT00000016711_GPBP1L1	ENSGALT00000016715_YLPM1	ENSGALT00000016717_TMEM69	ENSGALT00000016718_ENSGALG00000010280	ENSGALT00000016720_WRN	ENSGALT00000016725_TMEM63B	ENSGALT00000016727_Q5ZIE1_CHICK	ENSGALT00000016736_MRPL14	ENSGALT00000016737_Q5F326_CHICK	ENSGALT00000016739_IPP	ENSGALT00000016740_ENSGALG00000010288	ENSGALT00000016742_VEGFA_CHICK	ENSGALT00000016744_RBPMS	ENSGALT00000016747_RBP_CHICK	ENSGALT00000016749_RPS6KL1	ENSGALT00000016751_MRPS18A	ENSGALT00000016753_DCTN6	ENSGALT00000016754_RSPH9	ENSGALT00000016761_SLC33A1	ENSGALT00000016762_LOC421447	ENSGALT00000016763_MLH3	ENSGALT00000016766_MAD2L1BP	ENSGALT00000016770_C14orf140	ENSGALT00000016778_NAV3	ENSGALT00000016784_PLCH1	ENSGALT00000016788_MAST2	ENSGALT00000016792_NEK9	ENSGALT00000016793_GTPBP2	ENSGALT00000016797_FRAS1	ENSGALT00000016798_Q5ZIW9_CHICK	ENSGALT00000016800_SYT1_CHICK	ENSGALT00000016801_PAWR	ENSGALT00000016803_JDP2	ENSGALT00000016804_BATF	ENSGALT00000016805_MRPL1	ENSGALT00000016808_MYPT1_CHICK	ENSGALT00000016809_FLVCR2	ENSGALT00000016811_C14orf1	ENSGALT00000016815_Q67BJ2_CHICK	ENSGALT00000016819_RPS16	ENSGALT00000016820_CNOT6L	ENSGALT00000016830_LOC422509	ENSGALT00000016832_LOC422510	ENSGALT00000016833_ENSGALG00000010339	ENSGALT00000016835_XPO5	ENSGALT00000016840_TSPAN1	ENSGALT00000016841_DHX36	ENSGALT00000016846_CCNG2	ENSGALT00000016848_POLR1C	ENSGALT00000016850_C14orf118	ENSGALT00000016854_POMGNT1	ENSGALT00000016857_LOC429163	ENSGALT00000016862_YIPF3_CHICK	ENSGALT00000016864_P2RY1_CHICK	ENSGALT00000016866_LRRC41	ENSGALT00000016868_NSUN4	ENSGALT00000016871_MBNL1_CHICK	ENSGALT00000016875_SUCNR1	ENSGALT00000016876_ENSGALG00000020220	ENSGALT00000016878_Q5F3G8_CHICK	ENSGALT00000016884_AADACL2	ENSGALT00000016888_ESRRB	ENSGALT00000016889_Q5UKY7_CHICK	ENSGALT00000016892_VASH1	ENSGALT00000016894_IGSF10	ENSGALT00000016895_MED12L	ENSGALT00000016897_FAM13A1	ENSGALT00000016900_Q5ZJC6_CHICK	ENSGALT00000016901_P2RY12	ENSGALT00000016902_P2RY13	ENSGALT00000016904_ENSGALG00000010376	ENSGALT00000016905_GPR87	ENSGALT00000016908_Q9I9H1_CHICK	ENSGALT00000016910_GPR171	ENSGALT00000016911_C6orf154	ENSGALT00000016913_ENSGALG00000023498	ENSGALT00000016914_CLRN1	ENSGALT00000016916_TJAP1	ENSGALT00000016917_DLK2	ENSGALT00000016918_C14orf4	ENSGALT00000016921_ENSGALG00000010388	ENSGALT00000016922_MMRN1	ENSGALT00000016923_KIAA1737	ENSGALT00000016925_LOC422518	ENSGALT00000016926_ENSGALG00000023310	ENSGALT00000016927_ENSGALG00000010393	ENSGALT00000016930_SIAH2	ENSGALT00000016932_GRID2	ENSGALT00000016933_Q800U5_CHICK	ENSGALT00000016936_SMARCAD1	ENSGALT00000016937_EIF2A_CHICK	ENSGALT00000016941_TSC22D2	ENSGALT00000016945_TMEM63C	ENSGALT00000016949_VDHAP_CHICK	ENSGALT00000016951_RNF13_CHICK	ENSGALT00000016952_WWTR1	ENSGALT00000016963_ABCC10	ENSGALT00000016972_FEZ1	ENSGALT00000016973_POMT2	ENSGALT00000016977_ZNF318	ENSGALT00000016979_TM4SF4	ENSGALT00000016985_TM4SF18	ENSGALT00000016986_GSTZ1	ENSGALT00000016989_FAAH	ENSGALT00000016991_Q5ZIT6_CHICK	ENSGALT00000016992_Q5ZID9_CHICK	ENSGALT00000016995_HPS3	ENSGALT00000016997_TBA1_CHICK	ENSGALT00000016998_MKNK1	ENSGALT00000017003_MOBKL2C	ENSGALT00000017005_ATPAF1	ENSGALT00000017008_KIAA0494	ENSGALT00000017012_LTBP1	ENSGALT00000017025_LOC772017	ENSGALT00000017026_C14orf174	ENSGALT00000017027_C14orf148	ENSGALT00000017028_C14orf133	ENSGALT00000017030_EBF3	ENSGALT00000017033_AHSA1	ENSGALT00000017035_GLRX3	ENSGALT00000017037_ENSGALG00000010465	ENSGALT00000017040_THSD3	ENSGALT00000017043_CYP4V2	ENSGALT00000017045_CYP4B1	ENSGALT00000017050_ENSGALG00000020688	ENSGALT00000017051_TCERG1L	ENSGALT00000017056_PDZK1IP1	ENSGALT00000017057_LOC424620	ENSGALT00000017059_BNIP3	ENSGALT00000017063_STIL	ENSGALT00000017074_Q5F3E4_CHICK	ENSGALT00000017075_C10orf39	ENSGALT00000017079_ENSGALG00000010487	ENSGALT00000017082_Q9DDZ6_CHICK	ENSGALT00000017083_PWWP2	ENSGALT00000017084_COL25A1	ENSGALT00000017087_INPP5A	ENSGALT00000017089_SLC5A9	ENSGALT00000017091_ENSGALG00000010342	ENSGALT00000017094_LOC425593	ENSGALT00000017097_Q9PTK0_CHICK	ENSGALT00000017098_NKX6.3	ENSGALT00000017099_SNW1	ENSGALT00000017106_AGBL4	ENSGALT00000017109_C1orf165	ENSGALT00000017111_ENSGALG00000010507	ENSGALT00000017118_A8QJE7_CHICK	ENSGALT00000017125_TCTN3	ENSGALT00000017126_ENSGALG00000020409	ENSGALT00000017127_NRXN3	ENSGALT00000017131_ALDH18A1	ENSGALT00000017134_AGXT2L1	ENSGALT00000017138_OSTC	ENSGALT00000017143_ENSGALG00000020819	ENSGALT00000017145_LOC422528	ENSGALT00000017148_LOC768514	ENSGALT00000017150_FAF1	ENSGALT00000017152_CDKN2C	ENSGALT00000017155_C1orf34	ENSGALT00000017157_BIRC6	ENSGALT00000017158_PAPSS1	ENSGALT00000017161_Q5ZMT8_CHICK	ENSGALT00000017166_DKK2	ENSGALT00000017168_LOC422532	ENSGALT00000017169_CDC42EP3	ENSGALT00000017172_SCYE1	ENSGALT00000017174_FAM82A	ENSGALT00000017177_OSBPL9	ENSGALT00000017179_CYP1B1	ENSGALT00000017180_Q5ZJP4_CHICK	ENSGALT00000017184_CCDC75	ENSGALT00000017186_ENSGALG00000023093	ENSGALT00000017187_ENSGALG00000010562	ENSGALT00000017192_Q5ZMI8_CHICK	ENSGALT00000017193_NPNT	ENSGALT00000017197_RAB3B	ENSGALT00000017199_TXNDC12	ENSGALT00000017201_HEATR5B	ENSGALT00000017207_GSTCD	ENSGALT00000017210_INTS12	ENSGALT00000017213_ENSGALG00000010577	ENSGALT00000017215_STON2	ENSGALT00000017218_STRN	ENSGALT00000017221_SEL1L	ENSGALT00000017222_PPA2	ENSGALT00000017224_VIT	ENSGALT00000017229_Q98911_CHICK	ENSGALT00000017230_FLRT2	ENSGALT00000017231_LOC423393	ENSGALT00000017233_ENSGALG00000010591	ENSGALT00000017236_TET2	ENSGALT00000017238_GALC	ENSGALT00000017244_GPR65	ENSGALT00000017246_TACR3	ENSGALT00000017248_KCNK10	ENSGALT00000017249_SULT6B1	ENSGALT00000017254_Q5ZIQ7_CHICK	ENSGALT00000017255_LRP2BP	ENSGALT00000017260_C2orf56	ENSGALT00000017263_SNX25	ENSGALT00000017266_KIAA1430	ENSGALT00000017268_PRKD3	ENSGALT00000017269_ZFYVE9	ENSGALT00000017272_PTPN21	ENSGALT00000017274_QPCT	ENSGALT00000017276_CC2D1B	ENSGALT00000017280_DPY30	ENSGALT00000017282_ZC3HE_CHICK	ENSGALT00000017286_Q5ZMC5_CHICK	ENSGALT00000017288_MEMO1P	ENSGALT00000017289_SRD5A2	ENSGALT00000017291_PRPF38A	ENSGALT00000017295_ZCCHC11	ENSGALT00000017299_AHCTF1	ENSGALT00000017302_GPX7	ENSGALT00000017307_C1orf163	ENSGALT00000017308_O93417_CHICK	ENSGALT00000017310_EML5	ENSGALT00000017312_ENSGALG00000010640	ENSGALT00000017315_ZYG11B	ENSGALT00000017317_ENPP6	ENSGALT00000017319_STOX2	ENSGALT00000017321_ECHDC2	ENSGALT00000017322_COL28A1	ENSGALT00000017325_CNST	ENSGALT00000017326_NLTP_CHICK	ENSGALT00000017328_TFB2M	ENSGALT00000017329_PODN	ENSGALT00000017332_CD041_CHICK	ENSGALT00000017334_LOC771695	ENSGALT00000017341_ENSGALG00000010657	ENSGALT00000017342_RWDD4A	ENSGALT00000017343_ING2	ENSGALT00000017346_LOC422554	ENSGALT00000017347_ENSGALG00000010662	ENSGALT00000017348_TTC8	ENSGALT00000017350_KIF26B	ENSGALT00000017352_FOXN3	ENSGALT00000017355_EFCAB2	ENSGALT00000017356_WWC2	ENSGALT00000017359_TDP1	ENSGALT00000017361_Q2MHD2_CHICK	ENSGALT00000017362_KCNK13	ENSGALT00000017363_SLC1A7	ENSGALT00000017368_FAM36A	ENSGALT00000017369_C14orf102	ENSGALT00000017370_PPDE1_CHICK	ENSGALT00000017378_Q5ZK83_CHICK	ENSGALT00000017380_EDG3	ENSGALT00000017381_C1orf123	ENSGALT00000017386_SHC3	ENSGALT00000017389_ENSGALG00000010690	ENSGALT00000017390_LOC421495	ENSGALT00000017391_LRP8_CHICK	ENSGALT00000017392_CKS2	ENSGALT00000017393_SECISBP2	ENSGALT00000017396_SEM4D_CHICK	ENSGALT00000017402_MIOS	ENSGALT00000017404_RPA3	ENSGALT00000017411_C14orf159	ENSGALT00000017413_Q5ZHJ9_CHICK	ENSGALT00000017414_ZNF238	ENSGALT00000017416_ODZ3	ENSGALT00000017420_GPR68	ENSGALT00000017422_ICA1	ENSGALT00000017425_NXPH1	ENSGALT00000017426_NDUFA4	ENSGALT00000017430_SDCCAG8	ENSGALT00000017436_CCDC88C	ENSGALT00000017441_DMRTB1	ENSGALT00000017442_THSD7A	ENSGALT00000017443_NEIL3	ENSGALT00000017444_Q5F3Z0_CHICK	ENSGALT00000017447_GLIS1	ENSGALT00000017451_ENSGALG00000010724	ENSGALT00000017452_1433Z_CHICK	ENSGALT00000017454_VWDE	ENSGALT00000017458_ZN706_CHICK	ENSGALT00000017459_GALNTL6	ENSGALT00000017461_Q5ZJQ9_CHICK	ENSGALT00000017465_SMEK1	ENSGALT00000017469_TMEM48	ENSGALT00000017472_DIO1	ENSGALT00000017475_TC2N	ENSGALT00000017476_ENSGALG00000010739	ENSGALT00000017477_YIPF1	ENSGALT00000017478_MAP1LC3C	ENSGALT00000017480_LRRC42	ENSGALT00000017482_GALNT7	ENSGALT00000017485_FBLN5	ENSGALT00000017486_EXO1	ENSGALT00000017487_C1orf83	ENSGALT00000017488_SAP30	ENSGALT00000017490_CDCP2	ENSGALT00000017493_SCRG1	ENSGALT00000017496_LOC772308	ENSGALT00000017499_WDR64	ENSGALT00000017500_RM37_CHICK	ENSGALT00000017501_OPN3	ENSGALT00000017502_TRIP11	ENSGALT00000017510_ATX3_CHICK	ENSGALT00000017511_PIGM_CHICK	ENSGALT00000017513_HPGD	ENSGALT00000017518_ENSGALG00000010771	ENSGALT00000017520_GREM2	ENSGALT00000017526_FMN2	ENSGALT00000017529_ARL4A	ENSGALT00000017533_Q9YHW6_CHICK	ENSGALT00000017534_GLRA3	ENSGALT00000017540_ACOT11	ENSGALT00000017542_DGKB	ENSGALT00000017545_TTC4	ENSGALT00000017547_PARS2	ENSGALT00000017549_C1orf177	ENSGALT00000017551_TMEM195	ENSGALT00000017553_SLC24A4	ENSGALT00000017557_ISPD	ENSGALT00000017563_TMEM61	ENSGALT00000017565_LOC420592	ENSGALT00000017568_LOC771424	ENSGALT00000017570_RIN3	ENSGALT00000017577_LGMN	ENSGALT00000017582_RYR2	ENSGALT00000017584_GOLGA5	ENSGALT00000017586_WDR17	ENSGALT00000017589_PPAP2B	ENSGALT00000017591_CHGA	ENSGALT00000017594_ENSGALG00000023260	ENSGALT00000017598_AGR3	ENSGALT00000017599_AGR2	ENSGALT00000017601_Q2LAI0_CHICK	ENSGALT00000017604_LOC429936	ENSGALT00000017607_CDCA7	ENSGALT00000017612_ENSGALG00000010832	ENSGALT00000017613_Q5ZIC7_CHICK	ENSGALT00000017615_Q9IAK2_CHICK	ENSGALT00000017617_ASB5	ENSGALT00000017618_ERO1LB	ENSGALT00000017622_C1orf168	ENSGALT00000017623_Q5ZMN4_CHICK	ENSGALT00000017625_Q5ZLT1_CHICK	ENSGALT00000017629_VEGFC	ENSGALT00000017630_BTBD7	ENSGALT00000017631_LOC423425	ENSGALT00000017633_C8A	ENSGALT00000017638_C8B	ENSGALT00000017640_HDAC9_CHICK	ENSGALT00000017642_MTHFD2L	ENSGALT00000017651_LRP2	ENSGALT00000017659_OMA1	ENSGALT00000017660_FERD3L	ENSGALT00000017661_TWISTNB	ENSGALT00000017666_TACSTD2	ENSGALT00000017667_MACC1	ENSGALT00000017672_ENSGALG00000010872	ENSGALT00000017674_RDH5	ENSGALT00000017675_KIAA1409	ENSGALT00000017677_Q91415_CHICK	ENSGALT00000017682_Q5ZMS9_CHICK	ENSGALT00000017683_FGGY	ENSGALT00000017687_ASB2	ENSGALT00000017688_G3BP2	ENSGALT00000017690_LOC422577	ENSGALT00000017692_DDX24	ENSGALT00000017693_BMP2K	ENSGALT00000017695_PAQR3	ENSGALT00000017703_ANTXR2	ENSGALT00000017711_ABCB11	ENSGALT00000017716_FGF5	ENSGALT00000017720_TMEM161B	ENSGALT00000017723_G6PC2	ENSGALT00000017724_SPC25	ENSGALT00000017732_LOC420606	ENSGALT00000017733_LASS6	ENSGALT00000017734_LOC776184	ENSGALT00000017736_SP4	ENSGALT00000017738_ENSGALG00000010906	ENSGALT00000017739_LOC771607	ENSGALT00000017742_PRKG2	ENSGALT00000017745_RAPGEF5	ENSGALT00000017746_LOC424676	ENSGALT00000017750_Q5ZHU7_CHICK	ENSGALT00000017753_LOC424677	ENSGALT00000017754_LOC772391	ENSGALT00000017757_LOC420609	ENSGALT00000017759_IL6_CHICK	ENSGALT00000017761_TOMM7	ENSGALT00000017769_NFIA_CHICK	ENSGALT00000017775_OSTP_CHICK	ENSGALT00000017777_SIAL_CHICK	ENSGALT00000017778_SPARCL1	ENSGALT00000017779_STK39	ENSGALT00000017783_B3GALT1	ENSGALT00000017784_NUDT9	ENSGALT00000017786_ENSGALG00000010933	ENSGALT00000017789_INADL	ENSGALT00000017794_PTPRQ	ENSGALT00000017803_LIN7A	ENSGALT00000017814_SCN1A	ENSGALT00000017815_ENSGALG00000010944	ENSGALT00000017818_ENSGALG00000010947	ENSGALT00000017821_GPNMB	ENSGALT00000017823_KIAA1622	ENSGALT00000017828_ANKRD38	ENSGALT00000017829_C7orf30	ENSGALT00000017831_TTC21B	ENSGALT00000017833_Q5ZJE0_CHICK	ENSGALT00000017834_PPFIA2	ENSGALT00000017838_CCDC59	ENSGALT00000017839_GALNT3	ENSGALT00000017840_IF2B3_CHICK	ENSGALT00000017843_C12orf26	ENSGALT00000017844_ENSGALG00000010963	ENSGALT00000017851_OPRD1	ENSGALT00000017852_DOCK7	ENSGALT00000017862_SERPINA3	ENSGALT00000017864_SERPINA5	ENSGALT00000017866_SERPINA9	ENSGALT00000017868_SERPINA10	ENSGALT00000017871_SERPINA4	ENSGALT00000017873_FAM130A2	ENSGALT00000017879_TMTC2	ENSGALT00000017882_CCDC126	ENSGALT00000017883_C7orf46	ENSGALT00000017885_B1B565_CHICK	ENSGALT00000017886_HSD17B11	ENSGALT00000017888_STK31	ENSGALT00000017890_Q9I9K4_CHICK	ENSGALT00000017891_NPY_CHICK	ENSGALT00000017892_ENSGALG00000010984	ENSGALT00000017894_ATG4C	ENSGALT00000017896_GNG4	ENSGALT00000017897_LOC431342	ENSGALT00000017898_MPP6	ENSGALT00000017901_ALG6_CHICK	ENSGALT00000017902_SLC6A15	ENSGALT00000017904_ENSGALG00000010993	ENSGALT00000017906_CENPR_CHICK	ENSGALT00000017907_IRF2BP2	ENSGALT00000017909_EFCAB7	ENSGALT00000017910_DICER_CHICK	ENSGALT00000017913_TARBP1	ENSGALT00000017915_C1orf31	ENSGALT00000017917_SLC35F3	ENSGALT00000017920_Q5ZLI4_CHICK	ENSGALT00000017921_ENSGALG00000011006	ENSGALT00000017923_OSBPL3	ENSGALT00000017926_LOC771163	ENSGALT00000017930_O42419_CHICK	ENSGALT00000017931_O42420_CHICK	ENSGALT00000017942_LOC776434	ENSGALT00000017951_KLHL8	ENSGALT00000017956_C7orf31	ENSGALT00000017959_CACHD1	ENSGALT00000017962_SIPA1L2	ENSGALT00000017964_RAVER2	ENSGALT00000017970_ENSGALG00000011032	ENSGALT00000017973_AK3L2	ENSGALT00000017981_LOC424180	ENSGALT00000017983_DNAJC6	ENSGALT00000017992_AFF1	ENSGALT00000017998_EGLN1	ENSGALT00000017999_SKAP2	ENSGALT00000018002_SLC38A11	ENSGALT00000018004_Q804C5_CHICK	ENSGALT00000018005_HXA3_CHICK	ENSGALT00000018008_HXB5_CHICK	ENSGALT00000018011_HOXA6	ENSGALT00000018013_HXA7_CHICK	ENSGALT00000018018_LOC772326	ENSGALT00000018019_CLMN	ENSGALT00000018020_PDE4B	ENSGALT00000018021_COBLL1	ENSGALT00000018023_FIGN	ENSGALT00000018026_EXOC8_CHICK	ENSGALT00000018029_CLMN	ENSGALT00000018031_HOXA10	ENSGALT00000018035_HXA9_CHICK	ENSGALT00000018038_RHOU	ENSGALT00000018040_ENSGALG00000011075	ENSGALT00000018041_C14orf49	ENSGALT00000018044_EVX1	ENSGALT00000018050_PTPN13	ENSGALT00000018056_KCNH7	ENSGALT00000018060_RAB4A	ENSGALT00000018061_C1orf96	ENSGALT00000018063_ATG2B	ENSGALT00000018064_ENSGALG00000011086	ENSGALT00000018067_IFIH1	ENSGALT00000018070_NUP133	ENSGALT00000018072_AK7	ENSGALT00000018079_ABCB10	ENSGALT00000018081_TAF5L	ENSGALT00000018083_FAP	ENSGALT00000018087_KIAA0133	ENSGALT00000018092_GALNT2	ENSGALT00000018097_MAPK10	ENSGALT00000018100_Q5ZI81_CHICK	ENSGALT00000018101_PGBD5	ENSGALT00000018103_SGIP1	ENSGALT00000018104_COG2	ENSGALT00000018105_WDR78	ENSGALT00000018111_AGT	ENSGALT00000018117_LOC777280	ENSGALT00000018125_SLC35D1	ENSGALT00000018128_TBR1	ENSGALT00000018131_Q9I8F3_CHICK	ENSGALT00000018134_ARHGAP24	ENSGALT00000018136_LRRIQ1	ENSGALT00000018137_JAZF1	ENSGALT00000018138_BCL11B	ENSGALT00000018142_Q5ZJ35_CHICK	ENSGALT00000018143_ENSGALG00000011129	ENSGALT00000018147_LIN54	ENSGALT00000018149_SETD3_CHICK	ENSGALT00000018152_CAPN9	ENSGALT00000018161_CREB5	ENSGALT00000018168_CCDC85C	ENSGALT00000018170_ITGB6	ENSGALT00000018176_ALX1	ENSGALT00000018177_LOC428436	ENSGALT00000018180_PAMCI	ENSGALT00000018181_KIAA1822	ENSGALT00000018182_PLA2R1	ENSGALT00000018184_NTS	ENSGALT00000018186_TTC13	ENSGALT00000018188_MGAT4C	ENSGALT00000018191_TRIM67	ENSGALT00000018193_C12orf50	ENSGALT00000018194_ENSGALG00000011160	ENSGALT00000018196_CYP46A1	ENSGALT00000018198_Q6JLA9_CHICK	ENSGALT00000018199_CHN2	ENSGALT00000018206_ENSGALG00000011166	ENSGALT00000018208_C12orf29	ENSGALT00000018210_Q6JLB0_CHICK	ENSGALT00000018212_WIPF3	ENSGALT00000018214_ENSGALG00000011172	ENSGALT00000018216_A9UFQ6_CHICK	ENSGALT00000018218_TMEM150C	ENSGALT00000018221_CEP290	ENSGALT00000018225_ENOPH1	ENSGALT00000018228_FAM120B	ENSGALT00000018231_FKBP14	ENSGALT00000018235_HNRDL_CHICK	ENSGALT00000018238_PLEKHA8	ENSGALT00000018239_C6orf70	ENSGALT00000018245_LOC770777	ENSGALT00000018246_EML1	ENSGALT00000018250_PHF10	ENSGALT00000018251_CF120_CHICK	ENSGALT00000018253_WDR27	ENSGALT00000018254_COQ2	ENSGALT00000018257_TMTC3	ENSGALT00000018265_COLQ	ENSGALT00000018269_SMOC2	ENSGALT00000018273_Q7T2L9_CHICK	ENSGALT00000018274_HELQ	ENSGALT00000018280_Q5ZIC9_CHICK	ENSGALT00000018281_F175A_CHICK	ENSGALT00000018282_HACL1	ENSGALT00000018285_IL23R	ENSGALT00000018286_DEGS2	ENSGALT00000018287_SERPH_CHICK	ENSGALT00000018291_BTD	ENSGALT00000018294_LOC425670	ENSGALT00000018296_SLC25A29	ENSGALT00000018300_Q5GR16_CHICK	ENSGALT00000018302_SLC4A3	ENSGALT00000018312_ANKRD28	ENSGALT00000018315_CDS1	ENSGALT00000018316_WARS	ENSGALT00000018317_Q5F3L2_CHICK	ENSGALT00000018318_WDR25	ENSGALT00000018321_STK11IP	ENSGALT00000018322_ENSGALG00000011233	ENSGALT00000018324_GALNTL2	ENSGALT00000018326_BEGAIN	ENSGALT00000018327_DPH3	ENSGALT00000018329_OXNAD1	ENSGALT00000018334_ENSGALG00000011242	ENSGALT00000018337_ENSGALG00000011242	ENSGALT00000018342_B7SFV6_CHICK	ENSGALT00000018346_CHPF	ENSGALT00000018347_LOC424199	ENSGALT00000018348_PLCL2	ENSGALT00000018356_ACCN4	ENSGALT00000018357_TBC1D5	ENSGALT00000018359_LOC429032	ENSGALT00000018362_SATB1	ENSGALT00000018367_WDFY3	ENSGALT00000018372_AT2B1_CHICK	ENSGALT00000018373_RPE65_CHICK	ENSGALT00000018377_Q5F3C6_CHICK	ENSGALT00000018380_KCNH8	ENSGALT00000018383_LOC431207	ENSGALT00000018384_LOC430217	ENSGALT00000018386_Q5F3Q1_CHICK	ENSGALT00000018388_EFHB	ENSGALT00000018392_LUM_CHICK	ENSGALT00000018394_LOC421560	ENSGALT00000018395_DCN	ENSGALT00000018398_Q5ZJ31_CHICK	ENSGALT00000018400_BTG1_CHICK	ENSGALT00000018401_PLEKHG7	ENSGALT00000018402_Q90ZI1_CHICK	ENSGALT00000018404_EEA1	ENSGALT00000018407_ZNF659	ENSGALT00000018409_ENSGALG00000019630	ENSGALT00000018410_LRRC7	ENSGALT00000018413_NUDT4	ENSGALT00000018414_UBE2E1	ENSGALT00000018417_C0L7M6_CHICK	ENSGALT00000018418_NKIRAS1	ENSGALT00000018420_Q90970_CHICK	ENSGALT00000018421_Q5F405_CHICK	ENSGALT00000018422_MRPL42	ENSGALT00000018424_THB_CHICK	ENSGALT00000018427_FRMD1	ENSGALT00000018431_KIF25	ENSGALT00000018433_TOP2B_CHICK	ENSGALT00000018441_NGLY1_CHICK	ENSGALT00000018443_Q5ZJ42_CHICK	ENSGALT00000018446_LOC395906	ENSGALT00000018451_PLXNC1	ENSGALT00000018455_ANKRD13C	ENSGALT00000018456_OXSM	ENSGALT00000018458_LRRC3B	ENSGALT00000018464_Q5ZJ47_CHICK	ENSGALT00000018468_LPHN3	ENSGALT00000018472_TMCC3	ENSGALT00000018474_NEK10	ENSGALT00000018475_SNAPC3	ENSGALT00000018478_LOC424201	ENSGALT00000018480_STK16	ENSGALT00000018482_GLB1L	ENSGALT00000018484_MLLT4	ENSGALT00000018487_Q2MHD5_CHICK	ENSGALT00000018492_CTH	ENSGALT00000018493_Q5ZHK4_CHICK	ENSGALT00000018495_FAM134A	ENSGALT00000018496_C2orf24	ENSGALT00000018498_NHEJ1	ENSGALT00000018500_TECRL	ENSGALT00000018503_IGFBP7	ENSGALT00000018505_UNC93A	ENSGALT00000018508_FGD6	ENSGALT00000018510_SLC23A3	ENSGALT00000018514_LOC421567	ENSGALT00000018517_ZRAB2_CHICK	ENSGALT00000018518_Q9YHY8_CHICK	ENSGALT00000018521_Q5ZIC0_CHICK	ENSGALT00000018523_CCDC108	ENSGALT00000018524_TNNI3K	ENSGALT00000018525_CRYBA2	ENSGALT00000018529_VEZT	ENSGALT00000018537_TYW3	ENSGALT00000018539_WDR20	ENSGALT00000018541_RAGE	ENSGALT00000018542_Q4JK38_CHICK	ENSGALT00000018548_LOC771566	ENSGALT00000018549_STK36	ENSGALT00000018551_CINP	ENSGALT00000018553_TECPR2	ENSGALT00000018556_Q5F3Y8_CHICK	ENSGALT00000018560_Q5ZIL5_CHICK	ENSGALT00000018563_SLC44A5	ENSGALT00000018569_RCOR1	ENSGALT00000018571_Q5ZI95_CHICK	ENSGALT00000018575_RABGGTB	ENSGALT00000018576_TRAF3	ENSGALT00000018580_REST	ENSGALT00000018581_AMN	ENSGALT00000018582_MSH4	ENSGALT00000018584_ZNF142	ENSGALT00000018587_ASCL2	ENSGALT00000018588_Q5ZK00_CHICK	ENSGALT00000018595_USP44	ENSGALT00000018598_Q5ZK60_CHICK	ENSGALT00000018602_HOP_CHICK	ENSGALT00000018603_SLC4A7	ENSGALT00000018613_NTN4	ENSGALT00000018617_SNRPF	ENSGALT00000018618_ENSGALG00000011410	ENSGALT00000018619_ENSGALG00000011411	ENSGALT00000018621_LOC424729	ENSGALT00000018623_AMDHD1	ENSGALT00000018624_ISK1L_CHICK	ENSGALT00000018629_DUS4_CHICK	ENSGALT00000018631_Q802A0_CHICK	ENSGALT00000018633_FGFR1OP	ENSGALT00000018634_EOMES	ENSGALT00000018635_CMC1	ENSGALT00000018636_Q7LZG0_CHICK	ENSGALT00000018637_USP37	ENSGALT00000018638_AZI2	ENSGALT00000018644_CDC42BPB	ENSGALT00000018650_TMBIM1	ENSGALT00000018652_Q800D9_CHICK	ENSGALT00000018654_RBMS3	ENSGALT00000018657_TGFR2_CHICK	ENSGALT00000018659_C14orf73	ENSGALT00000018662_ENSGALG00000011444	ENSGALT00000018666_TNFAIP2	ENSGALT00000018667_GADL1	ENSGALT00000018671_LOC423478	ENSGALT00000018673_PPP1R3B	ENSGALT00000018675_ARPC2	ENSGALT00000018677_MBOAT4	ENSGALT00000018679_PCTK2	ENSGALT00000018681_CCNI	ENSGALT00000018682_ENSGALG00000023168	ENSGALT00000018685_C12orf55	ENSGALT00000018688_TENS_CHICK	ENSGALT00000018690_C12orf63	ENSGALT00000018701_ENSGALG00000019332	ENSGALT00000018703_RPS6KA2	ENSGALT00000018707_OSBPL10	ENSGALT00000018709_SMARCAL1	ENSGALT00000018712_Sep.11	ENSGALT00000018715_Mar.04	ENSGALT00000018718_GPD1L	ENSGALT00000018721_CMTM8	ENSGALT00000018724_SHROOM3	ENSGALT00000018727_CMTM6	ENSGALT00000018728_DC1L1_CHICK	ENSGALT00000018729_XRCC5	ENSGALT00000018730_TMEM169	ENSGALT00000018736_C3orf23	ENSGALT00000018738_SCARB2	ENSGALT00000018740_ENSGALG00000011501	ENSGALT00000018741_MAP3K2	ENSGALT00000018744_Q5ZMN6_CHICK	ENSGALT00000018759_MARK3	ENSGALT00000018760_NUP54	ENSGALT00000018766_KCRB_CHICK	ENSGALT00000018770_TMEM16K	ENSGALT00000018774_Q5ZLZ0_CHICK	ENSGALT00000018778_IKBIP	ENSGALT00000018780_SNRK	ENSGALT00000018784_FAM198A	ENSGALT00000018785_C14orf172	ENSGALT00000018790_PPEF2	ENSGALT00000018795_C14orf153	ENSGALT00000018797_ENTPD3	ENSGALT00000018799_ASAHL	ENSGALT00000018800_C7orf24	ENSGALT00000018803_CYP27C1	ENSGALT00000018805_ZFYVE21	ENSGALT00000018808_NOD1	ENSGALT00000018810_PDE10A	ENSGALT00000018812_EAF1	ENSGALT00000018814_ANKS1B	ENSGALT00000018820_Q5ZLU2_CHICK	ENSGALT00000018821_AMPH_CHICK	ENSGALT00000018825_METTL6	ENSGALT00000018826_SDAD1	ENSGALT00000018829_BCL2L14	ENSGALT00000018836_PPP1R13B	ENSGALT00000018839_Q5ZK11_CHICK	ENSGALT00000018841_LRP6	ENSGALT00000018842_UTP3	ENSGALT00000018843_LOC772190	ENSGALT00000018844_QKI_CHICK	ENSGALT00000018845_QKI_CHICK	ENSGALT00000018846_CAPN7	ENSGALT00000018849_UHRF1BP1L	ENSGALT00000018851_ARP6_CHICK	ENSGALT00000018853_PACRG	ENSGALT00000018857_PARK2	ENSGALT00000018860_RUFY3	ENSGALT00000018863_TDRD9	ENSGALT00000018865_Q6XFR4_CHICK	ENSGALT00000018866_ENSGALG00000011567	ENSGALT00000018869_GRSF1	ENSGALT00000018870_Q5F3X9_CHICK	ENSGALT00000018874_AGPAT4	ENSGALT00000018877_LOC772201	ENSGALT00000018879_LOC429657	ENSGALT00000018881_Q5ZL78_CHICK	ENSGALT00000018885_CNTP5_CHICK	ENSGALT00000018891_ENSGALG00000023179	ENSGALT00000018893_MAP3K4	ENSGALT00000018900_SLC22A2	ENSGALT00000018901_SLC22A3	ENSGALT00000018903_ATP2C1	ENSGALT00000018906_KIF26A	ENSGALT00000018911_SLC17A8	ENSGALT00000018916_Q5ZM67_CHICK	ENSGALT00000018922_ENSGALG00000011589	ENSGALT00000018923_TMEM179	ENSGALT00000018925_Q6JHX4_CHICK	ENSGALT00000018926_TMEM177	ENSGALT00000018930_ASTE1	ENSGALT00000018933_PTPN4	ENSGALT00000018935_NEK11	ENSGALT00000018939_GAS2L3	ENSGALT00000018945_SLC4A4	ENSGALT00000018953_ENSGALG00000011606	ENSGALT00000018958_INF2	ENSGALT00000018959_ABTB2	ENSGALT00000018962_Q9W6F5_CHICK	ENSGALT00000018963_CPNE4	ENSGALT00000018969_TMEM16D	ENSGALT00000018978_Q4AE91_CHICK	ENSGALT00000018981_ENSGALG00000011617	ENSGALT00000018983_ADSSL1	ENSGALT00000018984_SIVA1	ENSGALT00000018987_MAS1	ENSGALT00000018988_ADAMTS3	ENSGALT00000018991_PNLDC1	ENSGALT00000018992_MRPL18	ENSGALT00000018993_COX18	ENSGALT00000018998_GLI3_CHICK	ENSGALT00000019001_SLC5A8	ENSGALT00000019007_TFCP2L1	ENSGALT00000019010_Q5ZMG9_CHICK	ENSGALT00000019018_KIAA0284	ENSGALT00000019023_ANKRD17	ENSGALT00000019028_UTP20	ENSGALT00000019030_CLASP1	ENSGALT00000019035_PLD4	ENSGALT00000019038_ATG9A	ENSGALT00000019039_MKI67IP	ENSGALT00000019040_ARL1	ENSGALT00000019042_LOC424241	ENSGALT00000019043_ACPP	ENSGALT00000019048_IQCB1	ENSGALT00000019050_ENSGALG00000011656	ENSGALT00000019054_ALBU_CHICK	ENSGALT00000019056_ENSGALG00000011658	ENSGALT00000019058_Q5ZHQ4_CHICK	ENSGALT00000019061_WTAP	ENSGALT00000019063_NUP205	ENSGALT00000019065_FNDC1	ENSGALT00000019068_RASSF6	ENSGALT00000019075_SLC15A2	ENSGALT00000019081_STX11	ENSGALT00000019085_HSPBAP1	ENSGALT00000019087_DNAJC13	ENSGALT00000019090_DIRC2	ENSGALT00000019095_DEPDC7	ENSGALT00000019102_STAP1	ENSGALT00000019105_SEMA5B	ENSGALT00000019108_ENSGALG00000011687	ENSGALT00000019109_TCP11L1	ENSGALT00000019110_PDIA5	ENSGALT00000019112_C14orf79	ENSGALT00000019114_Q5ZL47_CHICK	ENSGALT00000019117_HIPK3	ENSGALT00000019118_O42347_CHICK	ENSGALT00000019122_Q5ZJ67_CHICK	ENSGALT00000019129_NPHP3	ENSGALT00000019132_BRF1	ENSGALT00000019133_CCRL1	ENSGALT00000019136_MYLK_CHICK	ENSGALT00000019137_TMEM108	ENSGALT00000019138_BTBD6	ENSGALT00000019140_Q90976_CHICK	ENSGALT00000019144_HSP70_CHICK	ENSGALT00000019146_LOC417937	ENSGALT00000019149_ZBTB25	ENSGALT00000019150_CCDC14	ENSGALT00000019151_AKAP5	ENSGALT00000019153_STRA8	ENSGALT00000019158_TOPBP1	ENSGALT00000019159_TMEM140	ENSGALT00000019160_AGBL3	ENSGALT00000019170_Q702H4_CHICK	ENSGALT00000019172_ERP27	ENSGALT00000019175_B8LFM3_CHICK	ENSGALT00000019176_LOC769813	ENSGALT00000019179_KALRN	ENSGALT00000019185_WBP11	ENSGALT00000019186_H2A4_CHICK	ENSGALT00000019187_H1_CHICK	ENSGALT00000019190_H32_CHICK	ENSGALT00000019199_H110_CHICK	ENSGALT00000019202_UBE1L2	ENSGALT00000019209_H32_CHICK	ENSGALT00000019214_H2A4_CHICK	ENSGALT00000019215_H4_CHICK	ENSGALT00000019216_Q5ZMR2_CHICK	ENSGALT00000019218_Q7LZ59_CHICK	ENSGALT00000019219_H2A4_CHICK	ENSGALT00000019221_H11L_CHICK	ENSGALT00000019223_PDE4DIP	ENSGALT00000019230_APOLD1	ENSGALT00000019237_TMPRSS11F	ENSGALT00000019246_Q5F341_CHICK	ENSGALT00000019248_GPRC5A	ENSGALT00000019256_HEBP1_CHICK	ENSGALT00000019257_LOC417962	ENSGALT00000019259_ESR2_CHICK	ENSGALT00000019262_GSG1	ENSGALT00000019266_UGT2A3	ENSGALT00000019269_MUC13	ENSGALT00000019272_GRIN2B	ENSGALT00000019273_LZTFL1	ENSGALT00000019277_SYNE2	ENSGALT00000019279_SULT1B1	ENSGALT00000019284_SULT1E1	ENSGALT00000019286_HEG1	ENSGALT00000019290_ENASE_CHICK	ENSGALT00000019295_C1QTNF1	ENSGALT00000019296_Q5ZJN6_CHICK	ENSGALT00000019298_Q6V0P3_CHICK	ENSGALT00000019300_SGPP1	ENSGALT00000019301_PLBD1	ENSGALT00000019302_WDR89	ENSGALT00000019307_ANKRD50	ENSGALT00000019309_SPATA5	ENSGALT00000019311_NUDT6	ENSGALT00000019312_FGF2_CHICK	ENSGALT00000019315_SLC6A20	ENSGALT00000019318_BBS12	ENSGALT00000019319_GUCY2C	ENSGALT00000019322_CETN1	ENSGALT00000019325_SNRPD1	ENSGALT00000019326_GPHB5	ENSGALT00000019329_SACM1L	ENSGALT00000019330_TTC26	ENSGALT00000019332_LIMD1	ENSGALT00000019339_UBN2	ENSGALT00000019340_RHOJ	ENSGALT00000019343_C7orf55	ENSGALT00000019345_KCNH5	ENSGALT00000019349_SYT16	ENSGALT00000019351_ADAD1	ENSGALT00000019352_KIAA1109	ENSGALT00000019359_RRP7A	ENSGALT00000019361_SERHL2	ENSGALT00000019362_SNAPC1	ENSGALT00000019366_NFAM1	ENSGALT00000019370_Q8AY19_CHICK	ENSGALT00000019376_LARS2	ENSGALT00000019383_TCF20	ENSGALT00000019385_BBS7	ENSGALT00000019392_EXOSC7	ENSGALT00000019393_ZDHHC3	ENSGALT00000019399_PRKCH	ENSGALT00000019404_B2CL09_CHICK	ENSGALT00000019409_SLC38A6	ENSGALT00000019412_LOC417981	ENSGALT00000019415_NDUFA6	ENSGALT00000019416_LOC776675	ENSGALT00000019418_C22orf32	ENSGALT00000019419_FAM109B	ENSGALT00000019424_KIF15	ENSGALT00000019425_TAGL_CHICK	ENSGALT00000019427_TRMT5	ENSGALT00000019429_ENSGALG00000011906	ENSGALT00000019431_Q5F3Y9_CHICK	ENSGALT00000019434_MNAT1	ENSGALT00000019436_LOC423523	ENSGALT00000019438_Sep.03	ENSGALT00000019442_Q98SH5_CHICK	ENSGALT00000019443_PPM1A	ENSGALT00000019444_CCDC134	ENSGALT00000019447_MEI1	ENSGALT00000019449_DHRS7	ENSGALT00000019451_C14orf135	ENSGALT00000019456_ENSGALG00000011926	ENSGALT00000019460_LOC425757	ENSGALT00000019461_NHP2L1	ENSGALT00000019464_PPPDE2	ENSGALT00000019467_TMEM186	ENSGALT00000019473_TRAK1	ENSGALT00000019478_EIF1B	ENSGALT00000019482_PMM1	ENSGALT00000019484_ENSGALG00000011946	ENSGALT00000019488_POLR3H	ENSGALT00000019496_SLC25A38	ENSGALT00000019497_PHF5A	ENSGALT00000019500_CX3CR1	ENSGALT00000019503_TEF_CHICK	ENSGALT00000019505_CCR4	ENSGALT00000019506_TNIP3	ENSGALT00000019508_C4orf31	ENSGALT00000019510_PRDM5	ENSGALT00000019514_ZC3H7B	ENSGALT00000019519_MAD2L1	ENSGALT00000019522_Q5ZLM4_CHICK	ENSGALT00000019527_CHADL	ENSGALT00000019531_CRTAP_CHICK	ENSGALT00000019532_SUSD5	ENSGALT00000019534_FBXL2	ENSGALT00000019537_Q5ZLC2_CHICK	ENSGALT00000019543_UBP1	ENSGALT00000019550_PDE5A	ENSGALT00000019554_Q7ZZZ5_CHICK	ENSGALT00000019558_USP53	ENSGALT00000019560_MYOZ2	ENSGALT00000019563_EP300	ENSGALT00000019565_RBX1	ENSGALT00000019566_SYNPO2	ENSGALT00000019575_ENSGALG00000011997	ENSGALT00000019581_SEC24D	ENSGALT00000019586_LOC420726	ENSGALT00000019589_XPNPEP3	ENSGALT00000019591_PRSS12	ENSGALT00000019592_ENSGALG00000012005	ENSGALT00000019597_Q90942_CHICK	ENSGALT00000019598_C14orf100	ENSGALT00000019599_NDST3	ENSGALT00000019600_C14orf149	ENSGALT00000019601_CMIP	ENSGALT00000019602_SLC25A17	ENSGALT00000019606_NDST4	ENSGALT00000019608_Q1G7H3_CHICK	ENSGALT00000019613_ARSJ	ENSGALT00000019615_C11orf41	ENSGALT00000019618_Q1G7G6_CHICK	ENSGALT00000019622_MKL1	ENSGALT00000019625_Q1G7G9_CHICK	ENSGALT00000019627_TIM9_CHICK	ENSGALT00000019630_O42488_CHICK	ENSGALT00000019632_QSER1	ENSGALT00000019634_PRRG4	ENSGALT00000019637_SGSM3	ENSGALT00000019651_Q5ZIS6_CHICK	ENSGALT00000019656_TAAR2	ENSGALT00000019661_Q90716_CHICK	ENSGALT00000019670_SLC12A8	ENSGALT00000019676_LOC428459	ENSGALT00000019679_Q5ZIT4_CHICK	ENSGALT00000019681_SLC12A8	ENSGALT00000019682_ENSGALG00000012050	ENSGALT00000019688_STAC	ENSGALT00000019689_SNX4	ENSGALT00000019690_FAM83F	ENSGALT00000019691_DCLK3	ENSGALT00000019692_LOC424261	ENSGALT00000019693_GRAP2	ENSGALT00000019695_TRANK1	ENSGALT00000019696_ENSGALG00000019609	ENSGALT00000019698_OSBPL11	ENSGALT00000019702_MLH1	ENSGALT00000019704_GPD1	ENSGALT00000019706_ENSGALG00000012063	ENSGALT00000019709_SLC31A2	ENSGALT00000019710_STARD3NL	ENSGALT00000019713_LMLN	ENSGALT00000019715_LOC428770	ENSGALT00000019716_EPDR1	ENSGALT00000019719_LOC424265	ENSGALT00000019721_PARP14	ENSGALT00000019724_SFRP3_CHICK	ENSGALT00000019725_ALPK1	ENSGALT00000019727_DTX3L	ENSGALT00000019728_TIFA	ENSGALT00000019729_PARP9	ENSGALT00000019730_TXNDC3	ENSGALT00000019733_C4orf16	ENSGALT00000019735_ENSGALG00000012080	ENSGALT00000019737_FAIM	ENSGALT00000019739_GPR141	ENSGALT00000019743_CEP70	ENSGALT00000019746_C14orf37	ENSGALT00000019750_FAM62C	ENSGALT00000019753_Q5ZL97_CHICK	ENSGALT00000019757_SLC35F4	ENSGALT00000019758_C14orf105	ENSGALT00000019760_AOAH	ENSGALT00000019761_NAT12	ENSGALT00000019764_ENSGALG00000012100	ENSGALT00000019765_C14orf108	ENSGALT00000019767_CCDC73	ENSGALT00000019769_ANLN	ENSGALT00000019774_D2CP28_CHICK	ENSGALT00000019775_ENSGALG00000012107	ENSGALT00000019779_ENPEP	ENSGALT00000019783_KIAA0895	ENSGALT00000019784_TMEM37	ENSGALT00000019789_EEPD1	ENSGALT00000019790_STEAP3	ENSGALT00000019792_C14orf101	ENSGALT00000019793_Q9I8D5_CHICK	ENSGALT00000019794_EN1	ENSGALT00000019796_CACNA1I	ENSGALT00000019806_PELI2	ENSGALT00000019810_CFI	ENSGALT00000019813_ELP4	ENSGALT00000019818_DPH4	ENSGALT00000019819_ELOV6_CHICK	ENSGALT00000019824_Q9W610_CHICK	ENSGALT00000019825_MPPED2	ENSGALT00000019831_Q5ZKR1_CHICK	ENSGALT00000019835_Q9YGX8_CHICK	ENSGALT00000019836_ENSGALG00000012143	ENSGALT00000019837_SMCR7L	ENSGALT00000019841_DDX18	ENSGALT00000019842_KIAA0831	ENSGALT00000019843_HERPUD2	ENSGALT00000019845_TBX20_CHICK	ENSGALT00000019847_METT5D1	ENSGALT00000019852_DPP10	ENSGALT00000019858_DPY19L1	ENSGALT00000019859_ARP3_CHICK	ENSGALT00000019860_KIF18A	ENSGALT00000019862_LRIT3	ENSGALT00000019864_BDNF_CHICK	ENSGALT00000019865_NPSR1	ENSGALT00000019869_DLGAP5	ENSGALT00000019870_SLC35F5	ENSGALT00000019876_LIN7C_CHICK	ENSGALT00000019877_A1XWZ9_CHICK	ENSGALT00000019882_C14orf32	ENSGALT00000019883_LYPD1	ENSGALT00000019884_ENSGALG00000012177	ENSGALT00000019886_B2WUP0_CHICK	ENSGALT00000019893_NPTXR	ENSGALT00000019895_PLA2G12A	ENSGALT00000019898_MGAT5	ENSGALT00000019900_BBS9	ENSGALT00000019903_TMEM163	ENSGALT00000019904_LGR4	ENSGALT00000019908_5NT3_CHICK	ENSGALT00000019910_Q5ZHX8_CHICK	ENSGALT00000019911_ENSGALG00000012195	ENSGALT00000019912_CCDC109B	ENSGALT00000019917_ACMSD	ENSGALT00000019920_WDHD1	ENSGALT00000019924_KBTBD2	ENSGALT00000019926_SAMD4A	ENSGALT00000019927_LOC418020	ENSGALT00000019928_KIAA0241	ENSGALT00000019930_CGRRF1	ENSGALT00000019931_CCNT2	ENSGALT00000019935_LSM5	ENSGALT00000019936_YSK4	ENSGALT00000019937_Q5F3G1_CHICK	ENSGALT00000019944_ENSGALG00000023047	ENSGALT00000019945_Q401B9_CHICK	ENSGALT00000019948_RAB3GAP1	ENSGALT00000019949_GTPBP1	ENSGALT00000019952_BMR1B_CHICK	ENSGALT00000019953_ENSGALG00000012217	ENSGALT00000019954_CBY1	ENSGALT00000019956_CDKN3	ENSGALT00000019957_JOSD1	ENSGALT00000019959_ZRANB3	ENSGALT00000019962_PDE1C	ENSGALT00000019963_LOC776557	ENSGALT00000019967_C7orf16	ENSGALT00000019968_TSPAN5	ENSGALT00000019970_MDGA2	ENSGALT00000019972_RPS29	ENSGALT00000019973_PPIL5	ENSGALT00000019975_C14orf104	ENSGALT00000019976_EIF4E	ENSGALT00000019978_NEUROD6	ENSGALT00000019979_DMC1	ENSGALT00000019983_DPOE2_CHICK	ENSGALT00000019988_AMPM1_CHICK	ENSGALT00000019990_KLHDC1	ENSGALT00000019996_Q5ZK66_CHICK	ENSGALT00000019997_ENSGALG00000023050	ENSGALT00000020002_DDX17	ENSGALT00000020003_LOC430793	ENSGALT00000020006_ADH1_CHICK	ENSGALT00000020007_O42483_CHICK	ENSGALT00000020010_LOC770975	ENSGALT00000020012_O73605_CHICK	ENSGALT00000020015_UTRN	ENSGALT00000020021_UBXD2	ENSGALT00000020026_C4orf17	ENSGALT00000020029_Q5ZHT9_CHICK	ENSGALT00000020032_RG9MTD2	ENSGALT00000020033_Q5F377_CHICK	ENSGALT00000020036_LRRFIP2	ENSGALT00000020040_ENSGALG00000012268	ENSGALT00000020041_C14orf138	ENSGALT00000020050_SOS2	ENSGALT00000020052_LOC777160	ENSGALT00000020064_ENSGALG00000012278	ENSGALT00000020066_FBXO30	ENSGALT00000020068_LOC769842	ENSGALT00000020072_L2HGDH	ENSGALT00000020078_BAIAP2L2	ENSGALT00000020080_ATP5S	ENSGALT00000020082_SHPRH	ENSGALT00000020085_LOC777128	ENSGALT00000020086_C22orf23	ENSGALT00000020087_ENSGALG00000012294	ENSGALT00000020088_CDKL1	ENSGALT00000020095_GRM1	ENSGALT00000020096_GRM1	ENSGALT00000020097_SLC39A8	ENSGALT00000020100_ANKRD54	ENSGALT00000020101_RAB32	ENSGALT00000020113_C7orf36	ENSGALT00000020114_B3GS82_CHICK	ENSGALT00000020115_MANBA	ENSGALT00000020117_ENSGALG00000012309	ENSGALT00000020118_RALA	ENSGALT00000020120_GCAT	ENSGALT00000020121_H5_CHICK	ENSGALT00000020122_CISD2	ENSGALT00000020125_CDK13	ENSGALT00000020126_C6orf103	ENSGALT00000020127_ENSGALG00000012318	ENSGALT00000020128_NHEDC2	ENSGALT00000020133_MAP4K5	ENSGALT00000020138_KCTD16	ENSGALT00000020141_C7orf10	ENSGALT00000020148_Q9DF31_CHICK	ENSGALT00000020151_LOC420770	ENSGALT00000020152_C7orf25	ENSGALT00000020154_P70072_CHICK	ENSGALT00000020159_STXBP5	ENSGALT00000020160_MRPL32	ENSGALT00000020161_BDH2	ENSGALT00000020162_SPG3A	ENSGALT00000020164_SAV1	ENSGALT00000020165_SASH1	ENSGALT00000020168_UST	ENSGALT00000020170_HECW1	ENSGALT00000020173_ENSGALG00000012347	ENSGALT00000020176_TDRD7	ENSGALT00000020178_BLVRA	ENSGALT00000020179_ENSGALG00000012353	ENSGALT00000020182_MAP3K7IP2	ENSGALT00000020186_ZC3H12D	ENSGALT00000020187_LANCL2	ENSGALT00000020190_NIN	ENSGALT00000020191_THSD7B	ENSGALT00000020192_EGFR_CHICK	ENSGALT00000020195_PPIL4	ENSGALT00000020197_O93585_CHICK	ENSGALT00000020198_TRIM9	ENSGALT00000020200_TPK1	ENSGALT00000020205_FRMD6	ENSGALT00000020207_Q5ZJ03_CHICK	ENSGALT00000020209_HNMT	ENSGALT00000020211_KTNA1_CHICK	ENSGALT00000020212_Q90706_CHICK	ENSGALT00000020213_SPOPL	ENSGALT00000020216_ENSGALG00000012382	ENSGALT00000020220_ENSGALG00000012385	ENSGALT00000020221_LATS1	ENSGALT00000020225_NUP43	ENSGALT00000020226_PIMT_CHICK	ENSGALT00000020227_ENSGALG00000023007	ENSGALT00000020228_LOC768456	ENSGALT00000020230_ENSGALG00000012391	ENSGALT00000020231_PPP1R14C	ENSGALT00000020235_IYD	ENSGALT00000020241_NID2	ENSGALT00000020242_PLEKHG1	ENSGALT00000020243_A2TH15_CHICK	ENSGALT00000020248_TXNDC16	ENSGALT00000020252_CUL1	ENSGALT00000020256_ERO1L	ENSGALT00000020263_EZH2	ENSGALT00000020272_LRP1B	ENSGALT00000020279_NOL12	ENSGALT00000020280_STYX	ENSGALT00000020285_MTHFD1L	ENSGALT00000020294_GNPNAT1	ENSGALT00000020297_LOC418038	ENSGALT00000020299_KYNU	ENSGALT00000020301_LOC771154	ENSGALT00000020303_RHG15_CHICK	ENSGALT00000020304_LOC771207	ENSGALT00000020305_SH3BP1	ENSGALT00000020309_PLEKHC1	ENSGALT00000020311_DDHD1	ENSGALT00000020313_GGA1	ENSGALT00000020318_ENSGALG00000012431	ENSGALT00000020322_ADCY1	ENSGALT00000020330_LOC420789	ENSGALT00000020331_CARD10	ENSGALT00000020337_SBF1	ENSGALT00000020338_A6N8N6_CHICK	ENSGALT00000020339_ZEB2	ENSGALT00000020342_MFNG	ENSGALT00000020346_ELFN2	ENSGALT00000020347_TNS3	ENSGALT00000020350_ORC4L	ENSGALT00000020351_MBD5	ENSGALT00000020352_HUS1	ENSGALT00000020353_LOC420793	ENSGALT00000020354_C14orf106	ENSGALT00000020355_EPC2	ENSGALT00000020359_FANCM	ENSGALT00000020360_Q5F337_CHICK	ENSGALT00000020362_C1QTNF6	ENSGALT00000020373_Q90ZK7_CHICK	ENSGALT00000020374_LYPD6B	ENSGALT00000020376_PRPF39	ENSGALT00000020379_LYPD6	ENSGALT00000020380_EIF2B4	ENSGALT00000020381_IL2RB	ENSGALT00000020384_KIAA0423	ENSGALT00000020385_ENSGALG00000012475	ENSGALT00000020386_Q5ZMK6_CHICK	ENSGALT00000020388_RND3	ENSGALT00000020389_RBM43	ENSGALT00000020390_NMI	ENSGALT00000020392_NFX1	ENSGALT00000020394_TMPRSS6	ENSGALT00000020396_RIF1	ENSGALT00000020399_KCTD17	ENSGALT00000020400_MPST	ENSGALT00000020401_THTR_CHICK	ENSGALT00000020402_KLHL28	ENSGALT00000020403_C22orf33	ENSGALT00000020410_Q9DEH4_CHICK	ENSGALT00000020422_Q5ZM12_CHICK	ENSGALT00000020429_TNR16_CHICK	ENSGALT00000020430_LRFN5	ENSGALT00000020433_TRIP13	ENSGALT00000020434_ARL5A	ENSGALT00000020440_STAM2_CHICK	ENSGALT00000020442_BRD9	ENSGALT00000020444_TPPP	ENSGALT00000020446_SLC9A3	ENSGALT00000020448_CSF2RB	ENSGALT00000020449_LRRC14B	ENSGALT00000020450_Q5ZJ79_CHICK	ENSGALT00000020453_PRVM_CHICK	ENSGALT00000020454_RABL4	ENSGALT00000020455_CACNG2	ENSGALT00000020460_FMNL2	ENSGALT00000020466_EIF3D	ENSGALT00000020467_FOXRED2	ENSGALT00000020471_Q5ZJY6_CHICK	ENSGALT00000020472_MYH9	ENSGALT00000020475_GALNT13	ENSGALT00000020478_NR4A2	ENSGALT00000020480_RBM9	ENSGALT00000020484_MYG_CHICK	ENSGALT00000020485_RASD2	ENSGALT00000020486_GPD2	ENSGALT00000020488_GALNT5	ENSGALT00000020489_PSCDBP	ENSGALT00000020491_ACVR1C	ENSGALT00000020497_ACVR1_CHICK	ENSGALT00000020499_TOM1_CHICK	ENSGALT00000020501_UPP2	ENSGALT00000020503_CCDC148	ENSGALT00000020504_HMG2L1	ENSGALT00000020505_ISX	ENSGALT00000020507_TRIOBP	ENSGALT00000020516_ENSGALG00000012564	ENSGALT00000020520_SYN3	ENSGALT00000020523_TIMP3_CHICK	ENSGALT00000020527_TANC1	ENSGALT00000020529_ENSGALG00000012572	ENSGALT00000020536_TLE1	ENSGALT00000020539_RASEF	ENSGALT00000020544_FRMD3	ENSGALT00000020546_C9orf103	ENSGALT00000020547_Mar.07	ENSGALT00000020549_UBQLN1	ENSGALT00000020552_GKAP1	ENSGALT00000020554_NAT5	ENSGALT00000020555_KIF27	ENSGALT00000020559_C9orf64	ENSGALT00000020563_HNRNPK	ENSGALT00000020565_SLC28A3	ENSGALT00000020567_NTRK2_CHICK	ENSGALT00000020569_AGTPBP1	ENSGALT00000020577_GOLM1	ENSGALT00000020578_ENSGALG00000012602	ENSGALT00000020582_ISCA1_CHICK	ENSGALT00000020588_CATL1_CHICK	ENSGALT00000020590_C22orf28	ENSGALT00000020591_Q9I8D3_CHICK	ENSGALT00000020595_Q5ZK89_CHICK	ENSGALT00000020597_COL15A1	ENSGALT00000020600_PRDM4	ENSGALT00000020601_PTC1_CHICK	ENSGALT00000020603_C9orf102	ENSGALT00000020610_RECK	ENSGALT00000020613_D5K9Y4_CHICK	ENSGALT00000020614_HABP4_CHICK	ENSGALT00000020615_ZNF367	ENSGALT00000020616_SLC35D2	ENSGALT00000020622_ADNP2	ENSGALT00000020623_BTBD11	ENSGALT00000020628_MTERFD3	ENSGALT00000020631_LOC420807	ENSGALT00000020632_ENSGALG00000019589	ENSGALT00000020633_RIC8B	ENSGALT00000020636_LOC420810	ENSGALT00000020640_RFX4	ENSGALT00000020644_PQLC1	ENSGALT00000020647_CTDP1	ENSGALT00000020648_NFATC1	ENSGALT00000020649_POLR3B	ENSGALT00000020658_Q5ZKC0_CHICK	ENSGALT00000020661_Q5F4C3_CHICK	ENSGALT00000020663_CKAP4	ENSGALT00000020664_KIAA0319	ENSGALT00000020668_NUAK1	ENSGALT00000020670_ALDH5A1	ENSGALT00000020674_APPL2	ENSGALT00000020675_GPLD1	ENSGALT00000020676_MRS2L	ENSGALT00000020679_NRSN1	ENSGALT00000020683_KIAA1033	ENSGALT00000020688_CDKAL1	ENSGALT00000020689_E2F3	ENSGALT00000020690_MBOAT1	ENSGALT00000020692_Q90X13_CHICK	ENSGALT00000020693_RNF144B	ENSGALT00000020695_Q5F422_CHICK	ENSGALT00000020698_AOF1	ENSGALT00000020702_NHLRC1	ENSGALT00000020704_KIF13A	ENSGALT00000020714_ALDH1L2	ENSGALT00000020720_SIRT5	ENSGALT00000020722_C12orf45	ENSGALT00000020725_RANBP9	ENSGALT00000020734_CCDC90A	ENSGALT00000020737_RNF182	ENSGALT00000020741_DTBP1_CHICK	ENSGALT00000020748_ATXN1	ENSGALT00000020758_Q5F3B7_CHICK	ENSGALT00000020760_CAP2	ENSGALT00000020762_NFYB_CHICK	ENSGALT00000020764_HCFC2	ENSGALT00000020765_GLT8D2	ENSGALT00000020766_NUP153	ENSGALT00000020768_ENSGALG00000012721	ENSGALT00000020770_LOC772057	ENSGALT00000020773_ENPL_CHICK	ENSGALT00000020777_TMEM14C	ENSGALT00000020778_GFOD1	ENSGALT00000020779_TBC1D7	ENSGALT00000020783_NT5DC3	ENSGALT00000020785_EDN1	ENSGALT00000020790_Q03171_CHICK	ENSGALT00000020791_B8XA31_CHICK	ENSGALT00000020793_C6orf105	ENSGALT00000020798_TMEM170B	ENSGALT00000020801_Q9YHC0_CHICK	ENSGALT00000020803_ELOVL2	ENSGALT00000020806_STAB2	ENSGALT00000020814_LOC771761	ENSGALT00000020815_Q6PKI8_CHICK	ENSGALT00000020819_PMCH	ENSGALT00000020821_NUP37	ENSGALT00000020822_CCDC53	ENSGALT00000020823_DRAM1	ENSGALT00000020824_SYCP2L	ENSGALT00000020826_GNPTAB	ENSGALT00000020831_SYCP3	ENSGALT00000020834_Q5TLZ8_CHICK	ENSGALT00000020835_CHPT1_CHICK	ENSGALT00000020836_MAK	ENSGALT00000020839_LOC420860	ENSGALT00000020841_GCNT2	ENSGALT00000020844_O13111_CHICK	ENSGALT00000020848_SLC35B3	ENSGALT00000020850_LOC420864	ENSGALT00000020851_EEF1E1	ENSGALT00000020857_MYBPC1	ENSGALT00000020859_Q5ZIM7_CHICK	ENSGALT00000020861_SPIC	ENSGALT00000020862_BMP6	ENSGALT00000020864_PARP12	ENSGALT00000020869_DSP	ENSGALT00000020872_TBXAS1	ENSGALT00000020873_Q8UVD4_CHICK	ENSGALT00000020877_RIOK1	ENSGALT00000020879_KIAA1549	ENSGALT00000020883_RREB1_CHICK	ENSGALT00000020885_LY86_CHICK	ENSGALT00000020886_Q9DER6_CHICK	ENSGALT00000020890_FARS2	ENSGALT00000020892_LYRM4	ENSGALT00000020893_RPP40	ENSGALT00000020896_CDYL	ENSGALT00000020897_PECI	ENSGALT00000020898_Q5ZHY8_CHICK	ENSGALT00000020903_SVOPL	ENSGALT00000020904_Q5ZLE1_CHICK	ENSGALT00000020905_C6orf145	ENSGALT00000020909_C6orf85	ENSGALT00000020913_PSMG4	ENSGALT00000020914_TBB1_CHICK	ENSGALT00000020916_TRIM24	ENSGALT00000020918_BPHL	ENSGALT00000020922_NQO2	ENSGALT00000020924_DUSP22	ENSGALT00000020934_AKR1D1	ENSGALT00000020938_Q5ZK31_CHICK	ENSGALT00000020944_LOC418108	ENSGALT00000020945_GMDS	ENSGALT00000020947_MYLK4	ENSGALT00000020949_LOC418109	ENSGALT00000020953_JHDM1D	ENSGALT00000020959_SPX3_CHICK	ENSGALT00000020960_RAB19	ENSGALT00000020963_ENSGALG00000012853	ENSGALT00000020968_Q800M2_CHICK	ENSGALT00000020969_DENND2A	ENSGALT00000020972_ENSGALG00000012858	ENSGALT00000020974_HSD11B1L	ENSGALT00000020977_ADCK2	ENSGALT00000020979_ENSGALG00000012864	ENSGALT00000020982_SERPINB2	ENSGALT00000020984_SERPINB1	ENSGALT00000020985_SERPINB10	ENSGALT00000020992_MRPS33	ENSGALT00000020995_OVAL_CHICK	ENSGALT00000020996_Q5ZHK2_CHICK	ENSGALT00000020999_SERPINB12	ENSGALT00000021000_SERPINB5	ENSGALT00000021001_KIAA1147	ENSGALT00000021002_WEE2	ENSGALT00000021003_SSBP1	ENSGALT00000021004_CREB3L2	ENSGALT00000021007_Q5ZMI9_CHICK	ENSGALT00000021014_BCL2_CHICK	ENSGALT00000021016_MARVELD3	ENSGALT00000021019_ZCCHC2	ENSGALT00000021020_DGKI	ENSGALT00000021025_TNFRSF11A	ENSGALT00000021028_PTN_CHICK	ENSGALT00000021033_KIAA1468	ENSGALT00000021035_LOC772003	ENSGALT00000021039_PIGN	ENSGALT00000021041_RNF152	ENSGALT00000021051_SLC13A4	ENSGALT00000021053_C5orf22	ENSGALT00000021056_SYT10	ENSGALT00000021058_RADI_CHICK	ENSGALT00000021059_PKP2	ENSGALT00000021060_PRKDC_CHICK	ENSGALT00000021064_Q9DEI0_CHICK	ENSGALT00000021073_YARS2	ENSGALT00000021075_LOC768484	ENSGALT00000021077_Q9YHW8_CHICK	ENSGALT00000021079_CDH9	ENSGALT00000021082_ENSGALG00000012926	ENSGALT00000021084_ENSGALG00000012928	ENSGALT00000021089_Q5F469_CHICK	ENSGALT00000021093_FGD4	ENSGALT00000021097_BICD1	ENSGALT00000021101_Q5BMR5_CHICK	ENSGALT00000021103_AMN1	ENSGALT00000021104_LOC418138	ENSGALT00000021107_CDH12	ENSGALT00000021109_Q9YGR7_CHICK	ENSGALT00000021113_Q5ZKV2_CHICK	ENSGALT00000021117_CAPRIN2	ENSGALT00000021120_ENSGALG00000012949	ENSGALT00000021121_ENSGALG00000012950	ENSGALT00000021125_IPO8	ENSGALT00000021128_MYO10	ENSGALT00000021134_TMTC1	ENSGALT00000021139_ZFP3	ENSGALT00000021143_LOC777533	ENSGALT00000021144_ZN622_CHICK	ENSGALT00000021147_FBXL7	ENSGALT00000021151_FAM105B	ENSGALT00000021155_RMND1	ENSGALT00000021158_DDX11	ENSGALT00000021164_C6orf211	ENSGALT00000021165_C6orf97	ENSGALT00000021171_IQSEC3	ENSGALT00000021177_CDYL2	ENSGALT00000021178_LOC777477	ENSGALT00000021191_LOC427923	ENSGALT00000021194_SLC6A12	ENSGALT00000021197_SLC6A13	ENSGALT00000021199_JARID1A	ENSGALT00000021201_CCDC77	ENSGALT00000021202_B4GALNT3	ENSGALT00000021203_NINJ2	ENSGALT00000021206_WNK1	ENSGALT00000021213_ERC1	ENSGALT00000021218_Q8QHI6_CHICK	ENSGALT00000021222_DNAH5	ENSGALT00000021235_ANKRD33B	ENSGALT00000021237_C6orf151	ENSGALT00000021239_ROPN1L	ENSGALT00000021245_LRTM2	ENSGALT00000021246_DCP1B	ENSGALT00000021249_CAC1C_CHICK	ENSGALT00000021255_TPRKB	ENSGALT00000021258_Mar.06	ENSGALT00000021265_IL17RA	ENSGALT00000021270_CECR5	ENSGALT00000021275_Q5ZJV8_CHICK	ENSGALT00000021277_CMBL	ENSGALT00000021280_SBK2	ENSGALT00000021281_Q5ZKJ9_CHICK	ENSGALT00000021282_BCL2L13	ENSGALT00000021288_MICAL3	ENSGALT00000021290_MICAL3	ENSGALT00000021292_FAM173B	ENSGALT00000021298_SMARCD3	ENSGALT00000021302_SEMA5A	ENSGALT00000021306_MTRR	ENSGALT00000021307_FASTKD3	ENSGALT00000021310_USP18	ENSGALT00000021311_ENSGALG00000013058	ENSGALT00000021316_ENSGALG00000023242	ENSGALT00000021320_ADCY2	ENSGALT00000021322_Q5ZKG9_CHICK	ENSGALT00000021324_SRD5A1	ENSGALT00000021327_LOC420939	ENSGALT00000021332_AKR1B10	ENSGALT00000021334_LOC418170	ENSGALT00000021337_LOC425137	ENSGALT00000021339_MED10	ENSGALT00000021342_C7orf57	ENSGALT00000021344_CALD1_CHICK	ENSGALT00000021349_ENSGALG00000013075	ENSGALT00000021352_RERG	ENSGALT00000021357_ABCA13	ENSGALT00000021359_VWC2	ENSGALT00000021361_ZPBP1_CHICK	ENSGALT00000021362_C7orf72	ENSGALT00000021367_ENSGALG00000013089	ENSGALT00000021368_LOXL4	ENSGALT00000021369_EPS8	ENSGALT00000021376_DDC	ENSGALT00000021382_SLC15A5	ENSGALT00000021384_B4X9P4_CHICK	ENSGALT00000021388_Q5QJU5_CHICK	ENSGALT00000021390_COBL	ENSGALT00000021396_ENSGALG00000017691	ENSGALT00000021398_SEC61G	ENSGALT00000021403_RERGL	ENSGALT00000021406_VSTM2A	ENSGALT00000021411_PIK3C2G	ENSGALT00000021422_FHOD3	ENSGALT00000021428_CAPZA3	ENSGALT00000021433_RPR1A_CHICK	ENSGALT00000021435_C18orf21	ENSGALT00000021438_ENSGALG00000023052	ENSGALT00000021439_PLEKHA5	ENSGALT00000021443_Q5ZJL1_CHICK	ENSGALT00000021444_AEBP2	ENSGALT00000021447_C18orf37	ENSGALT00000021448_C9orf5	ENSGALT00000021451_C9orf4	ENSGALT00000021453_PDE3A	ENSGALT00000021457_PLXNB2	ENSGALT00000021463_ENSGALG00000013148	ENSGALT00000021464_MOCOS	ENSGALT00000021478_SLCO1B3	ENSGALT00000021483_PCBP3	ENSGALT00000021487_CCDC16	ENSGALT00000021488_BAG1	ENSGALT00000021491_CHMP5	ENSGALT00000021499_SLCO1A2	ENSGALT00000021504_LOC418189	ENSGALT00000021508_DHSA_CHICK	ENSGALT00000021509_Q90743_CHICK	ENSGALT00000021510_IL20RB	ENSGALT00000021511_GSG1L	ENSGALT00000021514_PYROXD1	ENSGALT00000021517_Q8AYS4_CHICK	ENSGALT00000021521_BCAT1	ENSGALT00000021522_ENSGALG00000013178	ENSGALT00000021527_SLC6A18	ENSGALT00000021531_SLC6A19	ENSGALT00000021535_GRAMD4	ENSGALT00000021541_ENSGALG00000013184	ENSGALT00000021542_PITPNM1	ENSGALT00000021546_CLP1L_CHICK	ENSGALT00000021548_Q7T048_CHICK	ENSGALT00000021549_AYTL2	ENSGALT00000021552_NDUFS6	ENSGALT00000021554_Q98TY1_CHICK	ENSGALT00000021557_ANKS6	ENSGALT00000021558_GALNT12	ENSGALT00000021562_GABBR2	ENSGALT00000021568_ELP2	ENSGALT00000021571_ETNK1	ENSGALT00000021576_CTNNAL1	ENSGALT00000021577_CENPE	ENSGALT00000021578_SLC39A6	ENSGALT00000021580_KIAA0528	ENSGALT00000021584_C9orf30	ENSGALT00000021588_MURC	ENSGALT00000021594_Q5ZIN6_CHICK	ENSGALT00000021597_LOC769977	ENSGALT00000021599_CLEC3A	ENSGALT00000021600_LOC775981	ENSGALT00000021603_VAT1L	ENSGALT00000021604_ENSGALG00000013226	ENSGALT00000021605_LOC776125	ENSGALT00000021606_LOC425967	ENSGALT00000021607_CMAS	ENSGALT00000021609_ENSGALG00000013231	ENSGALT00000021612_HAPLN2	ENSGALT00000021615_BCAN	ENSGALT00000021620_MRPL24	ENSGALT00000021621_PRCC	ENSGALT00000021626_ABCC9	ENSGALT00000021628_SH2D2A	ENSGALT00000021629_CCDC83	ENSGALT00000021633_HTRA2	ENSGALT00000021634_O42508_CHICK	ENSGALT00000021640_NTRK1	ENSGALT00000021642_Q9YI41_CHICK	ENSGALT00000021647_LOXL3	ENSGALT00000021648_SRF_CHICK	ENSGALT00000021655_ENSGALG00000013260	ENSGALT00000021658_ARHGEF11	ENSGALT00000021660_C2orf65	ENSGALT00000021664_GYS2	ENSGALT00000021671_ENSGALG00000013268	ENSGALT00000021677_ENSGALG00000013269	ENSGALT00000021678_LOC426003	ENSGALT00000021680_PRMT8	ENSGALT00000021682_C12orf39	ENSGALT00000021691_RSPH4A	ENSGALT00000021697_LOC422718	ENSGALT00000021712_BBOX1	ENSGALT00000021713_CPSF7	ENSGALT00000021718_SYT7	ENSGALT00000021727_SLC5A12	ENSGALT00000021732_DAGLA	ENSGALT00000021740_MAEA_CHICK	ENSGALT00000021741_TMEM16C	ENSGALT00000021743_A7XMV1_CHICK	ENSGALT00000021749_ENSGALG00000013318	ENSGALT00000021751_LOC770117	ENSGALT00000021756_ENSGALG00000013325	ENSGALT00000021758_ENSGALG00000013327	ENSGALT00000021760_LOC769416	ENSGALT00000021774_AGAP3	ENSGALT00000021775_GBX2_CHICK	ENSGALT00000021776_ASB10	ENSGALT00000021778_H2B1_CHICK	ENSGALT00000021779_LOC426037	ENSGALT00000021781_OTUD7B	ENSGALT00000021784_ENSGALG00000013350	ENSGALT00000021786_SF3B4	ENSGALT00000021790_Q5ZHK3_CHICK	ENSGALT00000021794_ENSGALG00000013355	ENSGALT00000021795_IKBKE	ENSGALT00000021796_KIAA0802	ENSGALT00000021800_CHPF2	ENSGALT00000021804_CABP7	ENSGALT00000021807_SAFB2	ENSGALT00000021808_TBL1X	ENSGALT00000021811_A1EA95_CHICK	ENSGALT00000021812_NCLN	ENSGALT00000021815_EDG6	ENSGALT00000021820_CAPSL	ENSGALT00000021822_LMBD2_CHICK	ENSGALT00000021823_CTSG	ENSGALT00000021829_Q5S026_CHICK	ENSGALT00000021831_PPIE	ENSGALT00000021838_ENSGALG00000013388	ENSGALT00000021846_CLUAP1	ENSGALT00000021849_Q5ZJ55_CHICK	ENSGALT00000021854_PDCD6	ENSGALT00000021857_AHRR	ENSGALT00000021859_LOC420991	ENSGALT00000021862_C9orf98	ENSGALT00000021871_TMF1	ENSGALT00000021873_LOC426093	ENSGALT00000021875_UBA3	ENSGALT00000021879_PDLI3_CHICK	ENSGALT00000021881_RL7A_CHICK	ENSGALT00000021894_TULP3	ENSGALT00000021895_NEU3	ENSGALT00000021898_SORBS2	ENSGALT00000021903_ENSGALG00000013428	ENSGALT00000021905_LOC420992	ENSGALT00000021906_RX1_CHICK	ENSGALT00000021912_GAN	ENSGALT00000021924_TRA.	ENSGALT00000021926_Q0PVE5_CHICK	ENSGALT00000021930_TXNDC4	ENSGALT00000021934_HXB1_CHICK	ENSGALT00000021935_HXB3_CHICK	ENSGALT00000021952_A1YV56_CHICK	ENSGALT00000021963_S100A13	ENSGALT00000021965_MTDC_CHICK	ENSGALT00000021972_ATMIN	ENSGALT00000021976_ENSGALG00000013490	ENSGALT00000021979_SPTLC1	ENSGALT00000021988_SAPS2	ENSGALT00000021991_ENSGALG00000013500	ENSGALT00000021993_Q5F4A5_CHICK	ENSGALT00000021994_FAM149A	ENSGALT00000021996_C6orf98	ENSGALT00000022001_LOC426163	ENSGALT00000022007_SLC4A5	ENSGALT00000022020_TBC1D1	ENSGALT00000022029_NUP210L	ENSGALT00000022037_MR1	ENSGALT00000022043_ENSGALG00000013537	ENSGALT00000022054_Q5ZL40_CHICK	ENSGALT00000022062_NUP98	ENSGALT00000022063_GPX8	ENSGALT00000022067_WIZ	ENSGALT00000022069_AKAP8L	ENSGALT00000022076_CCDC102A	ENSGALT00000022087_NR4A3	ENSGALT00000022088_SEC61B	ENSGALT00000022090_F11	ENSGALT00000022094_ALG2	ENSGALT00000022099_C9orf19	ENSGALT00000022100_Q6V0P5_CHICK	ENSGALT00000022105_FAM114A1	ENSGALT00000022114_FRG1	ENSGALT00000022115_CNO	ENSGALT00000022120_PARD6G	ENSGALT00000022124_SCGN	ENSGALT00000022126_LOC428778	ENSGALT00000022130_MYCT1	ENSGALT00000022132_VIP_CHICK	ENSGALT00000022135_LRRC16A	ENSGALT00000022137_FGL1	ENSGALT00000022138_FBXO5	ENSGALT00000022140_MTRF1L	ENSGALT00000022146_ENSGALG00000023067	ENSGALT00000022147_MTUS1	ENSGALT00000022153_LOC421644	ENSGALT00000022162_LOC770299	ENSGALT00000022165_FA65B_CHICK	ENSGALT00000022168_ENSGALG00000013625	ENSGALT00000022171_CTR2_CHICK	ENSGALT00000022178_THEM2	ENSGALT00000022180_LRRC2	ENSGALT00000022182_RBM16	ENSGALT00000022184_TTRAP	ENSGALT00000022188_MTMR7	ENSGALT00000022189_LOC426211	ENSGALT00000022190_TMEM51	ENSGALT00000022192_TIAM2	ENSGALT00000022194_VPS37A	ENSGALT00000022196_TFB1M	ENSGALT00000022197_CLDN20	ENSGALT00000022200_RNF217	ENSGALT00000022204_ZDHHC2	ENSGALT00000022206_ZNF236	ENSGALT00000022217_NOX3	ENSGALT00000022218_ZNF516	ENSGALT00000022219_EFHA2	ENSGALT00000022223_FGF20	ENSGALT00000022227_LOC430661	ENSGALT00000022228_KRCL_CHICK	ENSGALT00000022229_LOC769121	ENSGALT00000022232_TSHZ1	ENSGALT00000022234_TUSC3	ENSGALT00000022239_ZNF407	ENSGALT00000022242_ENSGALG00000013681	ENSGALT00000022247_ARID1B	ENSGALT00000022248_ENSGALG00000019982	ENSGALT00000022249_SGCZ	ENSGALT00000022251_C10orf137	ENSGALT00000022257_UROS	ENSGALT00000022259_LOC421652	ENSGALT00000022260_ENSGALG00000013690	ENSGALT00000022265_ZDHHC14	ENSGALT00000022269_CNDP1	ENSGALT00000022275_EFHD2	ENSGALT00000022280_CTRC	ENSGALT00000022281_Q5F3J3_CHICK	ENSGALT00000022283_C18orf51	ENSGALT00000022284_LOC421015	ENSGALT00000022286_SOCS7	ENSGALT00000022290_C18orf55	ENSGALT00000022291_SNX9	ENSGALT00000022297_DLC1	ENSGALT00000022299_C8orf79	ENSGALT00000022302_FBXO15	ENSGALT00000022307_LONRF1	ENSGALT00000022311_SYNJ2	ENSGALT00000022312_PUR1_CHICK	ENSGALT00000022313_NETO1	ENSGALT00000022316_B2WUP2_CHICK	ENSGALT00000022317_SERAC1	ENSGALT00000022322_TULP4	ENSGALT00000022325_TMEM181	ENSGALT00000022327_OPTN_CHICK	ENSGALT00000022328_ENSGALG00000013739	ENSGALT00000022329_LOC426250	ENSGALT00000022331_SYTL3	ENSGALT00000022333_Q9YGW6_CHICK	ENSGALT00000022334_ENPP7	ENSGALT00000022336_RTTN	ENSGALT00000022338_LOC769836	ENSGALT00000022341_RSPH3	ENSGALT00000022342_LOC769878	ENSGALT00000022343_LOC769676	ENSGALT00000022344_DOK6	ENSGALT00000022346_PLAGL1	ENSGALT00000022347_ENSGALG00000013755	ENSGALT00000022349_TXNDC10	ENSGALT00000022351_LOC775975	ENSGALT00000022352_GFPT2	ENSGALT00000022354_LOC428515	ENSGALT00000022357_AASDH	ENSGALT00000022358_LTV1	ENSGALT00000022360_DSEL	ENSGALT00000022362_PHACTR2	ENSGALT00000022366_KIAA1211	ENSGALT00000022367_FAM116B	ENSGALT00000022368_FUCA2	ENSGALT00000022370_A6YJX3_CHICK	ENSGALT00000022374_PEX3	ENSGALT00000022376_EXOC1	ENSGALT00000022378_ENSGALG00000013779	ENSGALT00000022379_AIG1	ENSGALT00000022382_CADH7_CHICK	ENSGALT00000022383_PDCL2	ENSGALT00000022384_CDT1	ENSGALT00000022385_GNAL	ENSGALT00000022387_LSMD1	ENSGALT00000022389_Q5ZMN7_CHICK	ENSGALT00000022394_CLOCK_CHICK	ENSGALT00000022399_HIVEP2	ENSGALT00000022413_ENSGALG00000013808	ENSGALT00000022414_Q6Y2W3_CHICK	ENSGALT00000022415_VTA1	ENSGALT00000022417_NCAPH2	ENSGALT00000022419_NMBR	ENSGALT00000022420_IMPA2	ENSGALT00000022424_SPIRE1	ENSGALT00000022427_ENSGALG00000023495	ENSGALT00000022429_GEMIN6	ENSGALT00000022435_HECA	ENSGALT00000022440_C6orf115	ENSGALT00000022442_GALM	ENSGALT00000022443_Q5ZK42_CHICK	ENSGALT00000022449_CCDC28A	ENSGALT00000022450_MED6	ENSGALT00000022453_ENSGALG00000013838	ENSGALT00000022454_LOC776506	ENSGALT00000022456_NHSL1	ENSGALT00000022458_ENSGALG00000013841	ENSGALT00000022465_KIAA1244	ENSGALT00000022468_MVK	ENSGALT00000022476_TBB3_CHICK	ENSGALT00000022478_PERP	ENSGALT00000022479_CEP76	ENSGALT00000022483_TNFAIP3	ENSGALT00000022484_OLIG3	ENSGALT00000022485_TNFSF5IP1	ENSGALT00000022489_Q9PSC7_CHICK	ENSGALT00000022492_IL22RA2	ENSGALT00000022493_IL20RA	ENSGALT00000022496_SLC35D3	ENSGALT00000022497_SEH1L	ENSGALT00000022498_MAPK15	ENSGALT00000022499_PEX7	ENSGALT00000022502_FAM83H	ENSGALT00000022503_FAM136A	ENSGALT00000022505_PCYOX1	ENSGALT00000022506_Q800W4_CHICK	ENSGALT00000022508_CEP192	ENSGALT00000022510_C2orf42	ENSGALT00000022511_Q5ZJ78_CHICK	ENSGALT00000022512_SNRNP27	ENSGALT00000022516_Q5ZJR6_CHICK	ENSGALT00000022519_RNMT	ENSGALT00000022522_MAP3K5	ENSGALT00000022526_LOC426295	ENSGALT00000022528_RAB12	ENSGALT00000022532_Q5ZJG4_CHICK	ENSGALT00000022536_MAP7_CHICK	ENSGALT00000022540_LOC421049	ENSGALT00000022548_Q90ZF0_CHICK	ENSGALT00000022552_Q5F3B3_CHICK	ENSGALT00000022554_LOC421690	ENSGALT00000022557_SERINC4	ENSGALT00000022561_SERF2	ENSGALT00000022567_TOMM20	ENSGALT00000022575_MOG	ENSGALT00000022577_ENSGALG00000013930	ENSGALT00000022578_CHIC2	ENSGALT00000022579_NAPG	ENSGALT00000022584_FAM54A	ENSGALT00000022585_BCLAF1	ENSGALT00000022592_LNX1	ENSGALT00000022595_PDE7B	ENSGALT00000022597_Q5ZKN4_CHICK	ENSGALT00000022599_SCFD2	ENSGALT00000022602_ENSGALG00000013946	ENSGALT00000022604_RASL11B	ENSGALT00000022606_TBCE	ENSGALT00000022607_AHI1	ENSGALT00000022610_LOC772349	ENSGALT00000022615_ENSGALG00000019502	ENSGALT00000022620_LOC772160	ENSGALT00000022622_ENSGALG00000013955	ENSGALT00000022624_MYB_CHICK	ENSGALT00000022629_LOC424865	ENSGALT00000022631_Q5F3U3_CHICK	ENSGALT00000022632_Q5F369_CHICK	ENSGALT00000022637_SPATA18	ENSGALT00000022638_NUDT5	ENSGALT00000022641_ALDH8A1	ENSGALT00000022642_SEC61A2	ENSGALT00000022648_OR10A7	ENSGALT00000022651_Q5ZM56_CHICK	ENSGALT00000022653_SLC2A12	ENSGALT00000022657_TCF21	ENSGALT00000022660_ENSGALG00000002590	ENSGALT00000022661_LOC418762	ENSGALT00000022662_EYA4_CHICK	ENSGALT00000022666_RS12_CHICK	ENSGALT00000022669_Q5ZHM4_CHICK	ENSGALT00000022671_VNN1	ENSGALT00000022674_TAAR1	ENSGALT00000022676_TAAR5	ENSGALT00000022680_FBXO40	ENSGALT00000022685_ZNF532	ENSGALT00000022686_EPB41L2	ENSGALT00000022690_SAMD3	ENSGALT00000022695_Q5ZJZ7_CHICK	ENSGALT00000022697_LRMP	ENSGALT00000022702_ARHGAP18	ENSGALT00000022704_LAMA2	ENSGALT00000022707_MEX3A	ENSGALT00000022711_M126_CHICK	ENSGALT00000022712_C1orf77	ENSGALT00000022719_Q5ZKT3_CHICK	ENSGALT00000022723_CASC1	ENSGALT00000022724_LYRM5	ENSGALT00000022726_KRAS	ENSGALT00000022731_LOC418209	ENSGALT00000022732_CDC123	ENSGALT00000022736_RASSF8	ENSGALT00000022738_SSPN	ENSGALT00000022741_ENSGALG00000017528	ENSGALT00000022743_ACHA_CHICK	ENSGALT00000022744_FAM107B	ENSGALT00000022745_Q5F419_CHICK	ENSGALT00000022752_GRK6	ENSGALT00000022758_ENSGALG00000014056	ENSGALT00000022768_WDR19	ENSGALT00000022773_TMEM126A	ENSGALT00000022777_CCDC89	ENSGALT00000022784_ITPR2	ENSGALT00000022788_CPEB4	ENSGALT00000022792_DCUN1D4	ENSGALT00000022794_SYTL2	ENSGALT00000022799_OCIAD1	ENSGALT00000022801_C12orf11	ENSGALT00000022808_TM7SF3	ENSGALT00000022811_MED21	ENSGALT00000022812_Q5F3W7_CHICK	ENSGALT00000022818_Q5ZLR3_CHICK	ENSGALT00000022824_ENSGALG00000014098	ENSGALT00000022825_C8orf46	ENSGALT00000022828_FRYL	ENSGALT00000022829_FRY	ENSGALT00000022836_Q5F3X7_CHICK	ENSGALT00000022838_MUC1	ENSGALT00000022839_SLC10A4	ENSGALT00000022843_ENSGALG00000014112	ENSGALT00000022847_B8XXD6_CHICK	ENSGALT00000022849_SCAMP5	ENSGALT00000022851_NEUV_CHICK	ENSGALT00000022852_Q2ACD1_CHICK	ENSGALT00000022855_COX5A	ENSGALT00000022856_Q5ZLS9_CHICK	ENSGALT00000022860_LOC418221	ENSGALT00000022861_TXK	ENSGALT00000022862_A4GALT	ENSGALT00000022868_NPAL1	ENSGALT00000022870_CNG3_CHICK	ENSGALT00000022872_NFXL1	ENSGALT00000022884_CORIN	ENSGALT00000022888_Q5ZKY8_CHICK	ENSGALT00000022889_Q5ZL81_CHICK	ENSGALT00000022893_LOC425120	ENSGALT00000022896_NUDCD3	ENSGALT00000022902_PACN2_CHICK	ENSGALT00000022906_TTLL1	ENSGALT00000022909_LOC776149	ENSGALT00000022910_MCAT	ENSGALT00000022911_TSPO	ENSGALT00000022916_NOL6	ENSGALT00000022919_MOGAT2	ENSGALT00000022924_OTUD3	ENSGALT00000022926_PLA2G2E	ENSGALT00000022927_PLA2G5	ENSGALT00000022928_PLA2G2A	ENSGALT00000022933_SCUBE1	ENSGALT00000022939_Q5XNV3_CHICK	ENSGALT00000022940_Q9I9P2_CHICK	ENSGALT00000022941_ADHFE1	ENSGALT00000022942_MPPED1	ENSGALT00000022944_EFCAB6	ENSGALT00000022945_SULT4A1	ENSGALT00000022946_B3TZB5_CHICK	ENSGALT00000022955_ATP10D	ENSGALT00000022959_SAMM50	ENSGALT00000022960_BRN3_CHICK	ENSGALT00000022961_NME5	ENSGALT00000022963_COMMD8	ENSGALT00000022965_GABRB1	ENSGALT00000022966_PARVB	ENSGALT00000022968_GABRA4	ENSGALT00000022970_PARVG	ENSGALT00000022973_KIAA1644	ENSGALT00000022974_GABRA2	ENSGALT00000022976_Q7LZ70_CHICK	ENSGALT00000022977_Q5ZI60_CHICK	ENSGALT00000022978_LOC777504	ENSGALT00000022979_GPR155	ENSGALT00000022980_GNPDA2	ENSGALT00000022981_USP36	ENSGALT00000022982_C12orf59	ENSGALT00000022983_ARHGAP8	ENSGALT00000022989_Q5ZLP7_CHICK	ENSGALT00000022994_PHF21B	ENSGALT00000022997_YIPF7	ENSGALT00000023001_KCTD8	ENSGALT00000023003_C22orf9	ENSGALT00000023004_UPK3A	ENSGALT00000023005_SMC1B	ENSGALT00000023011_RIBC2	ENSGALT00000023016_ATXN10	ENSGALT00000023017_WNT7B_CHICK	ENSGALT00000023022_ATP8A1	ENSGALT00000023026_A7UEB1_CHICK	ENSGALT00000023027_CV040_CHICK	ENSGALT00000023028_LRDD	ENSGALT00000023031_LOC776181	ENSGALT00000023032_Q8JIV2_CHICK	ENSGALT00000023033_CCDC4	ENSGALT00000023042_SLC30A9	ENSGALT00000023043_TMEM33	ENSGALT00000023051_ENSGALG00000014252	ENSGALT00000023052_LOC777026	ENSGALT00000023057_Q90887_CHICK	ENSGALT00000023059_LIMCH1	ENSGALT00000023065_A1IMF0_CHICK	ENSGALT00000023068_APBB2	ENSGALT00000023074_NSUN7	ENSGALT00000023079_RBM47	ENSGALT00000023081_ENSGALG00000014269	ENSGALT00000023082_SCRN3	ENSGALT00000023083_ENSGALG00000014271	ENSGALT00000023088_RIMKLB	ENSGALT00000023091_RHOH	ENSGALT00000023092_MFAP5	ENSGALT00000023094_AICDA	ENSGALT00000023095_N4BP2	ENSGALT00000023100_KIAA0182	ENSGALT00000023108_Q5ZIL3_CHICK	ENSGALT00000023109_LOC768896	ENSGALT00000023115_IRF3_CHICK	ENSGALT00000023123_KLB	ENSGALT00000023127_RPL9	ENSGALT00000023131_LOC426336	ENSGALT00000023132_RPLP2	ENSGALT00000023134_NDUFV2	ENSGALT00000023136_LIAS	ENSGALT00000023137_LOC425462	ENSGALT00000023138_CREBL2	ENSGALT00000023142_HMHA1	ENSGALT00000023144_UGDH_CHICK	ENSGALT00000023145_C4orf34	ENSGALT00000023149_ENSGALG00000014325	ENSGALT00000023153_RBM34	ENSGALT00000023154_FOXJ2	ENSGALT00000023157_NECAP1	ENSGALT00000023159_Q5ZHU2_CHICK	ENSGALT00000023162_ITFG2	ENSGALT00000023164_LOC428789	ENSGALT00000023165_ENSGALG00000014338	ENSGALT00000023167_LOC770857	ENSGALT00000023171_ARAP2	ENSGALT00000023174_TSPAN9	ENSGALT00000023176_PARP11	ENSGALT00000023178_PCDH7	ENSGALT00000023186_STIM2	ENSGALT00000023194_TBC1D19	ENSGALT00000023197_MAN1A2	ENSGALT00000023202_Q3BKZ5_CHICK	ENSGALT00000023203_A0ZPS0_CHICK	ENSGALT00000023206_C1IEW7_CHICK	ENSGALT00000023212_APOA5	ENSGALT00000023213_Q5EFZ6_CHICK	ENSGALT00000023214_SEL1L3	ENSGALT00000023217_Q1W2P6_CHICK	ENSGALT00000023225_ENSGALG00000014375	ENSGALT00000023229_Q5ZJ92_CHICK	ENSGALT00000023231_ZCCHC4	ENSGALT00000023234_Q90626_CHICK	ENSGALT00000023235_AGXT2L2	ENSGALT00000023246_Q5F3Q6_CHICK	ENSGALT00000023249_GPATCH8	ENSGALT00000023251_Q1EGJ7_CHICK	ENSGALT00000023256_SOD3	ENSGALT00000023261_ENSGALG00000014396	ENSGALT00000023263_Q60GU0_CHICK	ENSGALT00000023270_GPR125	ENSGALT00000023273_C4orf28	ENSGALT00000023275_Q5TLZ3_CHICK	ENSGALT00000023282_LLGL1	ENSGALT00000023284_CSTB	ENSGALT00000023286_CSTA	ENSGALT00000023287_CCDC58	ENSGALT00000023288_GABRR3	ENSGALT00000023289_FAM162A	ENSGALT00000023294_Q90XG3_CHICK	ENSGALT00000023298_LCORL_CHICK	ENSGALT00000023302_NCAPG	ENSGALT00000023305_IMA1_CHICK	ENSGALT00000023311_RPS20	ENSGALT00000023318_DHX32	ENSGALT00000023320_Q5F475_CHICK	ENSGALT00000023322_LOC431003	ENSGALT00000023324_IFFO1	ENSGALT00000023326_NOL1	ENSGALT00000023329_AK3	ENSGALT00000023330_CDC37L1	ENSGALT00000023332_ENSGALG00000014484	ENSGALT00000023335_ENSGALG00000013105	ENSGALT00000023336_FA46C_CHICK	ENSGALT00000023339_CHD4	ENSGALT00000023340_CHD5	ENSGALT00000023341_GPR92	ENSGALT00000023342_ACRBP	ENSGALT00000023354_ACTN2_CHICK	ENSGALT00000023358_RGS8	ENSGALT00000023359_C12orf53	ENSGALT00000023363_PTMS	ENSGALT00000023364_Q5ZMM4_CHICK	ENSGALT00000023369_LAG3	ENSGALT00000023370_Q3HR38_CHICK	ENSGALT00000023374_ENSGALG00000014551	ENSGALT00000023376_LOC429336	ENSGALT00000023381_TAPT1_CHICK	ENSGALT00000023388_GPR153	ENSGALT00000023389_LEPREL2	ENSGALT00000023399_ENSGALG00000023010	ENSGALT00000023402_Q5ZLD8_CHICK	ENSGALT00000023410_GNB3	ENSGALT00000023412_FGFP2_CHICK	ENSGALT00000023413_ENSGALG00000014502	ENSGALT00000023416_FGFBP1	ENSGALT00000023417_ENSGALG00000014506	ENSGALT00000023419_CD38	ENSGALT00000023420_BST1	ENSGALT00000023421_FBXL5	ENSGALT00000023424_Q5ZLC3_CHICK	ENSGALT00000023425_CDCA3	ENSGALT00000023426_CC2D2A	ENSGALT00000023428_C1QTNF7	ENSGALT00000023429_CPEB2	ENSGALT00000023436_ENSGALG00000014522	ENSGALT00000023439_MATN2	ENSGALT00000023441_USP5	ENSGALT00000023443_LRRC23	ENSGALT00000023447_LOC426582	ENSGALT00000023454_A9XRG9_CHICK	ENSGALT00000023455_ENSGALG00000014538	ENSGALT00000023456_STX1A	ENSGALT00000023466_ENSGALG00000014545	ENSGALT00000023476_ATN1	ENSGALT00000023478_C12orf57	ENSGALT00000023479_LOC768827	ENSGALT00000023480_ENSGALG00000014557	ENSGALT00000023483_Q5ZLQ0_CHICK	ENSGALT00000023486_Q802S8_CHICK	ENSGALT00000023489_LOC769891	ENSGALT00000023492_PHB2_CHICK	ENSGALT00000023493_EMG1	ENSGALT00000023495_B3TZB4_CHICK	ENSGALT00000023496_MBOAT5	ENSGALT00000023498_LOC772108	ENSGALT00000023502_SEPHS1	ENSGALT00000023513_LOC426622	ENSGALT00000023514_CADM1	ENSGALT00000023517_LOC417534	ENSGALT00000023519_Q6X3Y9_CHICK	ENSGALT00000023520_ENSGALG00000014588	ENSGALT00000023521_ENSGALG00000014589	ENSGALT00000023522_SH3TC2	ENSGALT00000023534_FNBP4	ENSGALT00000023541_ENSGALG00000014600	ENSGALT00000023554_Q5ZMT2_CHICK	ENSGALT00000023564_Q91429_CHICK	ENSGALT00000023565_MT3	ENSGALT00000023569_ACTBL2	ENSGALT00000023574_LOC415513	ENSGALT00000023578_FRMD4B	ENSGALT00000023579_Q9W6F1_CHICK	ENSGALT00000023582_ACVR1B	ENSGALT00000023584_Q5ZJ82_CHICK	ENSGALT00000023586_PME17_CHICK	ENSGALT00000023587_RUSC1	ENSGALT00000023591_ASH1L	ENSGALT00000023594_DAP3	ENSGALT00000023595_GOLPH3L	ENSGALT00000023596_MSTO1	ENSGALT00000023597_ENSGALG00000014641	ENSGALT00000023599_Q9YI73_CHICK	ENSGALT00000023601_Q9PSU5_CHICK	ENSGALT00000023603_GON4L	ENSGALT00000023605_MEF2C	ENSGALT00000023607_SYT11	ENSGALT00000023608_Q5ZKS5_CHICK	ENSGALT00000023609_CETN3	ENSGALT00000023611_POLR3G	ENSGALT00000023613_K0907_CHICK	ENSGALT00000023614_HORMAD1	ENSGALT00000023620_PRPF3_CHICK	ENSGALT00000023622_GPR98	ENSGALT00000023623_ARRDC3	ENSGALT00000023625_C1R	ENSGALT00000023632_RBP5	ENSGALT00000023634_C5orf36	ENSGALT00000023636_ENSGALG00000014666	ENSGALT00000023637_ANKRD32	ENSGALT00000023638_MCTP1	ENSGALT00000023640_FAM81B	ENSGALT00000023641_KIAA0372	ENSGALT00000023643_ARSK_CHICK	ENSGALT00000023644_RFESD	ENSGALT00000023646_CLSTN3	ENSGALT00000023647_RHOBTB3	ENSGALT00000023648_GLRX1_CHICK	ENSGALT00000023651_ELL2	ENSGALT00000023656_LOC418298	ENSGALT00000023658_Q75W81_CHICK	ENSGALT00000023659_A4ZZ64_CHICK	ENSGALT00000023663_Q5F3N8_CHICK	ENSGALT00000023665_LOC427948	ENSGALT00000023666_Q9PUC7_CHICK	ENSGALT00000023671_Q90ZJ0_CHICK	ENSGALT00000023673_FAM131B	ENSGALT00000023686_CLCN1	ENSGALT00000023689_ZBTB7C	ENSGALT00000023694_MEGF10	ENSGALT00000023700_DHX29	ENSGALT00000023709_ENSGALG00000014707	ENSGALT00000023710_GSTK1	ENSGALT00000023722_PPAP2A	ENSGALT00000023723_SLC38A9	ENSGALT00000023726_ENSGALG00000014715	ENSGALT00000023730_ENSGALG00000014717	ENSGALT00000023732_MAP3K1	ENSGALT00000023734_C5orf35	ENSGALT00000023738_ENSGALG00000014720	ENSGALT00000023743_MIER3	ENSGALT00000023744_Q6TL25_CHICK	ENSGALT00000023745_GABARAPL3	ENSGALT00000023747_GPBP1	ENSGALT00000023748_PLK2	ENSGALT00000023749_RAB3C	ENSGALT00000023751_Q5ZM78_CHICK	ENSGALT00000023753_ELOVL7	ENSGALT00000023755_ERCC8	ENSGALT00000023757_NDUFA12L	ENSGALT00000023759_ENSGALG00000014734	ENSGALT00000023760_ENSGALG00000014735	ENSGALT00000023764_KEL	ENSGALT00000023770_IPO11	ENSGALT00000023774_RNF180	ENSGALT00000023776_RGS7BP	ENSGALT00000023779_TRPV6	ENSGALT00000023780_SDCCAG10	ENSGALT00000023784_LOC768695	ENSGALT00000023786_ADAMTS6	ENSGALT00000023789_CENPK_CHICK	ENSGALT00000023791_ENSGALG00000014754	ENSGALT00000023799_PPWD1	ENSGALT00000023805_LOC776510	ENSGALT00000023808_STYK1	ENSGALT00000023811_ENSGALG00000014762	ENSGALT00000023812_ENSGALG00000018512	ENSGALT00000023813_Q91997_CHICK	ENSGALT00000023814_TRIM23	ENSGALT00000023816_HAO2	ENSGALT00000023822_NLN	ENSGALT00000023830_LOC769874	ENSGALT00000023834_WARS2	ENSGALT00000023835_ERBB2IP	ENSGALT00000023839_SFRS12	ENSGALT00000023843_TBX15	ENSGALT00000023845_ENSGALG00000014777	ENSGALT00000023847_LOC769535	ENSGALT00000023851_LOC427170	ENSGALT00000023856_PTPRK	ENSGALT00000023868_PIK3R1	ENSGALT00000023875_MRPS36	ENSGALT00000023876_CDK7	ENSGALT00000023879_Q5ZK38_CHICK	ENSGALT00000023883_LOC771140	ENSGALT00000023885_DLGAP1	ENSGALT00000023888_SERINC5	ENSGALT00000023894_METTL4	ENSGALT00000023895_VATA_CHICK	ENSGALT00000023897_NDC80_CHICK	ENSGALT00000023898_LOC770116	ENSGALT00000023900_Q91002_CHICK	ENSGALT00000023905_Q5F3K9_CHICK	ENSGALT00000023908_KIAA2018	ENSGALT00000023909_CMYA5	ENSGALT00000023911_PAPD4	ENSGALT00000023912_SMCHD1	ENSGALT00000023915_SIDT1	ENSGALT00000023918_HOMER1	ENSGALT00000023921_EMILIN2	ENSGALT00000023923_CCDC52	ENSGALT00000023925_TRIM45	ENSGALT00000023926_JMY	ENSGALT00000023927_VTCN1	ENSGALT00000023928_C6orf190	ENSGALT00000023929_LOC425095	ENSGALT00000023930_LOC769246	ENSGALT00000023931_A2TH16_CHICK	ENSGALT00000023933_C6orf174	ENSGALT00000023934_TTC33	ENSGALT00000023937_ECHDC1	ENSGALT00000023939_RSPO3	ENSGALT00000023941_TRM11_CHICK	ENSGALT00000023943_PRKAA1	ENSGALT00000023944_RPL37	ENSGALT00000023947_C7	ENSGALT00000023951_HEY2	ENSGALT00000023956_B8ZX71_CHICK	ENSGALT00000023957_HDDC2	ENSGALT00000023960_TPD53_CHICK	ENSGALT00000023962_PLCXD3	ENSGALT00000023963_Q5ZHL9_CHICK	ENSGALT00000023965_TRDN	ENSGALT00000023967_LOC427191	ENSGALT00000023969_FBXO4	ENSGALT00000023971_RLBP1L2	ENSGALT00000023972_LOC770011	ENSGALT00000023974_GHR_CHICK	ENSGALT00000023977_ADCYAP1	ENSGALT00000023979_ZNF131	ENSGALT00000023981_LOC768482	ENSGALT00000023983_C5orf28	ENSGALT00000023984_Q5ZMD8_CHICK	ENSGALT00000023986_C5orf34	ENSGALT00000023988_PAIP1	ENSGALT00000023990_NNT	ENSGALT00000023993_HSF2_CHICK	ENSGALT00000023995_O42407_CHICK	ENSGALT00000023997_O42270_CHICK	ENSGALT00000023998_HCN1	ENSGALT00000024000_C6orf170	ENSGALT00000024002_Q8QGS0_CHICK	ENSGALT00000024007_MAN1A1	ENSGALT00000024008_ENSGALG00000014879	ENSGALT00000024009_PARP8	ENSGALT00000024010_C6orf60	ENSGALT00000024014_MCM9	ENSGALT00000024018_ASF1_CHICK	ENSGALT00000024019_ENSGALG00000014888	ENSGALT00000024021_Q5ZJG1_CHICK	ENSGALT00000024023_C6orf204	ENSGALT00000024024_PPLA_CHICK	ENSGALT00000024028_TYMS	ENSGALT00000024032_SLC35F1	ENSGALT00000024033_NUS1	ENSGALT00000024034_LOC428618	ENSGALT00000024036_GOPC	ENSGALT00000024037_ITGA2	ENSGALT00000024038_CLUL1	ENSGALT00000024040_MOCS2	ENSGALT00000024042_DCBLD1	ENSGALT00000024047_COL12_CHICK	ENSGALT00000024048_ENSGALG00000014911	ENSGALT00000024049_HSPB3	ENSGALT00000024051_ROS_CHICK	ENSGALT00000024052_SNAG1	ENSGALT00000024055_THOC1	ENSGALT00000024059_C0KDW3_CHICK	ENSGALT00000024061_RFXDC1	ENSGALT00000024062_ENSGALG00000014919	ENSGALT00000024064_USP14	ENSGALT00000024067_Q98SN6_CHICK	ENSGALT00000024069_ENSGALG00000014923	ENSGALT00000024072_POLQ	ENSGALT00000024075_GPRC6A	ENSGALT00000024082_ENC1	ENSGALT00000024083_RAB28	ENSGALT00000024084_ENSGALG00000014932	ENSGALT00000024086_HEXB	ENSGALT00000024087_HS3ST1	ENSGALT00000024089_KIAA1772	ENSGALT00000024092_ESCO1	ENSGALT00000024093_KPNA5	ENSGALT00000024095_ABHD3	ENSGALT00000024097_GFM2	ENSGALT00000024100_C6orf113	ENSGALT00000024101_LOC776842	ENSGALT00000024105_Q5ZMH9_CHICK	ENSGALT00000024106_LOC431595	ENSGALT00000024107_GCNT4	ENSGALT00000024108_ANKRD31	ENSGALT00000024109_ENSGALG00000014946	ENSGALT00000024112_GTF2E1	ENSGALT00000024116_LOC421740	ENSGALT00000024118_COL4A3BP	ENSGALT00000024121_ZNF518B	ENSGALT00000024122_FAM26D	ENSGALT00000024124_WDR1_CHICK	ENSGALT00000024125_ANKDD1B	ENSGALT00000024126_BET3L	ENSGALT00000024127_C5orf37	ENSGALT00000024129_FAM26F	ENSGALT00000024130_DSE	ENSGALT00000024132_NT5DC1	ENSGALT00000024133_COAA1_CHICK	ENSGALT00000024139_HGD	ENSGALT00000024143_NDUB4_CHICK	ENSGALT00000024146_Q9W600_CHICK	ENSGALT00000024149_LRRC58	ENSGALT00000024150_GPR156	ENSGALT00000024152_MIB1	ENSGALT00000024162_IQGAP2	ENSGALT00000024165_FRK	ENSGALT00000024167_C3orf15	ENSGALT00000024169_RBBP8	ENSGALT00000024170_F2R	ENSGALT00000024172_HS3ST5	ENSGALT00000024173_ENSGALG00000014986	ENSGALT00000024175_OTOP1	ENSGALT00000024177_S100Z	ENSGALT00000024179_HDAC2_CHICK	ENSGALT00000024181_LOC421748	ENSGALT00000024182_CRHBP	ENSGALT00000024183_PGM5	ENSGALT00000024185_PLA1A	ENSGALT00000024186_CABLES1	ENSGALT00000024188_Q90784_CHICK	ENSGALT00000024191_LYAR	ENSGALT00000024193_LAMA4	ENSGALT00000024194_MRPS27	ENSGALT00000024197_RIOK3	ENSGALT00000024199_C1orf161	ENSGALT00000024201_ZNF366	ENSGALT00000024204_Q5ZJE7_CHICK	ENSGALT00000024206_C18orf8	ENSGALT00000024208_STX18	ENSGALT00000024213_TNPO1	ENSGALT00000024216_CYTL1	ENSGALT00000024217_SLC22A15	ENSGALT00000024218_TUBE1	ENSGALT00000024223_FCHO2	ENSGALT00000024224_TMEM171	ENSGALT00000024225_TMEM174	ENSGALT00000024229_STK32B	ENSGALT00000024230_RCL1	ENSGALT00000024232_VANGL1	ENSGALT00000024233_TRAF3IP2	ENSGALT00000024236_B1AC67_CHICK	ENSGALT00000024240_NPC1	ENSGALT00000024241_CD274	ENSGALT00000024242_PDCD1LG2	ENSGALT00000024245_REV3L	ENSGALT00000024248_KIAA1919	ENSGALT00000024250_KIAA1432	ENSGALT00000024254_CHD1L	ENSGALT00000024255_Q670Z8_CHICK	ENSGALT00000024256_SLC16A10	ENSGALT00000024258_Q71SG3_CHICK	ENSGALT00000024259_BXDC1	ENSGALT00000024261_LOC431600	ENSGALT00000024265_LOC427227	ENSGALT00000024267_Q5F484_CHICK	ENSGALT00000024268_ENSGALG00000015050	ENSGALT00000024270_CDC2L6	ENSGALT00000024273_UHRF2	ENSGALT00000024279_SLC22A16	ENSGALT00000024287_LAMA3	ENSGALT00000024288_DDO	ENSGALT00000024292_PTPRD	ENSGALT00000024296_LOC418339	ENSGALT00000024297_C6orf186	ENSGALT00000024299_Q5ZLV3_CHICK	ENSGALT00000024303_PTPLAD2	ENSGALT00000024304_C18orf17	ENSGALT00000024306_TMEM39A	ENSGALT00000024308_WASF1	ENSGALT00000024310_GPR6	ENSGALT00000024311_B4GALT4	ENSGALT00000024313_KIAA1797	ENSGALT00000024316_B4GALT3	ENSGALT00000024317_ENSGALG00000015074	ENSGALT00000024318_Q7T1E1_CHICK	ENSGALT00000024319_CABYR	ENSGALT00000024320_ENSGALG00000019241	ENSGALT00000024321_ARHGAP31	ENSGALT00000024324_MLLT3	ENSGALT00000024326_UPK1B	ENSGALT00000024328_ASAH3L	ENSGALT00000024332_DENND4C	ENSGALT00000024333_IGSF11	ENSGALT00000024335_OSBPL1A	ENSGALT00000024338_LSAMP_CHICK	ENSGALT00000024343_Q5ZKS3_CHICK	ENSGALT00000024345_IMPACT	ENSGALT00000024346_ZBTB20	ENSGALT00000024349_ADAMTSL1	ENSGALT00000024352_ENSGALG00000020554	ENSGALT00000024359_CNTLN	ENSGALT00000024363_BNC2	ENSGALT00000024368_C9orf93	ENSGALT00000024370_HRH4	ENSGALT00000024372_PSIP1_CHICK	ENSGALT00000024373_LOC421081	ENSGALT00000024375_PI51B_CHICK	ENSGALT00000024376_FXN	ENSGALT00000024378_C9orf61	ENSGALT00000024379_APBA1	ENSGALT00000024382_ZNF521	ENSGALT00000024385_PTAR1	ENSGALT00000024387_MAMDC2	ENSGALT00000024389_C5HV40_CHICK	ENSGALT00000024397_Q5ZMA8_CHICK	ENSGALT00000024400_QTRD1_CHICK	ENSGALT00000024404_TAF4B	ENSGALT00000024407_KCTD1	ENSGALT00000024411_TRPM3	ENSGALT00000024412_GRAMD1C	ENSGALT00000024413_Q65YQ3_CHICK	ENSGALT00000024418_GPR15	ENSGALT00000024419_APOV1_CHICK	ENSGALT00000024423_ILDR1	ENSGALT00000024425_WDR52	ENSGALT00000024430_DSC2	ENSGALT00000024432_GDA	ENSGALT00000024433_DSG2	ENSGALT00000024435_Q5ZJR4_CHICK	ENSGALT00000024442_AL1A1_CHICK	ENSGALT00000024444_LOC421091	ENSGALT00000024447_Q5F3E5_CHICK	ENSGALT00000024449_BOC	ENSGALT00000024454_B3XZF4_CHICK	ENSGALT00000024457_TRPM6	ENSGALT00000024463_KIAA1012	ENSGALT00000024473_RNF138	ENSGALT00000024477_LOC427259	ENSGALT00000024478_GCNT1	ENSGALT00000024480_ENSGALG00000015168	ENSGALT00000024481_MEP1B	ENSGALT00000024483_VPS13A	ENSGALT00000024486_LOC418363	ENSGALT00000024491_GNA14	ENSGALT00000024494_CEP78	ENSGALT00000024496_PSAT1	ENSGALT00000024497_FAM59A	ENSGALT00000024500_C3orf17	ENSGALT00000024501_LOC421099	ENSGALT00000024504_KLH14_CHICK	ENSGALT00000024507_REEP6	ENSGALT00000024508_GTPBP8	ENSGALT00000024511_GZMM	ENSGALT00000024512_CCD80_CHICK	ENSGALT00000024516_ASXL3	ENSGALT00000024518_SLC35A5	ENSGALT00000024522_NOL4	ENSGALT00000024524_ENSGALG00000015199	ENSGALT00000024529_CAMK4	ENSGALT00000024530_ATG3	ENSGALT00000024538_Q804X4_CHICK	ENSGALT00000024545_DTNA	ENSGALT00000024546_Q5ZKD6_CHICK	ENSGALT00000024550_TPPP2	ENSGALT00000024551_ENSGALG00000015214	ENSGALT00000024560_SLC19A2	ENSGALT00000024563_ENSGALG00000015219	ENSGALT00000024564_KIAA0146	ENSGALT00000024565_C1orf114	ENSGALT00000024568_LOC771077	ENSGALT00000024570_BLZF1	ENSGALT00000024572_LOC421107	ENSGALT00000024577_ENSGALG00000015230	ENSGALT00000024580_ZBTB24	ENSGALT00000024584_LOC421108	ENSGALT00000024585_O57411_CHICK	ENSGALT00000024586_UB2V2_CHICK	ENSGALT00000024587_PPIL6	ENSGALT00000024590_Q98TQ9_CHICK	ENSGALT00000024592_CPOX	ENSGALT00000024594_SNAI2	ENSGALT00000024595_LOC770012	ENSGALT00000024596_TMEM157	ENSGALT00000024599_TIPRL	ENSGALT00000024600_GPR161	ENSGALT00000024602_SNTG1	ENSGALT00000024603_TTF2	ENSGALT00000024606_ENSGALG00000015251	ENSGALT00000024611_COL8A1	ENSGALT00000024613_ST18	ENSGALT00000024619_PAM	ENSGALT00000024621_GIN1	ENSGALT00000024624_Q5F3F4_CHICK	ENSGALT00000024628_Q5ZJH0_CHICK	ENSGALT00000024630_NPBWR1	ENSGALT00000024632_TMEM30C	ENSGALT00000024638_HISPPD1	ENSGALT00000024640_C5orf30	ENSGALT00000024641_LOC431615	ENSGALT00000024644_C3orf26	ENSGALT00000024645_NUDT12	ENSGALT00000024646_OPRK1	ENSGALT00000024648_FILIP1L	ENSGALT00000024649_ENSGALG00000015272	ENSGALT00000024650_TBC23_CHICK	ENSGALT00000024655_Q5ZHQ8_CHICK	ENSGALT00000024657_Q6PTX5_CHICK	ENSGALT00000024659_LOC421765	ENSGALT00000024665_ENSGALG00000015282	ENSGALT00000024666_C6orf182	ENSGALT00000024669_RGMB	ENSGALT00000024670_TOMM70A	ENSGALT00000024673_SESN1	ENSGALT00000024674_LNP1	ENSGALT00000024675_Q5ZLZ8_CHICK	ENSGALT00000024677_ARMC2	ENSGALT00000024678_LIX1_CHICK	ENSGALT00000024682_TMEM45A	ENSGALT00000024685_RP1	ENSGALT00000024686_LOC421123	ENSGALT00000024687_FOXO3	ENSGALT00000024692_TFG	ENSGALT00000024694_LNPEP	ENSGALT00000024697_SHB	ENSGALT00000024698_LACE1	ENSGALT00000024704_ABI3BP	ENSGALT00000024710_SEC63	ENSGALT00000024711_SCML4	ENSGALT00000024713_SOBP_CHICK	ENSGALT00000024714_RNF38	ENSGALT00000024716_PDSS2	ENSGALT00000024718_KIAA1553	ENSGALT00000024723_C6orf203	ENSGALT00000024728_LOC776393	ENSGALT00000024732_IMPG2_CHICK	ENSGALT00000024734_LOC418395	ENSGALT00000024741_TXNL4B	ENSGALT00000024742_RG9MTD1	ENSGALT00000024746_CPLX2	ENSGALT00000024747_PCGF3	ENSGALT00000024748_ZBTB11	ENSGALT00000024752_C2orf89	ENSGALT00000024753_QRSL1	ENSGALT00000024756_RPL24	ENSGALT00000024757_Q5ZJ77_CHICK	ENSGALT00000024760_LRRIQ2	ENSGALT00000024761_RTN4IP1	ENSGALT00000024762_FAM55C	ENSGALT00000024764_AIM1	ENSGALT00000024768_ZPLD1	ENSGALT00000024770_PIGG	ENSGALT00000024772_CBLB	ENSGALT00000024775_GAK	ENSGALT00000024777_BBX	ENSGALT00000024779_Q5ZK26_CHICK	ENSGALT00000024781_IFT57	ENSGALT00000024787_MYSC_CHICK	ENSGALT00000024792_TRAT1	ENSGALT00000024793_Q5ZL49_CHICK	ENSGALT00000024796_LOC427292	ENSGALT00000024797_PVRL3	ENSGALT00000024803_Q9YH14_CHICK	ENSGALT00000024806_PLCXD2	ENSGALT00000024811_PHLDB2	ENSGALT00000024813_ABHD10	ENSGALT00000024814_TAGLN3	ENSGALT00000024816_SLC26A1	ENSGALT00000024818_ACHA6_CHICK	ENSGALT00000024821_THAP1	ENSGALT00000024822_D5M8S4_CHICK	ENSGALT00000024824_B2DFX5_CHICK	ENSGALT00000024825_TMPRSS7	ENSGALT00000024826_LOC418421	ENSGALT00000024828_HOOK3	ENSGALT00000024832_KCMF1	ENSGALT00000024835_LOC770026	ENSGALT00000024838_FNTA	ENSGALT00000024840_FUT10_CHICK	ENSGALT00000024841_CGGBP1	ENSGALT00000024843_C3orf38	ENSGALT00000024855_PROS1	ENSGALT00000024858_POPD1_CHICK	ENSGALT00000024861_Q5ZLQ9_CHICK	ENSGALT00000024862_STX19	ENSGALT00000024864_NSUN3	ENSGALT00000024866_Q5F340_CHICK	ENSGALT00000024867_Q5ZL32_CHICK	ENSGALT00000024868_LOC770833	ENSGALT00000024870_Q8AV70_CHICK	ENSGALT00000024871_PENK	ENSGALT00000024873_IMPAD1	ENSGALT00000024880_FAM110B	ENSGALT00000024882_LIPL_CHICK	ENSGALT00000024885_LOC776860	ENSGALT00000024886_PSD3	ENSGALT00000024887_ENSGALG00000015429	ENSGALT00000024888_NIPSNAP3A	ENSGALT00000024893_GRIK2	ENSGALT00000024895_LOC776168	ENSGALT00000024899_Q5ZHM8_CHICK	ENSGALT00000024900_BRP44	ENSGALT00000024901_MPZL1	ENSGALT00000024902_SLC44A1	ENSGALT00000024906_FSD1L	ENSGALT00000024907_FKTN	ENSGALT00000024908_NSMAF	ENSGALT00000024911_TMEM38B	ENSGALT00000024912_Q5F3T5_CHICK	ENSGALT00000024915_ZNF462	ENSGALT00000024917_DUSP27	ENSGALT00000024919_CA8	ENSGALT00000024920_GPA33	ENSGALT00000024921_MAEL	ENSGALT00000024924_ILDR2	ENSGALT00000024930_CD2	ENSGALT00000024931_PTGFRN	ENSGALT00000024935_ASCC3	ENSGALT00000024939_Q90692_CHICK	ENSGALT00000024940_CD101	ENSGALT00000024944_IGSF3	ENSGALT00000024947_CCNC_CHICK	ENSGALT00000024956_Q5ZMJ1_CHICK	ENSGALT00000024959_RLBP1L1	ENSGALT00000024961_Q5ZMP4_CHICK	ENSGALT00000024965_LOC776686	ENSGALT00000024969_Q5F3Z2_CHICK	ENSGALT00000024970_Q5ZLZ3_CHICK	ENSGALT00000024971_BCL9	ENSGALT00000024972_ACP6	ENSGALT00000024973_COQ3	ENSGALT00000024978_C6orf168	ENSGALT00000024980_FBXL4	ENSGALT00000024985_PDZK1	ENSGALT00000024988_HTR1F	ENSGALT00000024989_PIT1_CHICK	ENSGALT00000024990_CHM2B_CHICK	ENSGALT00000024991_VGLL3	ENSGALT00000024992_ENSGALG00000015498	ENSGALT00000024993_CADM2	ENSGALT00000024996_LOC776734	ENSGALT00000024997_ENSGALG00000015502	ENSGALT00000024998_GGH	ENSGALT00000024999_TTPA	ENSGALT00000025000_Q5ZLM1_CHICK	ENSGALT00000025002_GBE1	ENSGALT00000025005_LOC769250	ENSGALT00000025009_Q90Z42_CHICK	ENSGALT00000025011_Q5ILH1_CHICK	ENSGALT00000025012_C6orf167	ENSGALT00000025015_LOC771318	ENSGALT00000025017_KLHL32	ENSGALT00000025019_DNAJC5B	ENSGALT00000025023_TRIM55	ENSGALT00000025026_Q703P0_CHICK	ENSGALT00000025027_MYBA_CHICK	ENSGALT00000025028_LOC422853	ENSGALT00000025032_C8orf45	ENSGALT00000025035_JAKMIP1	ENSGALT00000025037_WFS1	ENSGALT00000025039_PPP2R2C	ENSGALT00000025042_ENSGALG00000015534	ENSGALT00000025043_LRRC67	ENSGALT00000025045_MAN2B2	ENSGALT00000025047_KIAA0232	ENSGALT00000025048_LOC425391	ENSGALT00000025051_RAD23B	ENSGALT00000025054_LOC427306	ENSGALT00000025055_RM50_CHICK	ENSGALT00000025057_C9orf125	ENSGALT00000025058_TBC1D14	ENSGALT00000025061_TADA2B	ENSGALT00000025065_BRE1A_CHICK	ENSGALT00000025070_GRIN3A	ENSGALT00000025075_ARFGEF1	ENSGALT00000025078_SORCS2	ENSGALT00000025079_LOC427311	ENSGALT00000025088_ABLIM2	ENSGALT00000025091_ENSGALG00000008483	ENSGALT00000025094_DEPDC2	ENSGALT00000025097_C8orf34	ENSGALT00000025100_SH3TC1	ENSGALT00000025103_GPR63	ENSGALT00000025105_CCDC125	ENSGALT00000025106_FHL5	ENSGALT00000025114_HTRA3	ENSGALT00000025117_LOC427315	ENSGALT00000025118_LOC768418	ENSGALT00000025119_LOC427316	ENSGALT00000025123_UFL1_CHICK	ENSGALT00000025131_SLCO5A1	ENSGALT00000025135_LOC427318	ENSGALT00000025139_ACOX3	ENSGALT00000025145_C4orf23	ENSGALT00000025146_GPR78	ENSGALT00000025147_MAP3K7	ENSGALT00000025150_RASGRF2	ENSGALT00000025156_KCRS_CHICK	ENSGALT00000025157_ZCCHC9	ENSGALT00000025160_BACH2	ENSGALT00000025161_GJA10	ENSGALT00000025163_Q5F376_CHICK	ENSGALT00000025167_ADRA2C	ENSGALT00000025168_ENSGALG00000015609	ENSGALT00000025170_CASP8AP2	ENSGALT00000025174_DOK7	ENSGALT00000025175_ACOT12	ENSGALT00000025176_RPS23	ENSGALT00000025177_LOC427324	ENSGALT00000025178_KISHA_CHICK	ENSGALT00000025179_XRCC4	ENSGALT00000025181_EYA1_CHICK	ENSGALT00000025185_HGFAC	ENSGALT00000025190_VCAN	ENSGALT00000025192_LACTB2	ENSGALT00000025195_Q9PVI8_CHICK	ENSGALT00000025198_Q8AXQ0_CHICK	ENSGALT00000025199_EDIL3	ENSGALT00000025202_COX7C	ENSGALT00000025203_TRPA1	ENSGALT00000025208_LOC420181	ENSGALT00000025209_HTT	ENSGALT00000025213_RASA1	ENSGALT00000025215_RDH10	ENSGALT00000025216_CCNH	ENSGALT00000025218_ENSGALG00000015672	ENSGALT00000025222_ENSGALG00000015643	ENSGALT00000025223_Q765Z1_CHICK	ENSGALT00000025226_Q5ZKL2_CHICK	ENSGALT00000025230_Q5ZJT7_CHICK	ENSGALT00000025232_LY96	ENSGALT00000025234_NOL14	ENSGALT00000025237_MFSD10	ENSGALT00000025239_JPH1	ENSGALT00000025240_LOC418465	ENSGALT00000025241_PALM2	ENSGALT00000025242_PALM2	ENSGALT00000025244_GDAP1	ENSGALT00000025245_PI15_CHICK	ENSGALT00000025246_SNX30	ENSGALT00000025248_CRLD1_CHICK	ENSGALT00000025250_LIPI	ENSGALT00000025254_HSDL2	ENSGALT00000025259_Q5F3S3_CHICK	ENSGALT00000025263_Q5F3A8_CHICK	ENSGALT00000025264_C4orf8	ENSGALT00000025267_ROD1	ENSGALT00000025271_HNF4G	ENSGALT00000025275_ZFHX4_CHICK	ENSGALT00000025277_ENSGALG00000015675	ENSGALT00000025287_SUSD1	ENSGALT00000025293_Q5ZLU1_CHICK	ENSGALT00000025295_UGCG	ENSGALT00000025296_GNG10	ENSGALT00000025297_LOC431639	ENSGALT00000025298_ENSGALG00000015685	ENSGALT00000025300_ZFYVE28	ENSGALT00000025304_KIAA0368	ENSGALT00000025305_C4orf15	ENSGALT00000025306_SMC2	ENSGALT00000025307_POLN	ENSGALT00000025309_USP25	ENSGALT00000025316_NAT8L	ENSGALT00000025318_LOC422895	ENSGALT00000025326_THIO_CHICK	ENSGALT00000025327_WHSC1	ENSGALT00000025333_Q5ZLP9_CHICK	ENSGALT00000025344_LOC422903	ENSGALT00000025346_SPON2	ENSGALT00000025349_CHODL	ENSGALT00000025350_SVEP1	ENSGALT00000025358_LOC422906	ENSGALT00000025359_ENSGALG00000015723	ENSGALT00000025361_FGRL1_CHICK	ENSGALT00000025366_B0FMV4_CHICK	ENSGALT00000025369_PRSS7	ENSGALT00000025372_IPKA_CHICK	ENSGALT00000025373_MDN1	ENSGALT00000025374_C8orf70	ENSGALT00000025375_ENSGALG00000015735	ENSGALT00000025377_STMN2_CHICK	ENSGALT00000025378_NCAM2	ENSGALT00000025381_HEY1	ENSGALT00000025382_MRPS28	ENSGALT00000025383_Q9I8S1_CHICK	ENSGALT00000025386_MRPL39	ENSGALT00000025387_LOC769901	ENSGALT00000025391_Q5ZHP4_CHICK	ENSGALT00000025393_Q5ZJD1_CHICK	ENSGALT00000025396_ZBTB10	ENSGALT00000025399_Q5ZM09_CHICK	ENSGALT00000025402_ATP5J	ENSGALT00000025405_LOC431640	ENSGALT00000025406_TMEM215	ENSGALT00000025409_ZNF704	ENSGALT00000025417_MRPL53	ENSGALT00000025418_LYRM2	ENSGALT00000025419_Q5ZJ46_CHICK	ENSGALT00000025428_PMP2	ENSGALT00000025431_ANKRD6	ENSGALT00000025434_O93296_CHICK	ENSGALT00000025435_HS6ST3	ENSGALT00000025436_RRAGD	ENSGALT00000025439_PTCD3	ENSGALT00000025441_CYYR1	ENSGALT00000025443_Q9PSA3_CHICK	ENSGALT00000025444_IMPA1	ENSGALT00000025445_Q9PSA4_CHICK	ENSGALT00000025446_ACY1L2	ENSGALT00000025448_C17orf59	ENSGALT00000025449_ZFAND1	ENSGALT00000025455_LOC777245	ENSGALT00000025457_RNGTT	ENSGALT00000025459_CHMP4C	ENSGALT00000025464_C6orf166	ENSGALT00000025465_ADAMTS1	ENSGALT00000025467_ENSGALG00000015793	ENSGALT00000025468_SNX16	ENSGALT00000025470_ADAMTS5	ENSGALT00000025475_ELAVL2	ENSGALT00000025479_N6AMT1	ENSGALT00000025482_KDM3A_CHICK	ENSGALT00000025483_ZNF294	ENSGALT00000025484_VPS24	ENSGALT00000025485_RARS2	ENSGALT00000025487_RWDD2B	ENSGALT00000025489_Q5ZMC8_CHICK	ENSGALT00000025491_C6orf165	ENSGALT00000025492_C6orf163	ENSGALT00000025493_C6orf162	ENSGALT00000025494_USP16	ENSGALT00000025498_Q6QR64_CHICK	ENSGALT00000025499_LRRCC1	ENSGALT00000025501_Q5ZI31_CHICK	ENSGALT00000025504_CA13	ENSGALT00000025506_CA3	ENSGALT00000025510_TCPQ_CHICK	ENSGALT00000025511_C21orf7	ENSGALT00000025512_ZNF292	ENSGALT00000025516_HTR1E	ENSGALT00000025518_BACH1	ENSGALT00000025528_NT5E	ENSGALT00000025530_GRIK1	ENSGALT00000025536_KIAA1009	ENSGALT00000025538_C6orf117	ENSGALT00000025541_CLDN8	ENSGALT00000025542_TIAM1	ENSGALT00000025544_Q5ZM68_CHICK	ENSGALT00000025547_C6orf159	ENSGALT00000025549_Q5ZLX6_CHICK	ENSGALT00000025550_PICALM	ENSGALT00000025551_PRSS35	ENSGALT00000025554_Q5F447_CHICK	ENSGALT00000025556_RWDD2A	ENSGALT00000025559_PGM3	ENSGALT00000025563_CA3	ENSGALT00000025568_DOPEY1	ENSGALT00000025571_TPBG	ENSGALT00000025572_CAH2_CHICK	ENSGALT00000025575_IBTK	ENSGALT00000025577_Q5ZJ51_CHICK	ENSGALT00000025583_Q5F372_CHICK	ENSGALT00000025589_TTK	ENSGALT00000025591_ELOVL4	ENSGALT00000025594_LCA5	ENSGALT00000025595_HUNK	ENSGALT00000025600_CPNE3	ENSGALT00000025604_C21orf45	ENSGALT00000025608_URB1	ENSGALT00000025609_C21orf63	ENSGALT00000025610_PHIP	ENSGALT00000025612_LOC421856	ENSGALT00000025614_IRAK1BP1	ENSGALT00000025615_ENSGALG00000015893	ENSGALT00000025618_Q1EQ66_CHICK	ENSGALT00000025623_ENSGALG00000015900	ENSGALT00000025624_Q5ZIB5_CHICK	ENSGALT00000025626_Q90769_CHICK	ENSGALT00000025628_FILIP1	ENSGALT00000025631_SLC7A7	ENSGALT00000025637_SYNJ1	ENSGALT00000025640_COCA1_CHICK	ENSGALT00000025642_OSGIN2	ENSGALT00000025644_CD109	ENSGALT00000025647_DECR1	ENSGALT00000025649_TMEM64	ENSGALT00000025653_EF1A_CHICK	ENSGALT00000025656_EFCBP1	ENSGALT00000025659_OTU6B_CHICK	ENSGALT00000025668_Q5ZI90_CHICK	ENSGALT00000025669_SLC26A7	ENSGALT00000025670_C6orf150	ENSGALT00000025673_DDX43	ENSGALT00000025675_LOC428371	ENSGALT00000025676_Q5ZHZ9_CHICK	ENSGALT00000025678_LOC421866	ENSGALT00000025680_C21orf66	ENSGALT00000025682_ENSGALG00000015934	ENSGALT00000025685_C21orf62	ENSGALT00000025688_THNSL2	ENSGALT00000025689_TMEM67	ENSGALT00000025692_PPM2C	ENSGALT00000025694_RIMS1	ENSGALT00000025702_CDH17	ENSGALT00000025705_ASRGL1	ENSGALT00000025707_OGFRL1	ENSGALT00000025710_ENSGALG00000015953	ENSGALT00000025713_LOC770634	ENSGALT00000025714_RNF151	ENSGALT00000025715_EIF2AK3	ENSGALT00000025716_SMAP1	ENSGALT00000025719_Q5ZI35_CHICK	ENSGALT00000025722_ENSGALG00000015962	ENSGALT00000025725_C6orf57	ENSGALT00000025727_KIAA1429	ENSGALT00000025728_CTNA2_CHICK	ENSGALT00000025729_LRRTM1	ENSGALT00000025730_RBM35A	ENSGALT00000025731_FAM135A	ENSGALT00000025742_DPY19L4	ENSGALT00000025747_SMOX	ENSGALT00000025750_PANK2	ENSGALT00000025752_Q6V0P0_CHICK	ENSGALT00000025756_Q9I9L4_CHICK	ENSGALT00000025763_DONSON	ENSGALT00000025766_C8orf37	ENSGALT00000025768_D0VX30_CHICK	ENSGALT00000025769_CRYZL1	ENSGALT00000025772_MTER1_CHICK	ENSGALT00000025774_Q91969_CHICK	ENSGALT00000025780_PGCP	ENSGALT00000025781_ENSGALG00000016001	ENSGALT00000025784_UBOX5	ENSGALT00000025785_C20orf116	ENSGALT00000025786_MTDH	ENSGALT00000025787_LAPTM4B	ENSGALT00000025788_ITSN1	ENSGALT00000025792_ATP5O	ENSGALT00000025794_KCNE2	ENSGALT00000025795_C6orf161	ENSGALT00000025796_ENSGALG00000016011	ENSGALT00000025797_KCNE1	ENSGALT00000025798_D2XUT0_CHICK	ENSGALT00000025800_RCAN1	ENSGALT00000025801_Q5F3C3_CHICK	ENSGALT00000025802_OSR2	ENSGALT00000025803_SLC4A11	ENSGALT00000025805_ENSGALG00000016018	ENSGALT00000025807_CLIC6	ENSGALT00000025808_ENSGALG00000016021	ENSGALT00000025818_C20orf194	ENSGALT00000025820_Q4JK63_CHICK	ENSGALT00000025823_VPS13B	ENSGALT00000025824_RGS22	ENSGALT00000025828_ENSGALG00000016033	ENSGALT00000025829_ATRN	ENSGALT00000025834_DOPEY2	ENSGALT00000025838_LOC777328	ENSGALT00000025839_A3EYJ5_CHICK	ENSGALT00000025840_ALMS1	ENSGALT00000025841_Q5F3X3_CHICK	ENSGALT00000025842_RNF19A	ENSGALT00000025846_CLDN14	ENSGALT00000025849_SIM2	ENSGALT00000025850_LOC776546	ENSGALT00000025854_PIGP	ENSGALT00000025855_RRM2B	ENSGALT00000025859_TTC3	ENSGALT00000025863_DSCR3	ENSGALT00000025867_KCNJ6	ENSGALT00000025868_KCNJ15	ENSGALT00000025869_Q5ZJ04_CHICK	ENSGALT00000025872_ERG_CHICK	ENSGALT00000025873_ETS2_CHICK	ENSGALT00000025878_KLF10	ENSGALT00000025879_ENSGALG00000016064	ENSGALT00000025882_BRWD1	ENSGALT00000025883_ATP6V1C1	ENSGALT00000025887_BAALC	ENSGALT00000025890_FZD6_CHICK	ENSGALT00000025892_CTHRC1	ENSGALT00000025895_Q5ZJN5_CHICK	ENSGALT00000025900_LOC771470	ENSGALT00000025904_TM7SF4	ENSGALT00000025905_DPYS	ENSGALT00000025906_LRP12	ENSGALT00000025908_ZFPM2	ENSGALT00000025910_OXR1	ENSGALT00000025913_LOC430047	ENSGALT00000025914_ALMS1	ENSGALT00000025915_Q70UN6_CHICK	ENSGALT00000025918_RSPO2	ENSGALT00000025920_EGR4	ENSGALT00000025921_FBXO41	ENSGALT00000025924_C2orf7	ENSGALT00000025927_RAB11FIP5	ENSGALT00000025934_SFXN5	ENSGALT00000025935_EMX1	ENSGALT00000025937_TTC35	ENSGALT00000025939_EXOC6B	ENSGALT00000025940_LOC772245	ENSGALT00000025941_TMEM74	ENSGALT00000025943_CYP26B1	ENSGALT00000025944_ENSGALG00000016103	ENSGALT00000025946_DYSF	ENSGALT00000025947_LOC428379	ENSGALT00000025949_SYBU	ENSGALT00000025950_KCNV1	ENSGALT00000025958_CSMD3	ENSGALT00000025959_NOV_CHICK	ENSGALT00000025964_LOC776231	ENSGALT00000025965_EXT1	ENSGALT00000025966_MED30	ENSGALT00000025967_SLC30A8	ENSGALT00000025969_C8orf53	ENSGALT00000025974_TRPS1	ENSGALT00000025976_HADH	ENSGALT00000025978_LCA5L	ENSGALT00000025980_SH3BGR	ENSGALT00000025981_B3GALT5	ENSGALT00000025982_TSTA3	ENSGALT00000025983_PYCRL	ENSGALT00000025984_EEF1D	ENSGALT00000025989_LOC428249	ENSGALT00000025991_ENSGALG00000016136	ENSGALT00000025993_DSCAM	ENSGALT00000025995_Q5QHS0_CHICK	ENSGALT00000025996_FAM3B	ENSGALT00000025998_ENSGALG00000016141	ENSGALT00000026001_RHPN1	ENSGALT00000026003_TMPRSS2	ENSGALT00000026009_RIPK4	ENSGALT00000026012_Q6T722_CHICK	ENSGALT00000026015_ZNF295	ENSGALT00000026017_PRDM15	ENSGALT00000026021_C2CD2	ENSGALT00000026023_LOC420300	ENSGALT00000026026_PSCA	ENSGALT00000026027_ARC_CHICK	ENSGALT00000026039_BAI1	ENSGALT00000026040_TSNARE1	ENSGALT00000026043_PTP4A3	ENSGALT00000026044_GPR20	ENSGALT00000026046_ABCG1	ENSGALT00000026050_TFF2	ENSGALT00000026053_SLC45A4	ENSGALT00000026054_DENND3	ENSGALT00000026056_TMPRSS3	ENSGALT00000026059_LOC772348	ENSGALT00000026061_FAK1_CHICK	ENSGALT00000026066_RSPH1	ENSGALT00000026069_BAI3	ENSGALT00000026070_EGFL11	ENSGALT00000026073_ENSGALG00000016183	ENSGALT00000026078_SLC37A1	ENSGALT00000026084_PDE9A	ENSGALT00000026088_WDR4	ENSGALT00000026092_ENSGALG00000016189	ENSGALT00000026098_TRAPPC9	ENSGALT00000026100_PKNOX1	ENSGALT00000026103_KCNK9	ENSGALT00000026104_ENSGALG00000019175	ENSGALT00000026109_COL22A1	ENSGALT00000026110_CBS	ENSGALT00000026112_FAM135B	ENSGALT00000026118_ENSGALG00000016201	ENSGALT00000026119_LOC776977	ENSGALT00000026120_KHDRBS3	ENSGALT00000026121_ENSGALG00000016204	ENSGALT00000026124_PDXK	ENSGALT00000026125_AGPAT3	ENSGALT00000026126_ZFAT1	ENSGALT00000026134_LOC771028	ENSGALT00000026135_ENSGALG00000016214	ENSGALT00000026137_CXorf36	ENSGALT00000026138_ENSGALG00000019657	ENSGALT00000026140_NDRG1	ENSGALT00000026141_KDM6A	ENSGALT00000026148_FUNDC1	ENSGALT00000026149_Q4ZJF1_CHICK	ENSGALT00000026153_NDP	ENSGALT00000026155_Q5MQR0_CHICK	ENSGALT00000026159_ENSGALG00000022791	ENSGALT00000026163_CASK	ENSGALT00000026167_Q6XCE1_CHICK	ENSGALT00000026172_Q5F491_CHICK	ENSGALT00000026174_RPL8	ENSGALT00000026175_TG	ENSGALT00000026176_Q7T3X8_CHICK	ENSGALT00000026178_USP9X	ENSGALT00000026181_MED14	ENSGALT00000026196_LRRC6	ENSGALT00000026201_KCNQ3	ENSGALT00000026204_Q6Q123_CHICK	ENSGALT00000026207_TSPAN7	ENSGALT00000026211_RPGR	ENSGALT00000026212_SRPX	ENSGALT00000026214_Q4F8N2_CHICK	ENSGALT00000026217_SYTL5	ENSGALT00000026220_DYNLT3	ENSGALT00000026222_A7E3K8_CHICK	ENSGALT00000026224_ENSGALG00000016263	ENSGALT00000026225_LOC428640	ENSGALT00000026229_PRRG1	ENSGALT00000026230_PHF3	ENSGALT00000026231_LOC771858	ENSGALT00000026233_EFR3A	ENSGALT00000026238_TMEM47	ENSGALT00000026239_Q2PT42_CHICK	ENSGALT00000026242_KHDRBS2	ENSGALT00000026245_A8VIF4_CHICK	ENSGALT00000026246_BAG2	ENSGALT00000026251_ZNF451	ENSGALT00000026253_C6orf65	ENSGALT00000026255_MAP3K7IP3	ENSGALT00000026256_GK	ENSGALT00000026259_CXorf21	ENSGALT00000026261_IL1RAPL1	ENSGALT00000026264_DST	ENSGALT00000026271_ENSGALG00000022792	ENSGALT00000026273_COL21A1	ENSGALT00000026278_HMGCLL1	ENSGALT00000026280_ENSGALG00000016295	ENSGALT00000026293_ADCY8	ENSGALT00000026294_FAM83B	ENSGALT00000026295_TINAG	ENSGALT00000026298_C6orf142	ENSGALT00000026300_DDEF1	ENSGALT00000026304_LRRC1	ENSGALT00000026305_LOC776906	ENSGALT00000026310_KLHL31	ENSGALT00000026312_FAM84B	ENSGALT00000026316_Q59J86_CHICK	ENSGALT00000026320_GCLC	ENSGALT00000026321_ELOVL5	ENSGALT00000026325_KIAA0196	ENSGALT00000026327_PCYT1B	ENSGALT00000026331_ICK	ENSGALT00000026337_LOC772218	ENSGALT00000026338_Q7LZ62_CHICK	ENSGALT00000026340_AGPAT5	ENSGALT00000026351_NDUFB9	ENSGALT00000026353_TATDN1	ENSGALT00000026354_Q5ZI68_CHICK	ENSGALT00000026357_IF2G_CHICK	ENSGALT00000026359_CSMD1	ENSGALT00000026362_ENSGALG00000016344	ENSGALT00000026366_APOO	ENSGALT00000026372_FER1L6	ENSGALT00000026373_ARHGEF10	ENSGALT00000026377_Q5F3B4_CHICK	ENSGALT00000026381_DLGAP2	ENSGALT00000026383_FAM91A1	ENSGALT00000026385_ERICH1	ENSGALT00000026386_C8orf42	ENSGALT00000026387_PRDX4	ENSGALT00000026389_PTCHD1	ENSGALT00000026390_FBXO25	ENSGALT00000026391_ANXA13	ENSGALT00000026392_FAM110C	ENSGALT00000026394_SH3YL1	ENSGALT00000026397_LOC421910	ENSGALT00000026400_SNTG2	ENSGALT00000026403_KLHL38	ENSGALT00000026405_Q2WBI1_CHICK	ENSGALT00000026407_C8orf32	ENSGALT00000026409_ATAD2	ENSGALT00000026413_PXDN	ENSGALT00000026417_ZHX1	ENSGALT00000026419_Q5F3Z6_CHICK	ENSGALT00000026420_C8orf76	ENSGALT00000026421_FAM83A	ENSGALT00000026423_MBTPS2	ENSGALT00000026425_WDR67	ENSGALT00000026428_MYT1L	ENSGALT00000026430_Q5ZIB3_CHICK	ENSGALT00000026434_TTC15	ENSGALT00000026436_KLHL34	ENSGALT00000026439_ZHX2	ENSGALT00000026441_CNKSR2	ENSGALT00000026442_RPS7	ENSGALT00000026443_LOC420352	ENSGALT00000026444_HAS2_CHICK	ENSGALT00000026445_CALB1_CHICK	ENSGALT00000026447_O73669_CHICK	ENSGALT00000026448_CMPK2	ENSGALT00000026450_RSAD2	ENSGALT00000026451_RNF144A	ENSGALT00000026453_ID2	ENSGALT00000026454_MTBP	ENSGALT00000026456_RPS6KA3	ENSGALT00000026464_KIDINS220	ENSGALT00000026468_Q5ZIE2_CHICK	ENSGALT00000026472_Q78AW4_CHICK	ENSGALT00000026475_DEPDC6	ENSGALT00000026478_MAP7D2	ENSGALT00000026481_DSCC1	ENSGALT00000026483_CXorf23	ENSGALT00000026486_DDEF2	ENSGALT00000026489_ITGB1BP1	ENSGALT00000026491_TAF2	ENSGALT00000026493_CPSF3	ENSGALT00000026494_IAH1	ENSGALT00000026498_MAP3K15	ENSGALT00000026500_Q5QHR9_CHICK	ENSGALT00000026501_LOC770972	ENSGALT00000026508_Q9W601_CHICK	ENSGALT00000026520_GRHL1	ENSGALT00000026524_ENSGALG00000016441	ENSGALT00000026525_RRM2	ENSGALT00000026526_HPCL1_CHICK	ENSGALT00000026528_NOL10	ENSGALT00000026534_ATP6V1C2	ENSGALT00000026538_Q5F472_CHICK	ENSGALT00000026539_KCNF1	ENSGALT00000026541_Q98SN5_CHICK	ENSGALT00000026546_GREB1	ENSGALT00000026552_LPIN1	ENSGALT00000026553_Q7ZZY2_CHICK	ENSGALT00000026555_FAM84A	ENSGALT00000026557_NBAS	ENSGALT00000026561_MYCN_CHICK	ENSGALT00000026567_Q684L7_CHICK	ENSGALT00000026569_SMC6	ENSGALT00000026572_GEN1	ENSGALT00000026574_KCNS3	ENSGALT00000026575_NT5C1B	ENSGALT00000026577_OSR1	ENSGALT00000026579_LOC421956	ENSGALT00000026582_TTC32	ENSGALT00000026583_WDR35	ENSGALT00000026587_MATN3_CHICK	ENSGALT00000026589_SDC1	ENSGALT00000026591_Q2VB18_CHICK	ENSGALT00000026593_LOC421965	ENSGALT00000026596_HS1BP3	ENSGALT00000026597_CB043_CHICK	ENSGALT00000026601_APOB_CHICK	ENSGALT00000026604_ENSGALG00000016493	ENSGALT00000026605_ENSGALG00000016494	ENSGALT00000026608_KLHL29	ENSGALT00000026609_ENSGALG00000016496	ENSGALT00000026612_ATAD2B	ENSGALT00000026615_MFSD2B	ENSGALT00000026616_LOC770429	ENSGALT00000026618_SF3B14	ENSGALT00000026619_TP53I3	ENSGALT00000026620_LOC421978	ENSGALT00000026624_Q5ZJC0_CHICK	ENSGALT00000026627_XAB1	ENSGALT00000026630_ZNF512	ENSGALT00000026632_FNDC4	ENSGALT00000026633_LOC421982	ENSGALT00000026634_IFT172	ENSGALT00000026639_KRTCAP3	ENSGALT00000026640_GPR64	ENSGALT00000026641_Q5ZHL8_CHICK	ENSGALT00000026646_PPM1G	ENSGALT00000026648_LOC421988	ENSGALT00000026650_ZNF513	ENSGALT00000026651_SNX17	ENSGALT00000026654_PHKA2	ENSGALT00000026657_ENSGALG00000022849	ENSGALT00000026658_TMEM214	ENSGALT00000026659_AGBL5	ENSGALT00000026660_ENSGALG00000016521	ENSGALT00000026662_PPEF1	ENSGALT00000026665_B5LYM5_CHICK	ENSGALT00000026666_CAD	ENSGALT00000026675_CDKL5	ENSGALT00000026687_SCML2	ENSGALT00000026689_RAI2	ENSGALT00000026690_LOC426510	ENSGALT00000026692_BEND2	ENSGALT00000026694_NHS	ENSGALT00000026699_TXLNG	ENSGALT00000026700_SYAP1	ENSGALT00000026701_PYRG2_CHICK	ENSGALT00000026710_Q5ZKL8_CHICK	ENSGALT00000026711_ZRSR2	ENSGALT00000026712_TMEM27	ENSGALT00000026713_C7ECT7_CHICK	ENSGALT00000026714_HADHB	ENSGALT00000026715_LOC428660	ENSGALT00000026717_BMX	ENSGALT00000026723_Q5ZLL3_CHICK	ENSGALT00000026728_ASB11	ENSGALT00000026733_PTK2B	ENSGALT00000026739_LOC777214	ENSGALT00000026743_MOSPD2	ENSGALT00000026744_B9A0U5_CHICK	ENSGALT00000026745_LOC770996	ENSGALT00000026747_GLRA2	ENSGALT00000026748_C8orf80	ENSGALT00000026750_GEMIN8	ENSGALT00000026753_Q5EES2_CHICK	ENSGALT00000026755_OFD1	ENSGALT00000026758_OTOF	ENSGALT00000026762_Q5ZMI5_CHICK	ENSGALT00000026763_SCARA5	ENSGALT00000026765_TCEANC	ENSGALT00000026767_PBK	ENSGALT00000026768_ESCO2	ENSGALT00000026770_EGFL6	ENSGALT00000026773_LOC422005	ENSGALT00000026776_C2orf18	ENSGALT00000026777_C4PCM1_CHICK	ENSGALT00000026779_C2orf39	ENSGALT00000026781_PRPS2_CHICK	ENSGALT00000026782_ENSGALG00000016593	ENSGALT00000026784_FRMPD4	ENSGALT00000026785_ENSGALG00000022834	ENSGALT00000026786_TRIM35	ENSGALT00000026789_STMN4	ENSGALT00000026790_MSL3	ENSGALT00000026792_ANGPTL7	ENSGALT00000026794_ENSGALG00000016601	ENSGALT00000026795_ARHGAP6	ENSGALT00000026798_EFR3B	ENSGALT00000026802_DJC27_CHICK	ENSGALT00000026803_LOC429450	ENSGALT00000026804_ADCY3	ENSGALT00000026809_LOC422015	ENSGALT00000026810_WWC3	ENSGALT00000026815_SHROOM2	ENSGALT00000026816_GPR143	ENSGALT00000026818_Q5F393_CHICK	ENSGALT00000026826_B3TZB7_CHICK	ENSGALT00000026827_ZNF395	ENSGALT00000026828_PNOC	ENSGALT00000026830_STS	ENSGALT00000026831_HDHD1A	ENSGALT00000026836_FBXO16	ENSGALT00000026837_FZD3_CHICK	ENSGALT00000026840_D2X2H2_CHICK	ENSGALT00000026845_EXTL3	ENSGALT00000026852_HMBOX1	ENSGALT00000026856_MXRA5	ENSGALT00000026858_Q71BV1_CHICK	ENSGALT00000026863_KIF13B	ENSGALT00000026866_MSRA	ENSGALT00000026867_PRSS55	ENSGALT00000026870_SOX7	ENSGALT00000026871_PINX1	ENSGALT00000026872_XKR6	ENSGALT00000026873_ENSGALG00000016647	ENSGALT00000026878_TDH	ENSGALT00000026880_ARSD	ENSGALT00000026881_C8orf13	ENSGALT00000026882_ENSGALG00000016654	ENSGALT00000026884_ENSGALG00000016655	ENSGALT00000026885_XG	ENSGALT00000026890_BLK	ENSGALT00000026893_NEIL2	ENSGALT00000026904_LOC422039	ENSGALT00000026905_TRAM2	ENSGALT00000026907_Q5ZHZ5_CHICK	ENSGALT00000026909_MCM3_CHICK	ENSGALT00000026912_IL17F	ENSGALT00000026914_LOC771496	ENSGALT00000026917_DHRSX	ENSGALT00000026918_CRISP3	ENSGALT00000026922_Q7T066_CHICK	ENSGALT00000026925_SFRS17A	ENSGALT00000026928_ASMTL	ENSGALT00000026936_LOC422047	ENSGALT00000026937_LOC422046	ENSGALT00000026942_ENSGALG00000016693	ENSGALT00000026945_CRLF2	ENSGALT00000026946_MUT	ENSGALT00000026949_Q00G66_CHICK	ENSGALT00000026951_LOC422051	ENSGALT00000026953_ENSGALG00000016701	ENSGALT00000026955_PPP2R3B	ENSGALT00000026959_Q5ZIW0_CHICK	ENSGALT00000026965_RCAN2	ENSGALT00000026967_CYP39A1	ENSGALT00000026969_TDRD6	ENSGALT00000026971_IMP3	ENSGALT00000026972_MEP1A	ENSGALT00000026974_LOC418671	ENSGALT00000026979_GTPBP6	ENSGALT00000026980_GPR116	ENSGALT00000026982_TNFRSF21	ENSGALT00000026984_Q5ZIV4_CHICK	ENSGALT00000026986_LOC428008	ENSGALT00000026987_ENSGALG00000016723	ENSGALT00000026989_B3XZF5_CHICK	ENSGALT00000026992_PHF16	ENSGALT00000026997_FAM176A	ENSGALT00000026999_MRPL19	ENSGALT00000027001_LOC422067	ENSGALT00000027002_ENSGALG00000016733	ENSGALT00000027004_SLC9A7	ENSGALT00000027007_TUBGCP5	ENSGALT00000027008_CYFIP1	ENSGALT00000027011_Q8AY37_CHICK	ENSGALT00000027012_Q5ZM85_CHICK	ENSGALT00000027018_HERC2	ENSGALT00000027021_OCA2	ENSGALT00000027026_GBRG4_CHICK	ENSGALT00000027027_GABRA5	ENSGALT00000027028_GBRB3_CHICK	ENSGALT00000027031_ATP10A	ENSGALT00000027040_UBE3A	ENSGALT00000027043_CNG1_CHICK	ENSGALT00000027044_ENSGALG00000022779	ENSGALT00000027045_VWA3B	ENSGALT00000027046_Q5F3G2_CHICK	ENSGALT00000027049_INPP4A	ENSGALT00000027050_UNC50	ENSGALT00000027052_MGT4A_CHICK	ENSGALT00000027054_C2orf55	ENSGALT00000027057_TSGA10	ENSGALT00000027059_LIPT1	ENSGALT00000027060_MITD1	ENSGALT00000027062_LYG2	ENSGALT00000027071_AFF3	ENSGALT00000027073_LONRF2	ENSGALT00000027076_LOC418707	ENSGALT00000027077_HIST1H2AH	ENSGALT00000027081_RPL31	ENSGALT00000027083_TBC1D8	ENSGALT00000027087_C2orf29	ENSGALT00000027090_RNF149	ENSGALT00000027100_Q90874_CHICK	ENSGALT00000027104_B8PQ41_CHICK	ENSGALT00000027106_IL18RAP	ENSGALT00000027110_SLC9A2	ENSGALT00000027111_MFSD9	ENSGALT00000027112_TMEM182	ENSGALT00000027114_MRPS9	ENSGALT00000027116_TGFBRAP1	ENSGALT00000027119_FHL2	ENSGALT00000027122_C2orf40	ENSGALT00000027123_UXS1	ENSGALT00000027125_LOC771085	ENSGALT00000027126_SIAT2_CHICK	ENSGALT00000027127_Q8AV27_CHICK	ENSGALT00000027128_Q90WR6_CHICK	ENSGALT00000027129_GCC2	ENSGALT00000027130_Q5ZL81_CHICK	ENSGALT00000027141_SH3RF3	ENSGALT00000027142_SEPT10	ENSGALT00000027144_ZNF828	ENSGALT00000027147_UPF3A	ENSGALT00000027149_Q5F442_CHICK	ENSGALT00000027154_GAS6	ENSGALT00000027155_FAM70B	ENSGALT00000027160_TFDP1	ENSGALT00000027163_Q9W6Q6_CHICK	ENSGALT00000027164_DCUN1D2	ENSGALT00000027166_ADPRHL1	ENSGALT00000027168_ENSGALG00000016827	ENSGALT00000027169_GRTP1	ENSGALT00000027171_LOC418744	ENSGALT00000027172_Q5ZM37_CHICK	ENSGALT00000027174_PROZ	ENSGALT00000027175_LOC771012	ENSGALT00000027180_MCF2L	ENSGALT00000027189_TUBGCP3	ENSGALT00000027192_MYO16	ENSGALT00000027194_IRS2	ENSGALT00000027197_Q9I9K3_CHICK	ENSGALT00000027208_COL4A2	ENSGALT00000027211_RAB20	ENSGALT00000027212_CARKD	ENSGALT00000027215_CARS2	ENSGALT00000027219_ING1	ENSGALT00000027220_ANR10_CHICK	ENSGALT00000027224_ARHGEF7	ENSGALT00000027235_SLC10A2	ENSGALT00000027236_LOC769178	ENSGALT00000027239_BIVM	ENSGALT00000027240_KDELC1	ENSGALT00000027242_C13orf27	ENSGALT00000027243_LOC418768	ENSGALT00000027245_TPP2	ENSGALT00000027247_ITGBL1	ENSGALT00000027248_NALCN	ENSGALT00000027256_LOC418771	ENSGALT00000027257_TMTC4	ENSGALT00000027260_PCCA	ENSGALT00000027264_CLYBL	ENSGALT00000027267_TM9SF2	ENSGALT00000027271_EBI2	ENSGALT00000027273_DOCK9	ENSGALT00000027280_Q5F375_CHICK	ENSGALT00000027285_FARP1	ENSGALT00000027289_ENSGALG00000016887	ENSGALT00000027291_ENSGALG00000016888	ENSGALT00000027292_RAP2A	ENSGALT00000027296_OXGR1	ENSGALT00000027298_Q5F392_CHICK	ENSGALT00000027302_DZIP1	ENSGALT00000027309_Q5ZMK2_CHICK	ENSGALT00000027314_GPR180	ENSGALT00000027315_TGDS	ENSGALT00000027317_TYRP2_CHICK	ENSGALT00000027318_GPC6	ENSGALT00000027322_GPC5	ENSGALT00000027325_SLITRK6	ENSGALT00000027326_SLITRK1	ENSGALT00000027328_KLHL1	ENSGALT00000027329_PCDH9	ENSGALT00000027330_Q5F3V5_CHICK	ENSGALT00000027331_RBM26	ENSGALT00000027336_C13orf7	ENSGALT00000027339_B8XXD3_CHICK	ENSGALT00000027346_MYCBP2	ENSGALT00000027348_FBXL3	ENSGALT00000027349_CLN5	ENSGALT00000027350_LOC418811	ENSGALT00000027355_LMO7	ENSGALT00000027356_Q9PW67_CHICK	ENSGALT00000027358_COMMD6	ENSGALT00000027361_TBC1D4	ENSGALT00000027364_KLF5	ENSGALT00000027367_C13orf24	ENSGALT00000027368_DIS3	ENSGALT00000027372_C13orf37	ENSGALT00000027373_Q8QHJ0_CHICK	ENSGALT00000027374_PCDH20	ENSGALT00000027376_TDRD3_CHICK	ENSGALT00000027377_DIAPH3	ENSGALT00000027383_Q9YGR1_CHICK	ENSGALT00000027388_A5Y5L6_CHICK	ENSGALT00000027390_Q5ZIS8_CHICK	ENSGALT00000027392_Q5ZMG4_CHICK	ENSGALT00000027399_MTRF1	ENSGALT00000027401_NARG1L	ENSGALT00000027403_C13orf15	ENSGALT00000027404_KIAA0564	ENSGALT00000027409_DGKH	ENSGALT00000027412_A3RF19_CHICK	ENSGALT00000027414_LOC418836	ENSGALT00000027416_EPSTI1	ENSGALT00000027417_DNAJC15	ENSGALT00000027419_ENOX1	ENSGALT00000027420_CCDC122	ENSGALT00000027421_C13orf31	ENSGALT00000027423_T22D1_CHICK	ENSGALT00000027426_GTF2F2	ENSGALT00000027428_KCTD4	ENSGALT00000027432_SLC25A30	ENSGALT00000027434_COG3	ENSGALT00000027435_SPERT_CHICK	ENSGALT00000027437_SIAH3	ENSGALT00000027439_ZC3H13	ENSGALT00000027441_CPB2	ENSGALT00000027443_Q5ZLW0_CHICK	ENSGALT00000027445_ENSGALG00000016987	ENSGALT00000027446_C13orf18	ENSGALT00000027449_LRCH1	ENSGALT00000027451_ESD	ENSGALT00000027452_HTR2A	ENSGALT00000027453_Q5F3B9_CHICK	ENSGALT00000027454_NUDT15	ENSGALT00000027455_MED4	ENSGALT00000027462_RCBTB2	ENSGALT00000027463_CYSLTR2	ENSGALT00000027466_B2KSC0_CHICK	ENSGALT00000027467_CDADC1	ENSGALT00000027469_Q5ZL22_CHICK	ENSGALT00000027470_SETDB2	ENSGALT00000027473_RCBTB1	ENSGALT00000027475_C6KIB2_CHICK	ENSGALT00000027476_CLLD6_CHICK	ENSGALT00000027478_TRIM13	ENSGALT00000027481_DLEU7	ENSGALT00000027482_Q5ZK59_CHICK	ENSGALT00000027486_FAM124A	ENSGALT00000027487_ENSGALG00000017017	ENSGALT00000027488_INTS6	ENSGALT00000027493_DHRS12	ENSGALT00000027501_ATP7B	ENSGALT00000027505_ALG11	ENSGALT00000027506_NEK5	ENSGALT00000027507_NEK3	ENSGALT00000027510_VPS36	ENSGALT00000027511_THSD1	ENSGALT00000027514_LOC428073	ENSGALT00000027515_ENSGALG00000017030	ENSGALT00000027516_TPTE	ENSGALT00000027518_Q5ZIW6_CHICK	ENSGALT00000027520_MRPS31	ENSGALT00000027522_Q9W7F9_CHICK	ENSGALT00000027523_COG6	ENSGALT00000027525_LHFP	ENSGALT00000027526_NHLRC3	ENSGALT00000027527_C13orf23	ENSGALT00000027529_STOML3	ENSGALT00000027531_ENSGALG00000017040	ENSGALT00000027534_FREM2	ENSGALT00000027535_UFM1_CHICK	ENSGALT00000027538_LOC425311	ENSGALT00000027540_Q6DMS3_CHICK	ENSGALT00000027544_EXOSC8	ENSGALT00000027549_CCNA1	ENSGALT00000027550_SPG20	ENSGALT00000027553_DCLK1	ENSGALT00000027554_DCLK2	ENSGALT00000027556_NBEA_CHICK	ENSGALT00000027566_STARD13	ENSGALT00000027569_KL	ENSGALT00000027571_PDS5B_CHICK	ENSGALT00000027575_N4BP2L1	ENSGALT00000027577_D2SYX9_CHICK	ENSGALT00000027584_B3GALTL	ENSGALT00000027586_HSPH1	ENSGALT00000027589_ALOX5AP	ENSGALT00000027590_Q9DFY9_CHICK	ENSGALT00000027595_KATNAL1	ENSGALT00000027598_Q68V06_CHICK	ENSGALT00000027601_MTUS2	ENSGALT00000027609_PAN3	ENSGALT00000027611_FLT3	ENSGALT00000027615_LOC418927	ENSGALT00000027616_LNX2	ENSGALT00000027620_MTIF3	ENSGALT00000027621_GTF3A	ENSGALT00000027622_RASL11A	ENSGALT00000027624_USP12	ENSGALT00000027625_GPR12	ENSGALT00000027626_WASF3	ENSGALT00000027628_CDK8	ENSGALT00000027631_RNF6	ENSGALT00000027641_ATP8A2	ENSGALT00000027646_Q71SY8_CHICK	ENSGALT00000027648_MTMR6	ENSGALT00000027650_FAM123A	ENSGALT00000027652_SPATA13	ENSGALT00000027653_C1QTNF9	ENSGALT00000027655_MIPEP	ENSGALT00000027657_A1XGV6_CHICK	ENSGALT00000027658_SACS	ENSGALT00000027661_SGCG	ENSGALT00000027663_FGF9	ENSGALT00000027664_EFHA1	ENSGALT00000027667_ZDHHC20	ENSGALT00000027669_MRP63	ENSGALT00000027670_SKA3	ENSGALT00000027671_Q90ZH5_CHICK	ENSGALT00000027672_LATS2	ENSGALT00000027676_XPO4_CHICK	ENSGALT00000027677_N6MT2_CHICK	ENSGALT00000027679_IFT88	ENSGALT00000027684_Q5ZKU7_CHICK	ENSGALT00000027690_MPHOSPH8	ENSGALT00000027691_PARP4	ENSGALT00000027693_CENPJ	ENSGALT00000027698_RNF17	ENSGALT00000027700_ARHGAP20	ENSGALT00000027705_ZC3H12C	ENSGALT00000027707_LOC418964	ENSGALT00000027711_KDELC2	ENSGALT00000027713_Q9PVT8_CHICK	ENSGALT00000027716_NPAT	ENSGALT00000027718_ACAT1	ENSGALT00000027722_ENSGALG00000017164	ENSGALT00000027725_CUL5	ENSGALT00000027726_RAB39	ENSGALT00000027727_SLC35F2	ENSGALT00000027729_ENSGALG00000017168	ENSGALT00000027731_ELMOD1	ENSGALT00000027732_ALKBH8	ENSGALT00000027735_CWF19L2	ENSGALT00000027738_GUCY1A2	ENSGALT00000027741_AASDHPPT	ENSGALT00000027743_KBTBD3	ENSGALT00000027745_KIAA1826	ENSGALT00000027747_Q90858_CHICK	ENSGALT00000027753_DYNC2H1	ENSGALT00000027757_DCUN1D5	ENSGALT00000027759_MMP.13	ENSGALT00000027761_O93363_CHICK	ENSGALT00000027769_MMP1	ENSGALT00000027771_Q5ZJI5_CHICK	ENSGALT00000027772_BIR_CHICK	ENSGALT00000027774_YAP1_CHICK	ENSGALT00000027775_C11orf70	ENSGALT00000027776_KIAA1377	ENSGALT00000027779_ENSGALG00000017193	ENSGALT00000027786_TRPC6	ENSGALT00000027789_PRGR_CHICK	ENSGALT00000027794_ARHGAP42	ENSGALT00000027797_CNTN5_CHICK	ENSGALT00000027799_MAML2	ENSGALT00000027803_CEP57	ENSGALT00000027807_FAM76B	ENSGALT00000027810_SESN3	ENSGALT00000027811_ENDOD1	ENSGALT00000027813_CWC15	ENSGALT00000027816_AMOTL1	ENSGALT00000027818_ANKRD49	ENSGALT00000027820_GPR83	ENSGALT00000027822_PANX1	ENSGALT00000027823_HEPHL1	ENSGALT00000027824_TM4SF4	ENSGALT00000027828_LOC428094	ENSGALT00000027829_C11orf90	ENSGALT00000027832_C11orf54	ENSGALT00000027834_SNORA32	ENSGALT00000027835_LOC419003	ENSGALT00000027840_CCDC67	ENSGALT00000027842_SLC36A4	ENSGALT00000027844_MTR1B_CHICK	ENSGALT00000027850_Q6V0P4_CHICK	ENSGALT00000027851_CHRD1_CHICK	ENSGALT00000027854_NAALAD2	ENSGALT00000027858_FOLH1	ENSGALT00000027863_NOX4	ENSGALT00000027864_Q08526_CHICK	ENSGALT00000027868_Q8QH06_CHICK	ENSGALT00000027869_CTSC	ENSGALT00000027870_RAB38	ENSGALT00000027871_TMEM135	ENSGALT00000027875_PRSS23	ENSGALT00000027880_ME3	ENSGALT00000027881_PRCP	ENSGALT00000027882_RAB30	ENSGALT00000027884_PCF11	ENSGALT00000027885_ANKRD42	ENSGALT00000027888_CCDC90B	ENSGALT00000027897_Q9DEQ8_CHICK	ENSGALT00000027904_NARS2	ENSGALT00000027911_GAB2	ENSGALT00000027916_KCTD14	ENSGALT00000027918_KCTD21	ENSGALT00000027919_USP35	ENSGALT00000027921_ANO2	ENSGALT00000027924_VWF	ENSGALT00000027929_ARHGEF19	ENSGALT00000027932_LEG6_CHICK	ENSGALT00000027933_Q7T196_CHICK	ENSGALT00000027934_Q68PJ3_CHICK	ENSGALT00000027936_KCNA6	ENSGALT00000027939_ENSGALG00000017284	ENSGALT00000027940_C12orf5	ENSGALT00000027941_FGF23	ENSGALT00000027942_FGF6	ENSGALT00000027944_Q5ZMU2_CHICK	ENSGALT00000027945_RAD51AP1	ENSGALT00000027946_MLSTD1	ENSGALT00000027947_ENSGALG00000017292	ENSGALT00000027948_CCDC91	ENSGALT00000027951_KLHDC5	ENSGALT00000027952_MRPS35	ENSGALT00000027956_LOC419050	ENSGALT00000027961_SLCO2B1	ENSGALT00000027968_CHRDL2	ENSGALT00000027969_RNF169	ENSGALT00000027971_XRRA1	ENSGALT00000027973_SPCS2	ENSGALT00000027975_P4HA3	ENSGALT00000027981_C2CD3	ENSGALT00000027986_DNAJB13	ENSGALT00000027990_RAB6A_CHICK	ENSGALT00000027993_Q5F3E0_CHICK	ENSGALT00000027994_ENSGALG00000017322	ENSGALT00000027995_KIAA0280	ENSGALT00000027997_ENSGALG00000017324	ENSGALT00000027999_ARHGEF17	ENSGALT00000028002_P2RY2	ENSGALT00000028004_FCHSD2	ENSGALT00000028008_GDPD5_CHICK	ENSGALT00000028009_LOC419071	ENSGALT00000028012_LCMT2	ENSGALT00000028013_DCHS1	ENSGALT00000028018_LOC419074	ENSGALT00000028019_ARFIP2	ENSGALT00000028024_LOC428111	ENSGALT00000028029_HBE_CHICK	ENSGALT00000028034_RRM1	ENSGALT00000028041_ENSGALG00000017357	ENSGALT00000028042_1433G_CHICK	ENSGALT00000028044_AA2BR_CHICK	ENSGALT00000028046_Q5ZKI8_CHICK	ENSGALT00000028047_LOC415747	ENSGALT00000028048_GMEB2	ENSGALT00000028049_REEP2	ENSGALT00000028050_DPM1	ENSGALT00000028052_TRNT1	ENSGALT00000028054_ARP19_CHICK	ENSGALT00000028055_SPSB4	ENSGALT00000028056_SOX14_CHICK	ENSGALT00000028061_ZNF281	ENSGALT00000028064_C1orf190	ENSGALT00000028065_D0VX28_CHICK	ENSGALT00000028066_PCSK9	ENSGALT00000028074_CN109_CHICK	ENSGALT00000028075_Q5ZMN5_CHICK	ENSGALT00000028076_Q9W6V3_CHICK	ENSGALT00000028079_LOC770295	ENSGALT00000028080_SPDYA	ENSGALT00000028081_LOC421390	ENSGALT00000028082_INSI1_CHICK	ENSGALT00000028084_TXNL4A	ENSGALT00000028085_NRN1	ENSGALT00000028087_Q5F3U1_CHICK	ENSGALT00000028088_MSRB3	ENSGALT00000028092_CHCHD8	ENSGALT00000028093_NPR3	ENSGALT00000028099_RXFP3	ENSGALT00000028102_LOC429710	ENSGALT00000028105_LOC429270	ENSGALT00000028106_NPTX1	ENSGALT00000028108_Q5ZJU9_CHICK	ENSGALT00000028163_KCNMB2	ENSGALT00000028164_ENSGALG00000017470	ENSGALT00000028187_Q5F490_CHICK	ENSGALT00000028205_TUSC1	ENSGALT00000028222_Q5ZJC5_CHICK	ENSGALT00000028225_LOC426893	ENSGALT00000028227_VPS25	ENSGALT00000028228_LOC772080	ENSGALT00000028259_LOC768709	ENSGALT00000028268_LOC426881	ENSGALT00000028271_ANKRD46	ENSGALT00000028294_RIT2	ENSGALT00000028326_MRP1_CHICK	ENSGALT00000028340_H2AZ_CHICK	ENSGALT00000028346_C7G537_CHICK	ENSGALT00000028361_GAS1	ENSGALT00000028367_CCDC149	ENSGALT00000028378_ENSGALG00000017674	ENSGALT00000028385_POLR3K	ENSGALT00000028390_CDC42SE2	ENSGALT00000028393_GUC1A_CHICK	ENSGALT00000028394_KCNS2	ENSGALT00000028399_CELF5	ENSGALT00000028427_CCDC3	ENSGALT00000028867_ENSGALG00000018160	ENSGALT00000029070_MGMT	ENSGALT00000029077_NU6M_CHICK	ENSGALT00000029080_CYB_CHICK	ENSGALT00000029081_NU5M_CHICK	ENSGALT00000029084_NU4M_CHICK	ENSGALT00000029086_NU3M_CHICK	ENSGALT00000029087_COX3_CHICK	ENSGALT00000029088_ATP6_CHICK	ENSGALT00000029090_COX2_CHICK	ENSGALT00000029093_COX1_CHICK	ENSGALT00000029098_NU2M_CHICK	ENSGALT00000029102_NU1M_CHICK	ENSGALT00000029111_C16orf61	ENSGALT00000029123_Q5ZLT6_CHICK	ENSGALT00000029126_ENSGALG00000024423	ENSGALT00000029152_PSMB4	ENSGALT00000029170_ENSGALG00000018431	ENSGALT00000029220_ENSGALG00000023962	ENSGALT00000029228_ENSGALG00000000153	ENSGALT00000029239_ENSGALG00000018479	ENSGALT00000029259_ENSGALG00000018499	ENSGALT00000029266_CCDC121	ENSGALT00000029283_LOC426097	ENSGALT00000029296_PSTK	ENSGALT00000029301_ENSGALG00000018528	ENSGALT00000029344_LOC426128	ENSGALT00000029348_GZMK	ENSGALT00000029351_Q7SZC3_CHICK	ENSGALT00000029359_LOC771665	ENSGALT00000029361_C18orf32	ENSGALT00000029362_MOS_CHICK	ENSGALT00000029378_MARCH11	ENSGALT00000029382_ENSGALG00000002793	ENSGALT00000029387_ENSGALG00000024255	ENSGALT00000029404_HRSP12	ENSGALT00000029412_ENSGALG00000018603	ENSGALT00000029413_HEMH_CHICK	ENSGALT00000029431_ENSGALG00000024310	ENSGALT00000029434_CDK3	ENSGALT00000029436_TMSB10	ENSGALT00000029440_ENSGALG00000018626	ENSGALT00000029441_A8DC32_CHICK	ENSGALT00000029446_ENSGALG00000018631	ENSGALT00000029451_ENSGALG00000022763	ENSGALT00000029461_C3U1W4_CHICK	ENSGALT00000029499_KRT4	ENSGALT00000029520_LOC769139	ENSGALT00000029525_BRF2	ENSGALT00000029529_KLHL5	ENSGALT00000029533_LRRC10B	ENSGALT00000029536_Q5W4Z2_CHICK	ENSGALT00000029552_ENSGALG00000018702	ENSGALT00000029570_ENSGALG00000018713	ENSGALT00000029582_Q5ZKU2_CHICK	ENSGALT00000029591_ENSGALG00000018734	ENSGALT00000029612_VDAC3	ENSGALT00000029613_Q5ZI53_CHICK	ENSGALT00000029617_ENSGALG00000018754	ENSGALT00000029631_ATF1	ENSGALT00000029632_DDI2	ENSGALT00000029643_ENSGALG00000018767	ENSGALT00000029662_Q98SE8_CHICK	ENSGALT00000029663_LOC429492	ENSGALT00000029664_HRG1_CHICK	ENSGALT00000029675_LOC771245	ENSGALT00000029685_POP1	ENSGALT00000029691_CKAP2L	ENSGALT00000029695_ENSGALG00000018810	ENSGALT00000029699_PCGF2	ENSGALT00000029703_TBCEL	ENSGALT00000029706_Q92074_CHICK	ENSGALT00000029733_ENSGALG00000018846	ENSGALT00000029737_Q800W1_CHICK	ENSGALT00000029745_LOC427060	ENSGALT00000029784_SNX24	ENSGALT00000029793_ARID5A	ENSGALT00000029798_C16orf88	ENSGALT00000029799_ENSGALG00000009188	ENSGALT00000029811_ENSGALG00000018894	ENSGALT00000029842_Q5ZJC4_CHICK	ENSGALT00000029844_KRFB_CHICK	ENSGALT00000029865_LOC769186	ENSGALT00000029869_ENSGALG00000018929	ENSGALT00000029878_LOC771821	ENSGALT00000029889_NRGN	ENSGALT00000029893_LMOD3	ENSGALT00000029897_LOC430722	ENSGALT00000029899_ENSGALG00000013364	ENSGALT00000029908_LOC430551	ENSGALT00000029909_HOXD10	ENSGALT00000029943_ENSGALG00000018976	ENSGALT00000029968_ENSGALG00000021859	ENSGALT00000029971_O57534_CHICK	ENSGALT00000029980_SGK223	ENSGALT00000029983_LOC770007	ENSGALT00000029993_LOC431288	ENSGALT00000029996_ENSGALG00000019015	ENSGALT00000030002_ADRB1	ENSGALT00000030003_TP53I11	ENSGALT00000030011_ENSGALG00000019024	ENSGALT00000030012_UNCX	ENSGALT00000030016_LOC426842	ENSGALT00000030017_LOC428119	ENSGALT00000030021_ENSGALG00000019031	ENSGALT00000030022_LOC769103	ENSGALT00000030024_HBB_CHICK	ENSGALT00000030027_ENSGALG00000019033	ENSGALT00000030034_PTHR_CHICK	ENSGALT00000030041_NOBOX	ENSGALT00000030043_Q9IBC9_CHICK	ENSGALT00000030044_ALG8	ENSGALT00000030046_ENSGALG00000019044	ENSGALT00000030050_DLG2	ENSGALT00000030057_ENSGALG00000019051	ENSGALT00000030060_ENSGALG00000019053	ENSGALT00000030065_ENSGALG00000017224	ENSGALT00000030068_CCDC82	ENSGALT00000030073_PDGFD	ENSGALT00000030076_LOC771971	ENSGALT00000030086_Q5ZK18_CHICK	ENSGALT00000030090_ENSGALG00000019075	ENSGALT00000030094_ENSGALG00000019077	ENSGALT00000030100_RPL21	ENSGALT00000030102_POMP	ENSGALT00000030107_LOC418918	ENSGALT00000030112_RFXAP	ENSGALT00000030113_Q56IA0_CHICK	ENSGALT00000030114_Q56I98_CHICK	ENSGALT00000030119_TRPC4	ENSGALT00000030134_ENSGALG00000017013	ENSGALT00000030136_KCNRG	ENSGALT00000030139_PHF11	ENSGALT00000030147_RB_CHICK	ENSGALT00000030149_ITM2B_CHICK	ENSGALT00000030159_LOC418847	ENSGALT00000030163_ENSGALG00000019098	ENSGALT00000030168_ENSGALG00000019100	ENSGALT00000030181_ENSGALG00000019107	ENSGALT00000030183_ENSGALG00000019108	ENSGALT00000030190_CLDN10	ENSGALT00000030193_LOC428024	ENSGALT00000030196_A3F958_CHICK	ENSGALT00000030200_UBAC2_CHICK	ENSGALT00000030205_Q9IAI5_CHICK	ENSGALT00000030221_LAMP1_CHICK	ENSGALT00000030230_LOC770896	ENSGALT00000030232_ENSGALG00000019137	ENSGALT00000030235_Q9DEE2_CHICK	ENSGALT00000030236_IL1R2	ENSGALT00000030238_LOC418713	ENSGALT00000030243_MRPL30	ENSGALT00000030248_LOC769722	ENSGALT00000030259_GABRG3	ENSGALT00000030260_ENSGALG00000019145	ENSGALT00000030264_CSF2RA	ENSGALT00000030267_CSF2RA	ENSGALT00000030281_PRKX	ENSGALT00000030292_B9A0U5_CHICK	ENSGALT00000030293_A5JTQ1_CHICK	ENSGALT00000030299_ENSGALG00000019156	ENSGALT00000030302_SMPX	ENSGALT00000030310_Q5ZK02_CHICK	ENSGALT00000030312_CXorf30	ENSGALT00000030313_LOC771875	ENSGALT00000030315_CXorf59	ENSGALT00000030317_Q49M61_CHICK	ENSGALT00000030324_ENSGALG00000016237	ENSGALT00000030326_NYX	ENSGALT00000030336_LOC418554	ENSGALT00000030337_Q5ZM94_CHICK	ENSGALT00000030341_ENSGALG00000019174	ENSGALT00000030349_Q5ZKX5_CHICK	ENSGALT00000030355_HLCS	ENSGALT00000030359_Q90813_CHICK	ENSGALT00000030363_RT06_CHICK	ENSGALT00000030366_TMEM50B	ENSGALT00000030367_Q2PBB8_CHICK	ENSGALT00000030382_CXADR	ENSGALT00000030387_ENSGALG00000019198	ENSGALT00000030391_ENSGALG00000019202	ENSGALT00000030403_ENSGALG00000019210	ENSGALT00000030405_PO2F1_CHICK	ENSGALT00000030408_Q5ZL73_CHICK	ENSGALT00000030409_ENSGALG00000019214	ENSGALT00000030410_Q5ZI75_CHICK	ENSGALT00000030419_LOC418426	ENSGALT00000030426_LOC418416	ENSGALT00000030431_GUCA1C	ENSGALT00000030433_CIP2A_CHICK	ENSGALT00000030445_SFT2D2	ENSGALT00000030447_DPT	ENSGALT00000030449_MOR1A_CHICK	ENSGALT00000030450_MOR1B_CHICK	ENSGALT00000030452_PLA2G10	ENSGALT00000030455_NEUM_CHICK	ENSGALT00000030462_ENSGALG00000019240	ENSGALT00000030472_Q6TRW9_CHICK	ENSGALT00000030474_LOC770190	ENSGALT00000030475_GSK3B	ENSGALT00000030478_RABL3_CHICK	ENSGALT00000030487_LOC771550	ENSGALT00000030489_LOC418301	ENSGALT00000030490_CASP2_CHICK	ENSGALT00000030493_LAG3	ENSGALT00000030504_TEAD4_CHICK	ENSGALT00000030505_Q5ZJT4_CHICK	ENSGALT00000030506_CDKN1A	ENSGALT00000030513_ENSGALG00000019260	ENSGALT00000030515_ENSGALG00000019262	ENSGALT00000030522_LOC418222	ENSGALT00000030524_ENSGALG00000019267	ENSGALT00000030525_ENSGALG00000019268	ENSGALT00000030535_GOLT1B	ENSGALT00000030543_PEX26	ENSGALT00000030545_ENSGALG00000019288	ENSGALT00000030547_Q3L255_CHICK	ENSGALT00000030553_ENSGALG00000019293	ENSGALT00000030557_LOC418120	ENSGALT00000030570_CHST11	ENSGALT00000030571_ENSGALG00000019303	ENSGALT00000030574_ASCL4	ENSGALT00000030576_Q6Y0L7_CHICK	ENSGALT00000030578_ENSGALG00000019306	ENSGALT00000030585_ENSGALG00000023121	ENSGALT00000030587_ENSGALG00000019309	ENSGALT00000030592_PICK1	ENSGALT00000030593_MOT3_CHICK	ENSGALT00000030597_CSNK1E	ENSGALT00000030602_TOMM22	ENSGALT00000030615_ENSGALG00000019324	ENSGALT00000030617_LOC417973	ENSGALT00000030620_EMP1	ENSGALT00000030630_ARHGDIB	ENSGALT00000030633_ENSGALG00000019331	ENSGALT00000030638_Q8JID3_CHICK	ENSGALT00000030640_CCDC41	ENSGALT00000030645_ENSGALG00000019338	ENSGALT00000030652_Q5ZM40_CHICK	ENSGALT00000030657_LOC772233	ENSGALT00000030659_MYF5_CHICK	ENSGALT00000030660_MYF6_CHICK	ENSGALT00000030666_ENSGALG00000019351	ENSGALT00000030669_ENSGALG00000019354	ENSGALT00000030673_LOC771935	ENSGALT00000030680_TTC9	ENSGALT00000030681_Q9PWC6_CHICK	ENSGALT00000030682_FAM19A2	ENSGALT00000030690_ENSGALG00000019367	ENSGALT00000030698_C7orf53	ENSGALT00000030704_TES_CHICK	ENSGALT00000030707_CAZA2_CHICK	ENSGALT00000030714_HYAL4	ENSGALT00000030715_GPR37	ENSGALT00000030727_LHFPL3	ENSGALT00000030732_ENSGALG00000019393	ENSGALT00000030736_SLC26A3	ENSGALT00000030743_LOC419113	ENSGALT00000030745_TAF3_CHICK	ENSGALT00000030754_DMTF1	ENSGALT00000030760_ENSGALG00000019409	ENSGALT00000030761_ENSGALG00000019410	ENSGALT00000030763_Q5ZI84_CHICK	ENSGALT00000030764_ENSGALG00000019412	ENSGALT00000030772_MRPL13	ENSGALT00000030773_MRPL13	ENSGALT00000030778_NSMCE2	ENSGALT00000030784_FAM49B	ENSGALT00000030790_TMEM71	ENSGALT00000030800_ENSGALG00000019428	ENSGALT00000030802_LOC420301	ENSGALT00000030804_TIGD5	ENSGALT00000030811_Q4F9K2_CHICK	ENSGALT00000030812_Q5F3S0_CHICK	ENSGALT00000030816_ENY2	ENSGALT00000030819_ENSGALG00000019440	ENSGALT00000030823_ODF1	ENSGALT00000030825_POLR2K	ENSGALT00000030826_COX6C	ENSGALT00000030832_ENSGALG00000019446	ENSGALT00000030834_Q8JIY0_CHICK	ENSGALT00000030837_C8orf38	ENSGALT00000030841_LOC771075	ENSGALT00000030842_TMEM55A	ENSGALT00000030843_LOC420220	ENSGALT00000030849_CA1	ENSGALT00000030852_SLC7A13	ENSGALT00000030856_LOC770541	ENSGALT00000030857_ENSGALG00000019458	ENSGALT00000030858_Q6VYQ9_CHICK	ENSGALT00000030862_PAG1	ENSGALT00000030864_ENSGALG00000019461	ENSGALT00000030879_UBE2W	ENSGALT00000030884_MSC	ENSGALT00000030898_ENSGALG00000015408	ENSGALT00000030905_ENSGALG00000019478	ENSGALT00000030907_RGS20_CHICK	ENSGALT00000030914_ENSGALG00000019484	ENSGALT00000030922_ENSGALG00000019491	ENSGALT00000030938_LOC428131	ENSGALT00000030941_ENSGALG00000019500	ENSGALT00000030942_LRRC30	ENSGALT00000030945_O73671_CHICK	ENSGALT00000030948_ENSGALG00000019504	ENSGALT00000030957_ENSGALG00000019508	ENSGALT00000030959_CCDC102B	ENSGALT00000030960_CD226	ENSGALT00000030969_ENSGALG00000019517	ENSGALT00000030973_C6orf62	ENSGALT00000030981_ENSGALG00000019522	ENSGALT00000030983_CI006_CHICK	ENSGALT00000030986_Q98TX8_CHICK	ENSGALT00000030996_PTPN3	ENSGALT00000031002_ENSGALG00000013074	ENSGALT00000031003_UPP1	ENSGALT00000031026_OVALX_CHICK	ENSGALT00000031027_SPB10_CHICK	ENSGALT00000031037_PPP1R3G	ENSGALT00000031042_ENSGALG00000019567	ENSGALT00000031045_LOC768635	ENSGALT00000031055_FAM8A1	ENSGALT00000031056_ENSGALG00000019574	ENSGALT00000031072_NOL7	ENSGALT00000031077_TPMT	ENSGALT00000031082_PRL_CHICK	ENSGALT00000031083_ENSGALG00000019585	ENSGALT00000031085_ENSGALG00000019587	ENSGALT00000031095_ENSGALG00000012463	ENSGALT00000031098_ENSGALG00000019592	ENSGALT00000031099_B9VGZ4_CHICK	ENSGALT00000031100_ENSGALG00000019593	ENSGALT00000031104_LOC776358	ENSGALT00000031107_Q5ZHW5_CHICK	ENSGALT00000031113_ENSGALG00000019603	ENSGALT00000031116_RP9	ENSGALT00000031119_LOC420734	ENSGALT00000031123_LOC776470	ENSGALT00000031128_ENSGALG00000011942	ENSGALT00000031134_CDCP1	ENSGALT00000031143_C7orf41	ENSGALT00000031145_ENSGALG00000023565	ENSGALT00000031147_Q5ZKV3_CHICK	ENSGALT00000031149_LOC420672	ENSGALT00000031150_LOC420671	ENSGALT00000031170_SGOL1	ENSGALT00000031172_C3orf48	ENSGALT00000031178_ENSGALG00000019638	ENSGALT00000031186_Q5ZLY6_CHICK	ENSGALT00000031192_ENSGALG00000019646	ENSGALT00000031195_TMEM196	ENSGALT00000031196_ENSGALG00000019648	ENSGALT00000031200_TSPAN13	ENSGALT00000031203_ENSGALG00000019652	ENSGALT00000031213_ENSGALG00000022919	ENSGALT00000031222_LOC420543	ENSGALT00000031227_SLC25A40	ENSGALT00000031228_ACBD7	ENSGALT00000031230_ENSGALG00000019664	ENSGALT00000031232_Q5F4C9_CHICK	ENSGALT00000031234_VIME_CHICK	ENSGALT00000031237_ENSGALG00000019669	ENSGALT00000031239_OTUD1	ENSGALT00000031243_LOC420493	ENSGALT00000031254_LOC420466	ENSGALT00000031257_ENSGALG00000019681	ENSGALT00000031263_LOC420454	ENSGALT00000031265_LMBR1_CHICK	ENSGALT00000031277_WDR86	ENSGALT00000031280_AVR2B_CHICK	ENSGALT00000031284_LOC770010	ENSGALT00000031288_ENSGALG00000005615	ENSGALT00000031295_CTHL2_CHICK	ENSGALT00000031306_ENSGALG00000023567	ENSGALT00000031307_ENSGALG00000019701	ENSGALT00000031308_Q5ZJI8_CHICK	ENSGALT00000031314_ENSGALG00000005148	ENSGALT00000031316_ENSGALG00000019714	ENSGALT00000031320_KRT23	ENSGALT00000031321_LOC420043	ENSGALT00000031336_ENSGALG00000019731	ENSGALT00000031337_GLDN	ENSGALT00000031341_O13036_CHICK	ENSGALT00000031342_MCHR1	ENSGALT00000031344_FBXO47	ENSGALT00000031350_PSMC3IP	ENSGALT00000031351_ENSGALG00000019742	ENSGALT00000031356_XRCC1	ENSGALT00000031363_SYT4	ENSGALT00000031372_PHCA	ENSGALT00000031378_Q2YHT8_CHICK	ENSGALT00000031379_Q9YHW5_CHICK	ENSGALT00000031381_LOC422106	ENSGALT00000031388_CHAD	ENSGALT00000031391_LOC770723	ENSGALT00000031392_LOC428299	ENSGALT00000031393_LOC428298	ENSGALT00000031394_LOC428297	ENSGALT00000031396_LOC428295	ENSGALT00000031399_LOC428291	ENSGALT00000031400_LOC428290	ENSGALT00000031418_ENSGALG00000019781	ENSGALT00000031422_KIF21B	ENSGALT00000031424_LOC769329	ENSGALT00000031429_C3orf25	ENSGALT00000031432_Q8JGU2_CHICK	ENSGALT00000031437_ENSGALG00000019793	ENSGALT00000031439_Q5ZJG7_CHICK	ENSGALT00000031441_ENSGALG00000019795	ENSGALT00000031444_ENSGALG00000019797	ENSGALT00000031449_PHLDA3	ENSGALT00000031450_LAD1	ENSGALT00000031455_LOC415873	ENSGALT00000031456_LOC415872	ENSGALT00000031457_ENSGALG00000019806	ENSGALT00000031460_PKP1	ENSGALT00000031463_LOC422075	ENSGALT00000031464_KCNH2_CHICK	ENSGALT00000031465_LOC422071	ENSGALT00000031469_ENSGALG00000019813	ENSGALT00000031473_ENSGALG00000024021	ENSGALT00000031488_ENSGALG00000019821	ENSGALT00000031497_ENSGALG00000019824	ENSGALT00000031498_ENSGALG00000019825	ENSGALT00000031505_Q98TH7_CHICK	ENSGALT00000031508_Q52UP6_CHICK	ENSGALT00000031509_A5HUM7_CHICK	ENSGALT00000031510_B7FBL3_CHICK	ENSGALT00000031515_ZNF692	ENSGALT00000031517_KIFC1	ENSGALT00000031518_Q90712_CHICK	ENSGALT00000031521_Q3L3P8_CHICK	ENSGALT00000031524_PAFA_CHICK	ENSGALT00000031526_ENSGALG00000019839	ENSGALT00000031528_CLIC5	ENSGALT00000031534_B3XZF6_CHICK	ENSGALT00000031535_TFAP2D	ENSGALT00000031537_Q32TG2_CHICK	ENSGALT00000031538_GLL4_CHICK	ENSGALT00000031540_GLL2_CHICK	ENSGALT00000031542_GLL8_CHICK	ENSGALT00000031543_GLL9_CHICK	ENSGALT00000031544_GLL11_CHICK	ENSGALT00000031548_GATA4_CHICK	ENSGALT00000031549_GATA6_CHICK	ENSGALT00000031550_ENSGALG00000019849	ENSGALT00000031552_ENSGALG00000019851	ENSGALT00000031553_D5GR58_CHICK	ENSGALT00000031556_ENSGALG00000019854	ENSGALT00000031558_RP1L1	ENSGALT00000031562_LOC422008	ENSGALT00000031564_ENSGALG00000019861	ENSGALT00000031567_LOC770271	ENSGALT00000031571_LOC421996	ENSGALT00000031572_ENSGALG00000019865	ENSGALT00000031575_PFN4	ENSGALT00000031584_GDF7	ENSGALT00000031591_RDH14	ENSGALT00000031596_Q5ZM49_CHICK	ENSGALT00000031597_PQLC3	ENSGALT00000031598_C2orf50	ENSGALT00000031615_ADI1	ENSGALT00000031633_TMEM14A	ENSGALT00000031636_LOC421892	ENSGALT00000031640_ENSGALG00000019897	ENSGALT00000031654_COX7A2	ENSGALT00000031656_MYO6_CHICK	ENSGALT00000031660_LOC421855	ENSGALT00000031662_HMGN3_CHICK	ENSGALT00000031665_SH3BGRL2	ENSGALT00000031668_LOC421736	ENSGALT00000031669_C6orf157	ENSGALT00000031672_Q90XC0_CHICK	ENSGALT00000031676_ENSGALG00000019913	ENSGALT00000031678_Q5ZLH7_CHICK	ENSGALT00000031679_Q8AW01_CHICK	ENSGALT00000031680_SPACA1	ENSGALT00000031683_MANEA	ENSGALT00000031685_LOC771725	ENSGALT00000031690_C6orf66	ENSGALT00000031706_ENSGALG00000019931	ENSGALT00000031707_ENSGALG00000019932	ENSGALT00000031708_AKD1	ENSGALT00000031711_WISP3	ENSGALT00000031715_ENSGALG00000019937	ENSGALT00000031721_Q5ZIX1_CHICK	ENSGALT00000031724_FAM162B	ENSGALT00000031726_LOC421732	ENSGALT00000031727_ENSGALG00000019944	ENSGALT00000031739_TCBA1	ENSGALT00000031745_NCOA7_CHICK	ENSGALT00000031751_LOC421714	ENSGALT00000031754_ENSGALG00000019958	ENSGALT00000031762_C6orf192	ENSGALT00000031765_TBPL1_CHICK	ENSGALT00000031776_IFNGR1	ENSGALT00000031777_ENSGALG00000019971	ENSGALT00000031785_ADAT2	ENSGALT00000031788_DYNLT1	ENSGALT00000031799_LRP11	ENSGALT00000031801_ENSGALG00000019989	ENSGALT00000031803_ENSGALG00000019991	ENSGALT00000031804_SAMD5	ENSGALT00000031806_Q5ZL46_CHICK	ENSGALT00000031813_ENSGALG00000019996	ENSGALT00000031814_IMMP1L	ENSGALT00000031816_ENSGALG00000019998	ENSGALT00000031818_SF3B5	ENSGALT00000031821_SLC22A2	ENSGALT00000031824_SFT2D1	ENSGALT00000031839_TCTE3	ENSGALT00000031841_C1orf131	ENSGALT00000031842_ARV1	ENSGALT00000031847_ENSGALG00000020014	ENSGALT00000031853_ENSGALG00000020018	ENSGALT00000031859_LOC421512	ENSGALT00000031870_ENSGALG00000020030	ENSGALT00000031871_AKT3	ENSGALT00000031873_C1orf100	ENSGALT00000031874_ENSGALG00000020033	ENSGALT00000031879_SMYD3	ENSGALT00000031889_ENSGALG00000020043	ENSGALT00000031894_ENSGALG00000020044	ENSGALT00000031905_LOC421419	ENSGALT00000031906_MRPL33	ENSGALT00000031908_PP1B_CHICK	ENSGALT00000031915_PIGF	ENSGALT00000031916_LOC421410	ENSGALT00000031920_Q5F397_CHICK	ENSGALT00000031926_Q805B1_CHICK	ENSGALT00000031932_BATF3	ENSGALT00000031933_TATDN3	ENSGALT00000031934_VASH2	ENSGALT00000031937_RPS6KC1	ENSGALT00000031940_ENSGALG00000020070	ENSGALT00000031945_TGFB2_CHICK	ENSGALT00000031950_CNIH4	ENSGALT00000031953_C1orf67	ENSGALT00000031955_H32_CHICK	ENSGALT00000031956_LOC768340	ENSGALT00000031957_LOC770206	ENSGALT00000031960_C20orf196	ENSGALT00000031973_Q90YX6_CHICK	ENSGALT00000031978_FBXO48	ENSGALT00000031979_B9W049_CHICK	ENSGALT00000031980_SNRPB2	ENSGALT00000031981_LOC421259	ENSGALT00000031983_KLC4	ENSGALT00000032002_ENSGALG00000020101	ENSGALT00000032003_ENSGALG00000020102	ENSGALT00000032017_LOC422928	ENSGALT00000032022_ENSGALG00000020109	ENSGALT00000032023_MRPL35	ENSGALT00000032025_ATOH8	ENSGALT00000032028_LOC422901	ENSGALT00000032038_Q5ZMI1_CHICK	ENSGALT00000032053_Q5ZIS1_CHICK	ENSGALT00000032056_SLC2A9	ENSGALT00000032066_ENSGALG00000014401	ENSGALT00000032074_LOC769270	ENSGALT00000032078_DTHD1	ENSGALT00000032079_C4orf19	ENSGALT00000032082_ENSGALG00000020144	ENSGALT00000032087_Q5ZJR7_CHICK	ENSGALT00000032088_USP46	ENSGALT00000032094_SRD5A3	ENSGALT00000032098_NMU	ENSGALT00000032107_PDGFRL	ENSGALT00000032109_PCM1_CHICK	ENSGALT00000032114_LOC422725	ENSGALT00000032119_UBE2D2	ENSGALT00000032134_NOLA1	ENSGALT00000032148_LOC422681	ENSGALT00000032166_LOC771121	ENSGALT00000032168_Q5ZMF3_CHICK	ENSGALT00000032170_ENSGALG00000020183	ENSGALT00000032171_ARL9	ENSGALT00000032173_C4orf14	ENSGALT00000032174_LOC422619	ENSGALT00000032183_LOC422609	ENSGALT00000032184_PLAC8	ENSGALT00000032187_LOC770585	ENSGALT00000032189_Q75P25_CHICK	ENSGALT00000032192_ENSGALG00000020196	ENSGALT00000032194_ENSGALG00000020198	ENSGALT00000032202_KIAA1712	ENSGALT00000032205_ENSGALG00000020203	ENSGALT00000032210_ENSGALG00000020207	ENSGALT00000032213_IRF2_CHICK	ENSGALT00000032215_CENPU_CHICK	ENSGALT00000032222_LOC428744	ENSGALT00000032228_LOC422513	ENSGALT00000032232_Q64EU6_CHICK	ENSGALT00000032239_ENSGALG00000020228	ENSGALT00000032246_LOC422459	ENSGALT00000032247_LOC422458	ENSGALT00000032252_B0LHV3_CHICK	ENSGALT00000032260_ENSGALG00000009777	ENSGALT00000032268_ANXA10	ENSGALT00000032278_Mar.01	ENSGALT00000032282_ENSGALG00000009432	ENSGALT00000032288_MAP9	ENSGALT00000032298_RNF128	ENSGALT00000032302_AKAP14	ENSGALT00000032303_Q5ZIJ3_CHICK	ENSGALT00000032314_ENSGALG00000020271	ENSGALT00000032319_Q98SS5_CHICK	ENSGALT00000032320_LOC422340	ENSGALT00000032331_ENSGALG00000020283	ENSGALT00000032334_ENSGALG00000020286	ENSGALT00000032336_NSDHL	ENSGALT00000032339_POLR1D	ENSGALT00000032340_ENSGALG00000020290	ENSGALT00000032342_ENSGALG00000020291	ENSGALT00000032344_ENSGALG00000007355	ENSGALT00000032350_ENSGALG00000007293	ENSGALT00000032358_LOC422284	ENSGALT00000032362_LOC771411	ENSGALT00000032365_ENSGALG00000020298	ENSGALT00000032371_ENSGALG00000020303	ENSGALT00000032373_FA9_CHICK	ENSGALT00000032376_ENSGALG00000020306	ENSGALT00000032394_ENSGALG00000020312	ENSGALT00000032398_ENSGALG00000020315	ENSGALT00000032399_Q0KKP6_CHICK	ENSGALT00000032402_LOC422212	ENSGALT00000032405_ENSGALG00000020320	ENSGALT00000032407_ACRC	ENSGALT00000032409_LOC422198	ENSGALT00000032414_ENSGALG00000020326	ENSGALT00000032419_IGBP1	ENSGALT00000032424_Q5ZLE4_CHICK	ENSGALT00000032425_ENSGALG00000020332	ENSGALT00000032438_ENSGALG00000020338	ENSGALT00000032441_TXNDC1	ENSGALT00000032445_ABHD12B	ENSGALT00000032455_LOC429947	ENSGALT00000032456_ENSGALG00000020349	ENSGALT00000032458_Q5ZJ22_CHICK	ENSGALT00000032460_Q9PSC6_CHICK	ENSGALT00000032465_LOC776219	ENSGALT00000032466_C14orf38	ENSGALT00000032467_ENSGALG00000020357	ENSGALT00000032471_C14orf39	ENSGALT00000032472_SIX6	ENSGALT00000032473_LOC776176	ENSGALT00000032482_GPR132	ENSGALT00000032487_ENSGALG00000020369	ENSGALT00000032500_ENSGALG00000020375	ENSGALT00000032501_ENSGALG00000020376	ENSGALT00000032502_ENSGALG00000020377	ENSGALT00000032503_ENSGALG00000020378	ENSGALT00000032505_ENSGALG00000020379	ENSGALT00000032506_LOC423462	ENSGALT00000032507_DIO3	ENSGALT00000032511_C14orf68	ENSGALT00000032524_PRIMA1	ENSGALT00000032540_C14orf143	ENSGALT00000032543_SPATA7	ENSGALT00000032553_Q5ZKC8_CHICK	ENSGALT00000032554_ENSGALG00000020411	ENSGALT00000032559_C14orf179	ENSGALT00000032560_ENSGALG00000020416	ENSGALT00000032561_ISCA2	ENSGALT00000032565_LIN52_CHICK	ENSGALT00000032568_C14orf45	ENSGALT00000032575_Q9YHB6_CHICK	ENSGALT00000032583_ENSGALG00000020429	ENSGALT00000032587_C14orf126	ENSGALT00000032601_Q5F3V4_CHICK	ENSGALT00000032603_LOC428880	ENSGALT00000032611_GEPH_CHICK	ENSGALT00000032612_ENSGALG00000020447	ENSGALT00000032623_ENSGALG00000020449	ENSGALT00000032631_Q5F370_CHICK	ENSGALT00000032634_LRRC57	ENSGALT00000032637_ENSGALG00000020456	ENSGALT00000032639_ENSGALG00000020459	ENSGALT00000032640_TYRO3_CHICK	ENSGALT00000032646_ENSGALG00000020463	ENSGALT00000032647_MK_CHICK	ENSGALT00000032651_LOC428867	ENSGALT00000032660_LOC769741	ENSGALT00000032673_Q5ZJD5_CHICK	ENSGALT00000032676_LPXN	ENSGALT00000032681_ENSGALG00000020485	ENSGALT00000032685_C11orf24	ENSGALT00000032690_EFCAB4B	ENSGALT00000032694_Q6L608_CHICK	ENSGALT00000032700_ENSGALG00000020496	ENSGALT00000032701_LOC771148	ENSGALT00000032705_ENSGALG00000020498	ENSGALT00000032710_INS_CHICK	ENSGALT00000032718_KCNJ11	ENSGALT00000032726_LOC423054	ENSGALT00000032732_BMAL1_CHICK	ENSGALT00000032734_O73906_CHICK	ENSGALT00000032735_BAAT	ENSGALT00000032736_MS4A15	ENSGALT00000032737_PDDC1	ENSGALT00000032739_ENSGALG00000020515	ENSGALT00000032740_LOC770193	ENSGALT00000032742_ENSGALG00000023991	ENSGALT00000032758_LOC771022	ENSGALT00000032767_NDUFS8	ENSGALT00000032768_TOPORS	ENSGALT00000032771_MUSK_CHICK	ENSGALT00000032784_ATG10	ENSGALT00000032795_ACHB3_CHICK	ENSGALT00000032798_Q802E5_CHICK	ENSGALT00000032807_Q5ZJ91_CHICK	ENSGALT00000032809_Q8JIM6_CHICK	ENSGALT00000032813_LOC768768	ENSGALT00000032816_C9orf95	ENSGALT00000032821_ANXA1_CHICK	ENSGALT00000032828_LOC427240	ENSGALT00000032836_KDM4C	ENSGALT00000032837_ENSGALG00000020558	ENSGALT00000032846_SV2C	ENSGALT00000032847_Q8AWW1_CHICK	ENSGALT00000032852_ENSGALG00000020561	ENSGALT00000032856_ITA1_CHICK	ENSGALT00000032858_SEPP1	ENSGALT00000032864_ENSGALG00000020564	ENSGALT00000032868_ENSGALG00000020567	ENSGALT00000032871_DIMT1L	ENSGALT00000032872_ENSGALG00000020570	ENSGALT00000032883_KIAA1189	ENSGALT00000032885_ENSGALG00000020576	ENSGALT00000032887_ENSGALG00000020578	ENSGALT00000032888_ENSGALG00000020579	ENSGALT00000032889_ENSGALG00000020580	ENSGALT00000032897_GTDC1_CHICK	ENSGALT00000032900_LOC424727	ENSGALT00000032903_LOC771515	ENSGALT00000032904_NXPH2	ENSGALT00000032905_C1orf173	ENSGALT00000032906_ENSGALG00000020593	ENSGALT00000032907_NEGR1_CHICK	ENSGALT00000032915_GNG12	ENSGALT00000032923_ENSGALG00000012182	ENSGALT00000032925_RLN3	ENSGALT00000032927_TCTEX1D1	ENSGALT00000032930_TM4SF1	ENSGALT00000032935_INSI2_CHICK	ENSGALT00000032939_COMMD2	ENSGALT00000032941_LOC424274	ENSGALT00000032943_Q9YI47_CHICK	ENSGALT00000032948_LOC429165	ENSGALT00000032951_P2RY14	ENSGALT00000032955_ENSGALG00000020609	ENSGALT00000032964_TM2D1	ENSGALT00000032966_STK32C	ENSGALT00000032968_ENSGALG00000020616	ENSGALT00000032978_EAF2_CHICK	ENSGALT00000032981_C3orf55	ENSGALT00000032985_LHPP	ENSGALT00000032989_ENSGALG00000020630	ENSGALT00000032992_Q6XBN6_CHICK	ENSGALT00000032996_SCHIP1	ENSGALT00000032998_GLI3_CHICK	ENSGALT00000033004_LOC423229	ENSGALT00000033005_ENSGALG00000020636	ENSGALT00000033009_ENSGALG00000011591	ENSGALT00000033026_ENSGALG00000009481	ENSGALT00000033030_LDLRAD1	ENSGALT00000033031_LOC425004	ENSGALT00000033032_C1orf41	ENSGALT00000033057_C10orf84	ENSGALT00000033063_ENSGALG00000020661	ENSGALT00000033073_RPL22L1	ENSGALT00000033080_PNLIPRP3	ENSGALT00000033082_GFRA1_CHICK	ENSGALT00000033090_LOC423904	ENSGALT00000033093_ENSGALG00000020677	ENSGALT00000033099_C10orf81	ENSGALT00000033102_HABP2	ENSGALT00000033108_ENSGALG00000020685	ENSGALT00000033114_Q8UVD8_CHICK	ENSGALT00000033125_TANK	ENSGALT00000033133_Q5F3U8_CHICK	ENSGALT00000033138_ENSGALG00000020700	ENSGALT00000033140_GRB14	ENSGALT00000033147_ENSGALG00000020708	ENSGALT00000033162_ENSGALG00000020714	ENSGALT00000033166_LOC424582	ENSGALT00000033170_Q5F338_CHICK	ENSGALT00000033175_KLF1	ENSGALT00000033176_LOC416755	ENSGALT00000033177_LOC770260	ENSGALT00000033178_C8orf33	ENSGALT00000033191_Q8QG94_CHICK	ENSGALT00000033195_PSN2_CHICK	ENSGALT00000033197_BTRC	ENSGALT00000033200_C20orf7	ENSGALT00000033202_LOC768491	ENSGALT00000033212_PHOSPHO2	ENSGALT00000033213_Q5ZKS1_CHICK	ENSGALT00000033215_SP8	ENSGALT00000033218_HPS6	ENSGALT00000033221_LOC424557	ENSGALT00000033226_ENSGALG00000020744	ENSGALT00000033236_RHO	ENSGALT00000033237_EXOSC1	ENSGALT00000033241_Q9I9F1_CHICK	ENSGALT00000033253_ENSGALG00000020753	ENSGALT00000033254_PDE6D	ENSGALT00000033255_ENSGALG00000020755	ENSGALT00000033256_ATP6V0E2	ENSGALT00000033263_ATF2_CHICK	ENSGALT00000033264_Q5ZHT2_CHICK	ENSGALT00000033270_ENSGALG00000020760	ENSGALT00000033279_ENSGALG00000020768	ENSGALT00000033294_DUSP11	ENSGALT00000033296_SETMAR	ENSGALT00000033297_LOC416105	ENSGALT00000033299_LOC424925	ENSGALT00000033303_ENSGALG00000020781	ENSGALT00000033309_ENSGALG00000020784	ENSGALT00000033314_GINS1	ENSGALT00000033316_C1orf181	ENSGALT00000033324_UBE2E4P	ENSGALT00000033325_ENSGALG00000020794	ENSGALT00000033329_PP4R2_CHICK	ENSGALT00000033333_Q8JH76_CHICK	ENSGALT00000033336_O93382_CHICK	ENSGALT00000033345_LRRC8D	ENSGALT00000033361_Q8UUK1_CHICK	ENSGALT00000033368_CCDC50	ENSGALT00000033399_Q90661_CHICK	ENSGALT00000033404_LOC424098	ENSGALT00000033405_Q7SX83_CHICK	ENSGALT00000033408_FAM119A	ENSGALT00000033413_PRDM9	ENSGALT00000033414_MSMB	ENSGALT00000033417_ENSGALG00000020842	ENSGALT00000033420_Mar.08	ENSGALT00000033424_Q92062_CHICK	ENSGALT00000033425_ENSGALG00000020848	ENSGALT00000033427_AXN1_CHICK	ENSGALT00000033434_RPP14	ENSGALT00000033444_PTN1_CHICK	ENSGALT00000033458_ENSGALG00000020861	ENSGALT00000033467_FAM126B	ENSGALT00000033471_ENSGALG00000005691	ENSGALT00000033473_ENSGALG00000020868	ENSGALT00000033479_ENSGALG00000020871	ENSGALT00000033481_ENSGALG00000020873	ENSGALT00000033490_ENSGALG00000020877	ENSGALT00000033493_DEXI	ENSGALT00000033496_SGOL2	ENSGALT00000033499_ENSGALG00000020884	ENSGALT00000033511_D0UYB8_CHICK	ENSGALT00000033513_C2orf47	ENSGALT00000033517_LOC419333	ENSGALT00000033524_AURKA	ENSGALT00000033525_Q9W645_CHICK	ENSGALT00000033527_IGSF6	ENSGALT00000033528_LOC423752	ENSGALT00000033544_GAS2L2	ENSGALT00000033548_LSM3	ENSGALT00000033553_C20orf85	ENSGALT00000033559_RAB31	ENSGALT00000033571_ENSGALG00000020920	ENSGALT00000033572_TTLL13	ENSGALT00000033573_LRRC33	ENSGALT00000033574_AP3S2	ENSGALT00000033576_C1orf21	ENSGALT00000033582_Q5EFE0_CHICK	ENSGALT00000033587_APOBEC4	ENSGALT00000033596_ENSGALG00000020929	ENSGALT00000033606_GPR52	ENSGALT00000033610_Q5ZJ63_CHICK	ENSGALT00000033613_ENSGALG00000020940	ENSGALT00000033617_MORF4L1	ENSGALT00000033623_H1FX	ENSGALT00000033625_AGXT	ENSGALT00000033641_ENSGALG00000020954	ENSGALT00000033643_ENSGALG00000020955	ENSGALT00000033644_SCARF2	ENSGALT00000033666_S100B	ENSGALT00000033668_Q6V9V7_CHICK	ENSGALT00000033683_ENSGALG00000020968	ENSGALT00000033684_ZNF469	ENSGALT00000033688_LOC771972	ENSGALT00000033689_Q5K6J8_CHICK	ENSGALT00000033691_Q5ZIJ1_CHICK	ENSGALT00000033697_ENSGALG00000020975	ENSGALT00000033698_LOC424428	ENSGALT00000033705_ENSGALG00000020979	ENSGALT00000033710_Q90634_CHICK	ENSGALT00000033711_C20orf186	ENSGALT00000033712_Q5ZII2_CHICK	ENSGALT00000033713_C20orf185	ENSGALT00000033714_MYEOV2	ENSGALT00000033717_LOC415822	ENSGALT00000033719_C1orf76	ENSGALT00000033720_ENSGALG00000020985	ENSGALT00000033721_ENSGALG00000020986	ENSGALT00000033726_PALD_CHICK	ENSGALT00000033729_PER2_CHICK	ENSGALT00000033734_ENSGALG00000020992	ENSGALT00000033738_LOC429068	ENSGALT00000033740_ENSGALG00000020995	ENSGALT00000033745_TYSND1	ENSGALT00000033750_ENSGALG00000024098	ENSGALT00000033756_KCNG4	ENSGALT00000033758_ENSGALG00000021002	ENSGALT00000033760_HSBP1	ENSGALT00000033763_LOC770838	ENSGALT00000033766_ENSGALG00000021008	ENSGALT00000033768_Q7T269_CHICK	ENSGALT00000033784_Q9DDC9_CHICK	ENSGALT00000033786_ARL4C	ENSGALT00000033793_LOC415531	ENSGALT00000033797_ENSGALG00000021025	ENSGALT00000033799_ENSGALG00000021026	ENSGALT00000033800_PDCD7	ENSGALT00000033804_C20orf96	ENSGALT00000033808_ENSGALG00000005389	ENSGALT00000033809_SFI1	ENSGALT00000033814_C16orf73	ENSGALT00000033823_ENSGALG00000021038	ENSGALT00000033824_STK32A	ENSGALT00000033826_ENSGALG00000021043	ENSGALT00000033832_C20orf195	ENSGALT00000033837_ENSGALG00000021050	ENSGALT00000033853_LOC424014	ENSGALT00000033860_ENSGALG00000021055	ENSGALT00000033862_KCNE4	ENSGALT00000033866_NINJ1	ENSGALT00000033867_Q7ZZY5_CHICK	ENSGALT00000033873_GRAP	ENSGALT00000033877_ENSGALG00000021064	ENSGALT00000033882_LOC769939	ENSGALT00000033883_MEF2A_CHICK	ENSGALT00000033884_ENSGALG00000021067	ENSGALT00000033891_ADORA2A	ENSGALT00000033904_MYOC	ENSGALT00000033905_Q90662_CHICK	ENSGALT00000033907_ENSGALG00000021075	ENSGALT00000033908_ZCCHC6	ENSGALT00000033910_ENSGALG00000021078	ENSGALT00000033911_ENSGALG00000021079	ENSGALT00000033912_ENSGALG00000021080	ENSGALT00000033925_Q5ZJB1_CHICK	ENSGALT00000033928_PPDPF	ENSGALT00000033939_ENSGALG00000006996	ENSGALT00000033945_ENSGALG00000021099	ENSGALT00000033954_ENSGALG00000004761	ENSGALT00000033955_ENSGALG00000021105	ENSGALT00000033958_LOC770818	ENSGALT00000033959_RPE	ENSGALT00000033961_TBX6L_CHICK	ENSGALT00000033971_ENSGALG00000021108	ENSGALT00000033975_SLCO3A1	ENSGALT00000033978_C14orf80	ENSGALT00000033982_ENSGALG00000021114	ENSGALT00000033984_ENSGALG00000021116	ENSGALT00000033987_C1orf111	ENSGALT00000033989_C20orf58	ENSGALT00000033993_LOC423995	ENSGALT00000033997_ZC3HF_CHICK	ENSGALT00000034001_D5LPR1_CHICK	ENSGALT00000034006_LOC769438	ENSGALT00000034014_CHCHD10	ENSGALT00000034015_LOC415495	ENSGALT00000034016_VPREB3	ENSGALT00000034019_LOC771537	ENSGALT00000034022_TFPI	ENSGALT00000034024_ENSGALG00000023370	ENSGALT00000034031_ENSGALG00000005941	ENSGALT00000034033_RGS1	ENSGALT00000034034_ENSGALG00000021144	ENSGALT00000034035_ENSGALG00000021145	ENSGALT00000034037_ENSGALG00000021147	ENSGALT00000034039_Q5ZKF1_CHICK	ENSGALT00000034043_ENSGALG00000021150	ENSGALT00000034045_ENSGALG00000021152	ENSGALT00000034053_RPS21	ENSGALT00000034057_LOC770352	ENSGALT00000034072_SAR1B	ENSGALT00000034075_C9orf21	ENSGALT00000034078_LOC427470	ENSGALT00000034089_TMEM2	ENSGALT00000034096_LRRTM3	ENSGALT00000034098_LHX9_CHICK	ENSGALT00000034103_ZNF536	ENSGALT00000034106_PAQR9	ENSGALT00000034107_TXNDC15	ENSGALT00000034111_C15orf26	ENSGALT00000034118_Q5F3P1_CHICK	ENSGALT00000034124_LOC769463	ENSGALT00000034127_C11orf52	ENSGALT00000034132_STARD5	ENSGALT00000034137_ENSGALG00000021198	ENSGALT00000034139_NR5A2_CHICK	ENSGALT00000034143_MEX3B	ENSGALT00000034148_ENSGALG00000021205	ENSGALT00000034159_PRF1	ENSGALT00000034164_ANKMY1	ENSGALT00000034167_UBE2D1	ENSGALT00000034183_K1671_CHICK	ENSGALT00000034185_PPP1R3D	ENSGALT00000034187_ENSGALG00000021221	ENSGALT00000034194_DASRAA	ENSGALT00000034196_ENSGALG00000021226	ENSGALT00000034200_ENSGALG00000021228	ENSGALT00000034204_C15orf40	ENSGALT00000034208_TMEM141	ENSGALT00000034212_ENSGALG00000021231	ENSGALT00000034215_LOC417291	ENSGALT00000034218_Q2I810_CHICK	ENSGALT00000034226_O93467_CHICK	ENSGALT00000034231_Q5ZLH6_CHICK	ENSGALT00000034233_KCNB1	ENSGALT00000034236_PHPT1	ENSGALT00000034238_LOC424334	ENSGALT00000034240_ENSGALG00000021244	ENSGALT00000034244_CENTA1	ENSGALT00000034245_TMEM188	ENSGALT00000034267_LOC415728	ENSGALT00000034268_ENSGALG00000021261	ENSGALT00000034278_Q90WK2_CHICK	ENSGALT00000034280_SECISBP2L	ENSGALT00000034288_Q6R1Z3_CHICK	ENSGALT00000034290_CLAT_CHICK	ENSGALT00000034291_MPZL3	ENSGALT00000034292_Q5ZHY9_CHICK	ENSGALT00000034293_ENSGALG00000003618	ENSGALT00000034294_SCN2B	ENSGALT00000034299_LOC769251	ENSGALT00000034305_LOC770619	ENSGALT00000034308_LOC427777	ENSGALT00000034311_BRI3	ENSGALT00000034312_ENSGALG00000021282	ENSGALT00000034313_LOC417276	ENSGALT00000034317_Q8AYC6_CHICK	ENSGALT00000034319_ENSGALG00000021286	ENSGALT00000034321_ENSGALG00000021287	ENSGALT00000034335_ENSGALG00000021295	ENSGALT00000034340_TRIM69	ENSGALT00000034345_RANBP3L	ENSGALT00000034346_A4VAR9_CHICK	ENSGALT00000034352_LOC772212	ENSGALT00000034358_ENSGALG00000021882	ENSGALT00000034365_ENSGALG00000021314	ENSGALT00000034371_ENSGALG00000021318	ENSGALT00000034372_HMD1_CHICK	ENSGALT00000034373_PTN11_CHICK	ENSGALT00000034377_PKIG	ENSGALT00000034380_Q90ZH6_CHICK	ENSGALT00000034384_ENSGALG00000021321	ENSGALT00000034387_LOC427542	ENSGALT00000034389_LOC415708	ENSGALT00000034393_CCDC153	ENSGALT00000034401_ENSGALG00000002862	ENSGALT00000034402_RNF26	ENSGALT00000034412_LOC427419	ENSGALT00000034415_ENSGALG00000021339	ENSGALT00000034416_CA9	ENSGALT00000034417_ITF2_CHICK	ENSGALT00000034423_ENSGALG00000021344	ENSGALT00000034424_GRINL1B	ENSGALT00000034432_B3GNT4	ENSGALT00000034435_LOC770745	ENSGALT00000034438_ACAD10	ENSGALT00000034440_ENSGALG00000021350	ENSGALT00000034442_ENSGALG00000021352	ENSGALT00000034443_LOC768355	ENSGALT00000034447_TROJAN	ENSGALT00000034450_LOC419182	ENSGALT00000034451_C20orf10	ENSGALT00000034460_LOC424730	ENSGALT00000034462_Q5ZI19_CHICK	ENSGALT00000034463_Q90ZT8_CHICK	ENSGALT00000034466_GPRC5C	ENSGALT00000034473_FAM173A	ENSGALT00000034480_Q5ZK19_CHICK	ENSGALT00000034491_EFS	ENSGALT00000034493_ZHX3	ENSGALT00000034494_ENSGALG00000021375	ENSGALT00000034499_UBAP1	ENSGALT00000034500_Q7T180_CHICK	ENSGALT00000034504_GLRA1	ENSGALT00000034515_LOC416390	ENSGALT00000034519_LOC429567	ENSGALT00000034520_ENSGALG00000021390	ENSGALT00000034521_MCEE	ENSGALT00000034523_ENSGALG00000021391	ENSGALT00000034529_LOC417443	ENSGALT00000034531_SERF1A	ENSGALT00000034533_ENSGALG00000001442	ENSGALT00000034534_RPL29	ENSGALT00000034544_KLF13	ENSGALT00000034548_GCNT3	ENSGALT00000034549_ENSGALG00000021405	ENSGALT00000034557_ENSGALG00000021410	ENSGALT00000034558_KAP0_CHICK	ENSGALT00000034569_MYBB_CHICK	ENSGALT00000034571_SIGLEC15	ENSGALT00000034585_ENSGALG00000021341	ENSGALT00000034586_ENSGALG00000023604	ENSGALT00000034587_ENSGALG00000021425	ENSGALT00000034591_LOC769055	ENSGALT00000034593_ACOC_CHICK	ENSGALT00000034595_SPINK6	ENSGALT00000034598_IOV7_CHICK	ENSGALT00000034603_Q91006_CHICK	ENSGALT00000034607_CIZ1	ENSGALT00000034608_ENSGALG00000021436	ENSGALT00000034611_ENSGALG00000021437	ENSGALT00000034614_ACD	ENSGALT00000034616_ENSGALG00000021441	ENSGALT00000034617_C14orf121	ENSGALT00000034618_CTCF_CHICK	ENSGALT00000034619_APTX_CHICK	ENSGALT00000034621_CK061_CHICK	ENSGALT00000034623_ENSGALG00000021446	ENSGALT00000034624_C20orf100	ENSGALT00000034628_LOC768495	ENSGALT00000034629_C17orf58	ENSGALT00000034635_Q5ZK52_CHICK	ENSGALT00000034636_MOBKL2B	ENSGALT00000034642_LOC416216	ENSGALT00000034644_Q9W744_CHICK	ENSGALT00000034646_C9K601_CHICK	ENSGALT00000034649_LOC769382	ENSGALT00000034651_LOC416212	ENSGALT00000034654_ACHA3_CHICK	ENSGALT00000034655_C17orf60	ENSGALT00000034662_TEX2	ENSGALT00000034666_ENSGALG00000021463	ENSGALT00000034670_THAP11	ENSGALT00000034675_Q5UHA2_CHICK	ENSGALT00000034679_ENSGALG00000021469	ENSGALT00000034681_IL17B	ENSGALT00000034684_TOR1B	ENSGALT00000034685_HDAC3_CHICK	ENSGALT00000034695_ENSGALG00000021479	ENSGALT00000034713_TOM1L1	ENSGALT00000034720_Q5ZLV8_CHICK	ENSGALT00000034724_LOC416178	ENSGALT00000034726_SNX1	ENSGALT00000034730_NPM_CHICK	ENSGALT00000034733_ENSGALG00000021496	ENSGALT00000034741_O93466_CHICK	ENSGALT00000034743_Q5ZMT6_CHICK	ENSGALT00000034744_LOC415324	ENSGALT00000034751_KPYK_CHICK	ENSGALT00000034753_FAM196B	ENSGALT00000034759_LOC417380	ENSGALT00000034760_LTB4R	ENSGALT00000034763_KIAA1529	ENSGALT00000034766_ENSGALG00000023771	ENSGALT00000034767_TP53INP2	ENSGALT00000034772_Q800L0_CHICK	ENSGALT00000034773_ENSGALG00000021515	ENSGALT00000034774_MLRM_CHICK	ENSGALT00000034777_ENSGALG00000021516	ENSGALT00000034778_LOC415312	ENSGALT00000034784_ENSGALG00000021520	ENSGALT00000034791_Q5ZJ38_CHICK	ENSGALT00000034792_ENSGALG00000021523	ENSGALT00000034795_Q7T071_CHICK	ENSGALT00000034796_ISLR	ENSGALT00000034799_PRR11	ENSGALT00000034802_LOC415300	ENSGALT00000034804_SKA2	ENSGALT00000034813_GP1BB	ENSGALT00000034817_NOE1_CHICK	ENSGALT00000034819_LOC772031	ENSGALT00000034825_Q5ZKC2_CHICK	ENSGALT00000034831_Q98UC3_CHICK	ENSGALT00000034839_FOXJ1	ENSGALT00000034844_Q9I9G9_CHICK	ENSGALT00000034851_ENSGALG00000001886	ENSGALT00000034855_ENSGALG00000021544	ENSGALT00000034856_QSOX2	ENSGALT00000034860_YPEL1	ENSGALT00000034869_Q5XWT6_CHICK	ENSGALT00000034881_ENSGALG00000021557	ENSGALT00000034886_Q8UUR0_CHICK	ENSGALT00000034888_CD14	ENSGALT00000034893_LOC769267	ENSGALT00000034894_STOM	ENSGALT00000034898_NDUFA8	ENSGALT00000034903_PTGS1	ENSGALT00000034905_LOC417325	ENSGALT00000034909_SSH2	ENSGALT00000034913_LOC769138	ENSGALT00000034916_ENSGALG00000021575	ENSGALT00000034919_LHX2	ENSGALT00000034920_NDEL1_CHICK	ENSGALT00000034923_ENSGALG00000021577	ENSGALT00000034931_ANF_CHICK	ENSGALT00000034936_ENSGALG00000021580	ENSGALT00000034941_SLC13A2	ENSGALT00000034946_ENSGALG00000021581	ENSGALT00000034949_A0FKC7_CHICK	ENSGALT00000034950_ENSGALG00000004157	ENSGALT00000034951_Q5ZID8_CHICK	ENSGALT00000034958_RTN4RL1	ENSGALT00000034972_TLCD2	ENSGALT00000034973_HEYL	ENSGALT00000034980_CIB3	ENSGALT00000034987_ENSGALG00000021599	ENSGALT00000035004_TMEM38A	ENSGALT00000035005_ENSGALG00000021609	ENSGALT00000035006_F2RL3	ENSGALT00000035023_Q5ZMW7_CHICK	ENSGALT00000035024_Q5ZK39_CHICK	ENSGALT00000035025_C1orf91	ENSGALT00000035030_ENSGALG00000021615	ENSGALT00000035032_Q5ZJB0_CHICK	ENSGALT00000035033_ANGPTL7	ENSGALT00000035035_C19orf50	ENSGALT00000035036_NFYC	ENSGALT00000035038_TMEM59L	ENSGALT00000035042_LOC417531	ENSGALT00000035045_MOTI_CHICK	ENSGALT00000035046_C1orf94	ENSGALT00000035047_GJB5	ENSGALT00000035050_LOC770990	ENSGALT00000035055_Q5ZLA8_CHICK	ENSGALT00000035067_LOC419892	ENSGALT00000035073_MAP7D1	ENSGALT00000035078_GPX4	ENSGALT00000035083_ENSGALG00000021639	ENSGALT00000035085_MLRA_CHICK	ENSGALT00000035094_ENSGALG00000021644	ENSGALT00000035095_C1orf109	ENSGALT00000035097_A2PYM3_CHICK	ENSGALT00000035098_LOC769559	ENSGALT00000035100_MANEAL	ENSGALT00000035106_RABL5	ENSGALT00000035109_BCL2L15	ENSGALT00000035110_PTPN22	ENSGALT00000035116_PAFAH2	ENSGALT00000035123_C1orf159	ENSGALT00000035129_ENSGALG00000021860	ENSGALT00000035138_A8QJ84_CHICK	ENSGALT00000035146_MXRA8_CHICK	ENSGALT00000035147_Q5ZJI3_CHICK	ENSGALT00000035152_C1orf70	ENSGALT00000035159_ENSGALG00000021672	ENSGALT00000035162_LOC769591	ENSGALT00000035163_ENSGALG00000001095	ENSGALT00000035169_LOC419404	ENSGALT00000035173_ENSGALG00000021678	ENSGALT00000035182_ENSGALG00000021682	ENSGALT00000035196_PKIB	ENSGALT00000035199_Q6JBY7_CHICK	ENSGALT00000035203_NDUFA11	ENSGALT00000035204_GP1BA	ENSGALT00000035207_Q9PSR9_CHICK	ENSGALT00000035211_LMNB2_CHICK	ENSGALT00000035212_LOC771782	ENSGALT00000035215_LOC427816	ENSGALT00000035225_LOC419834	ENSGALT00000035231_LOC419830	ENSGALT00000035235_CNTN2_CHICK	ENSGALT00000035236_TAS1R1	ENSGALT00000035237_NFASC_CHICK	ENSGALT00000035245_GSG1L	ENSGALT00000035251_RAB44	ENSGALT00000035253_B3TZB6_CHICK	ENSGALT00000035259_ATP8_CHICK	ENSGALT00000035261_NU4LM_CHICK	ENSGALT00000035282_LOC768852	ENSGALT00000035294_ENSGALG00000021752	ENSGALT00000035352_ENSGALG00000021810	ENSGALT00000035353_ENSGALG00000021811	ENSGALT00000035354_ENSGALG00000021812	ENSGALT00000035355_ENSGALG00000021813	ENSGALT00000035356_ENSGALG00000021814	ENSGALT00000035358_ENSGALG00000021816	ENSGALT00000035359_ENSGALG00000021817	ENSGALT00000035360_ENSGALG00000021818	ENSGALT00000035361_ENSGALG00000021819	ENSGALT00000035362_C20orf177	ENSGALT00000035363_LOC769570	ENSGALT00000035364_ENSGALG00000021822	ENSGALT00000035365_ENSGALG00000021823	ENSGALT00000035366_LOC770649	ENSGALT00000035367_ENSGALG00000021825	ENSGALT00000035368_LYPD2	ENSGALT00000035369_LOC777521	ENSGALT00000035370_ENSGALG00000021827	ENSGALT00000035371_ENSGALG00000021828	ENSGALT00000035372_ENSGALG00000021829	ENSGALT00000035373_LOC420795	ENSGALT00000035374_ENSGALG00000021831	ENSGALT00000035375_LOC420727	ENSGALT00000035376_ENSGALG00000021833	ENSGALT00000035377_ENSGALG00000021834	ENSGALT00000035378_ENSGALG00000021835	ENSGALT00000035379_ENSGALG00000021836	ENSGALT00000035380_ENSGALG00000021837	ENSGALT00000035381_ENSGALG00000021838	ENSGALT00000035382_ENSGALG00000021839	ENSGALT00000035383_VSTM2B	ENSGALT00000035384_ENSGALG00000021841	ENSGALT00000035386_LOC768734	ENSGALT00000035387_AUH	ENSGALT00000035388_ENSGALG00000021845	ENSGALT00000035389_ENSGALG00000021844	ENSGALT00000035391_ENSGALG00000021846	ENSGALT00000035392_ENSGALG00000021847	ENSGALT00000035393_LOC431660	ENSGALT00000035395_RNF8	ENSGALT00000035396_ENSGALG00000021850	ENSGALT00000035397_ENSGALG00000021851	ENSGALT00000035398_C1orf115	ENSGALT00000035399_ENSGALG00000021853	ENSGALT00000035401_CCDC39	ENSGALT00000035402_ENSGALG00000021856	ENSGALT00000035403_ENSGALG00000021857	ENSGALT00000035404_ENSGALG00000021858	ENSGALT00000035405_ENSGALG00000021861	ENSGALT00000035406_ENSGALG00000021862	ENSGALT00000035407_ENSGALG00000021864	ENSGALT00000035408_ENSGALG00000021866	ENSGALT00000035409_LOC424053	ENSGALT00000035411_LOC424679	ENSGALT00000035412_ENSGALG00000021868	ENSGALT00000035413_ENSGALG00000021870	ENSGALT00000035414_ENSGALG00000021871	ENSGALT00000035415_ENSGALG00000021872	ENSGALT00000035417_LOC771339	ENSGALT00000035418_ENSGALG00000021874	ENSGALT00000035419_ENSGALG00000021875	ENSGALT00000035420_ENSGALG00000021876	ENSGALT00000035422_ENSGALG00000021877	ENSGALT00000035423_ENSGALG00000021878	ENSGALT00000035424_ENSGALG00000021879	ENSGALT00000035425_ENSGALG00000000084	ENSGALT00000035426_ENSGALG00000021881	ENSGALT00000035427_C19orf44	ENSGALT00000035428_LOC420107	ENSGALT00000035429_ENSGALG00000021885	ENSGALT00000035430_PRAM1	ENSGALT00000035431_ENSGALG00000021887	ENSGALT00000035432_ENSGALG00000021888	ENSGALT00000035434_ENSGALG00000021889	ENSGALT00000035435_ENSGALG00000021890	ENSGALT00000035436_ENSGALG00000021891	ENSGALT00000035437_ENSGALG00000021892	ENSGALT00000035438_ENSGALG00000021893	ENSGALT00000035439_LOC768770	ENSGALT00000035440_ENSGALG00000021895	ENSGALT00000035441_ENSGALG00000021896	ENSGALT00000035442_CCDC107	ENSGALT00000035443_ENSGALG00000021898	ENSGALT00000035444_ENSGALG00000021899	ENSGALT00000035445_ENSGALG00000021900	ENSGALT00000035446_LOC770340	ENSGALT00000035447_ENSGALG00000021902	ENSGALT00000035448_ENSGALG00000021903	ENSGALT00000035449_ENSGALG00000021904	ENSGALT00000035450_IL26	ENSGALT00000035451_5S_rRNA	ENSGALT00000035455_5S_rRNA	ENSGALT00000035483_5S_rRNA	ENSGALT00000036212_H1FOO	ENSGALT00000036213_CAND2	ENSGALT00000036215_Q6URC6_CHICK	ENSGALT00000036217_LOC416107	ENSGALT00000036219_ENSGALG00000022634	ENSGALT00000036220_GPR27	ENSGALT00000036221_Q5F3V7_CHICK	ENSGALT00000036222_Q9IAU0_CHICK	ENSGALT00000036223_ENSGALG00000022636	ENSGALT00000036224_FAM19A1	ENSGALT00000036227_ENSGALG00000022638	ENSGALT00000036229_ENSGALG00000022639	ENSGALT00000036230_LOC771141	ENSGALT00000036235_ENSGALG00000022642	ENSGALT00000036237_Q5F4A4_CHICK	ENSGALT00000036238_LOC416056	ENSGALT00000036239_O57484_CHICK	ENSGALT00000036240_CCDC36	ENSGALT00000036241_ENSGALG00000022645	ENSGALT00000036244_ENSGALG00000022646	ENSGALT00000036245_ENSGALG00000022647	ENSGALT00000036247_ENSGALG00000006009	ENSGALT00000036249_CC037_CHICK	ENSGALT00000036250_ENSGALG00000022649	ENSGALT00000036252_ENSGALG00000022650	ENSGALT00000036253_Q3Y8N1_CHICK	ENSGALT00000036260_ANF1_CHICK	ENSGALT00000036262_ERC2	ENSGALT00000036265_ENSGALG00000022651	ENSGALT00000036266_ENSGALG00000022652	ENSGALT00000036267_ENSGALG00000022653	ENSGALT00000036268_ENSGALG00000022654	ENSGALT00000036271_PTPDC1	ENSGALT00000036273_CCDC48	ENSGALT00000036274_CNBP_CHICK	ENSGALT00000036276_ENSGALG00000004753	ENSGALT00000036279_ENSGALG00000022655	ENSGALT00000036284_LOC430723	ENSGALT00000036286_ENSGALG00000022656	ENSGALT00000036287_ENSGALG00000022657	ENSGALT00000036288_ENSGALG00000022658	ENSGALT00000036289_ENSGALG00000022659	ENSGALT00000036291_ENSGALG00000022660	ENSGALT00000036292_Q5ZKE2_CHICK	ENSGALT00000036293_ENSGALG00000022661	ENSGALT00000036296_ITIH3	ENSGALT00000036298_SNHG8	ENSGALT00000036302_Q5W4Z2_CHICK	ENSGALT00000036310_Q3MMY7_CHICK	ENSGALT00000036313_Q90VX2_CHICK	ENSGALT00000036314_ENSGALG00000022676	ENSGALT00000036319_ENSGALG00000022678	ENSGALT00000036320_LOC771438	ENSGALT00000036322_Q98TH7_CHICK	ENSGALT00000036323_ENSGALG00000022680	ENSGALT00000036327_Q5F3T6_CHICK	ENSGALT00000036332_LOC771385	ENSGALT00000036333_ENSGALG00000022684	ENSGALT00000036337_Q5F3T6_CHICK	ENSGALT00000036342_LOC771406	ENSGALT00000036345_AKAP8	ENSGALT00000036350_LOC769834	ENSGALT00000036351_ENSGALG00000022694	ENSGALT00000036352_ENSGALG00000022695	ENSGALT00000036353_Q5ZMV1_CHICK	ENSGALT00000036355_KCNE3	ENSGALT00000036356_Q5ZHM0_CHICK	ENSGALT00000036360_Q9DDT6_CHICK	ENSGALT00000036361_ENSGALG00000022697	ENSGALT00000036362_ENSGALG00000022698	ENSGALT00000036363_ENSGALG00000022701	ENSGALT00000036364_Q6EE58_CHICK	ENSGALT00000036366_CHRNA10	ENSGALT00000036368_OR52R1	ENSGALT00000036371_Q90750_CHICK	ENSGALT00000036374_Q9PW81_CHICK	ENSGALT00000036377_CNGA4	ENSGALT00000036379_ENSGALG00000022705	ENSGALT00000036381_TPP1	ENSGALT00000036385_NARE_CHICK	ENSGALT00000036387_ENSGALG00000022707	ENSGALT00000036390_Q5ZK15_CHICK	ENSGALT00000036392_ENSGALG00000022708	ENSGALT00000036394_ENSGALG00000022709	ENSGALT00000036395_Q2AB82_CHICK	ENSGALT00000036398_ENSGALG00000022712	ENSGALT00000036399_LOC772311	ENSGALT00000036406_C11orf75	ENSGALT00000036407_ENSGALG00000022715	ENSGALT00000036411_LOC419004	ENSGALT00000036412_ENSGALG00000022717	ENSGALT00000036414_MRE11_CHICK	ENSGALT00000036419_ANGPTL5	ENSGALT00000036428_MMP3	ENSGALT00000036436_ADX_CHICK	ENSGALT00000036437_ENSGALG00000022719	ENSGALT00000036438_PSPC1_CHICK	ENSGALT00000036439_LOC428083	ENSGALT00000036440_ENSGALG00000022721	ENSGALT00000036441_ENSGALG00000022722	ENSGALT00000036442_ENSGALG00000022723	ENSGALT00000036446_ENSGALG00000022724	ENSGALT00000036447_ENSGALG00000022725	ENSGALT00000036448_PDX1	ENSGALT00000036449_VGFR1_CHICK	ENSGALT00000036450_VGFR1_CHICK	ENSGALT00000036454_Q9YH06_CHICK	ENSGALT00000036456_ENSGALG00000022727	ENSGALT00000036458_Q8QFV6_CHICK	ENSGALT00000036459_Q5ZHU3_CHICK	ENSGALT00000036460_ENSGALG00000022728	ENSGALT00000036462_ENSGALG00000022729	ENSGALT00000036463_LOC418900	ENSGALT00000036464_ALG5	ENSGALT00000036465_FA48A_CHICK	ENSGALT00000036471_ENSGALG00000022731	ENSGALT00000036475_ARL11	ENSGALT00000036478_ENSGALG00000022734	ENSGALT00000036479_ENSGALG00000022735	ENSGALT00000036480_FND3A_CHICK	ENSGALT00000036481_O57531_CHICK	ENSGALT00000036482_O57529_CHICK	ENSGALT00000036488_ENSGALG00000022738	ENSGALT00000036489_TCTP_CHICK	ENSGALT00000036490_Q5ZJY2_CHICK	ENSGALT00000036494_ENSGALG00000022739	ENSGALT00000036495_ENSGALG00000016960	ENSGALT00000036506_ENSGALG00000022742	ENSGALT00000036507_Q5F3S1_CHICK	ENSGALT00000036508_KLF12	ENSGALT00000036512_Q8JHV4_CHICK	ENSGALT00000036513_ENSGALG00000022744	ENSGALT00000036514_SPY2_CHICK	ENSGALT00000036518_ENSGALG00000022748	ENSGALT00000036521_ENSGALG00000022749	ENSGALT00000036524_GPR18	ENSGALT00000036526_LOC431250	ENSGALT00000036527_ENSGALG00000022752	ENSGALT00000036528_LOC769538	ENSGALT00000036530_LOC425781	ENSGALT00000036532_LOC769538	ENSGALT00000036535_A2LD1	ENSGALT00000036537_Q4AEJ2_CHICK	ENSGALT00000036538_ENSGALG00000022759	ENSGALT00000036541_ENSGALG00000022761	ENSGALT00000036542_LOC768473	ENSGALT00000036543_Q8JHJ4_CHICK	ENSGALT00000036544_ENSGALG00000022764	ENSGALT00000036545_ENSGALG00000022765	ENSGALT00000036550_ENSGALG00000022768	ENSGALT00000036553_LOC768596	ENSGALT00000036554_LOC428383	ENSGALT00000036559_LOC771178	ENSGALT00000036560_ATP11A	ENSGALT00000036563_Q07420_CHICK	ENSGALT00000036564_ENSGALG00000022775	ENSGALT00000036565_ENSGALG00000022776	ENSGALT00000036567_Q5ZMW2_CHICK	ENSGALT00000036568_LOC770700	ENSGALT00000036569_Q5ZKY6_CHICK	ENSGALT00000036573_SLC9A4	ENSGALT00000036575_IL1RL2	ENSGALT00000036578_Q5ZKZ8_CHICK	ENSGALT00000036587_ENSGALG00000022777	ENSGALT00000036589_Q5ZLZ7_CHICK	ENSGALT00000036590_COL10_CHICK	ENSGALT00000036604_SLC25A6	ENSGALT00000036607_ENSGALG00000022780	ENSGALT00000036608_ENSGALG00000022781	ENSGALT00000036609_NCALD_CHICK	ENSGALT00000036610_ENSGALG00000022782	ENSGALT00000036611_ENSGALG00000022783	ENSGALT00000036612_ENSGALG00000022784	ENSGALT00000036613_LOC768827	ENSGALT00000036615_ENSGALG00000022786	ENSGALT00000036616_LOC770836	ENSGALT00000036617_ARHGAP6	ENSGALT00000036620_NIPAL2	ENSGALT00000036621_RL30_CHICK	ENSGALT00000036629_Q765Y8_CHICK	ENSGALT00000036634_Q5F3B4_CHICK	ENSGALT00000036637_CNGB3	ENSGALT00000036639_FAM82B	ENSGALT00000036643_DMD_CHICK	ENSGALT00000036647_ENSGALG00000022793	ENSGALT00000036649_LANCL3	ENSGALT00000036651_Q6VYQ9_CHICK	ENSGALT00000036653_BCOR	ENSGALT00000036654_Q1XIH7_CHICK	ENSGALT00000036655_ENSGALG00000022794	ENSGALT00000036656_LOC772184	ENSGALT00000036658_LOC772184	ENSGALT00000036660_LOC776931	ENSGALT00000036661_Q5ZM64_CHICK	ENSGALT00000036667_Q5F4B5_CHICK	ENSGALT00000036673_LOC422064	ENSGALT00000036674_EFHC2_CHICK	ENSGALT00000036676_CD2AP	ENSGALT00000036679_KCNB2	ENSGALT00000036684_PWP2	ENSGALT00000036685_ENSGALG00000022803	ENSGALT00000036686_LOC777101	ENSGALT00000036687_ENSGALG00000022805	ENSGALT00000036690_Q5F481_CHICK	ENSGALT00000036691_ENSGALG00000022806	ENSGALT00000036692_ENSGALG00000022807	ENSGALT00000036694_CDC5L	ENSGALT00000036695_CRYAA_CHICK	ENSGALT00000036697_LOC429428	ENSGALT00000036699_ENSGALG00000022810	ENSGALT00000036700_ENSGALG00000022811	ENSGALT00000036701_CENPQ_CHICK	ENSGALT00000036703_ENSGALG00000016194	ENSGALT00000036704_NDUFV3	ENSGALT00000036706_UBASH3A	ENSGALT00000036707_UMODL1	ENSGALT00000036713_AMP1_CHICK	ENSGALT00000036717_GLL7_CHICK	ENSGALT00000036721_GLL13_CHICK	ENSGALT00000036723_CATB_CHICK	ENSGALT00000036724_ENSGALG00000022818	ENSGALT00000036726_PCP4	ENSGALT00000036727_IGSF5	ENSGALT00000036728_Q5ZJM2_CHICK	ENSGALT00000036732_ENSGALG00000022820	ENSGALT00000036734_ENSGALG00000022821	ENSGALT00000036735_ENSGALG00000022822	ENSGALT00000036736_RAB2A_CHICK	ENSGALT00000036737_ENSGALG00000022823	ENSGALT00000036738_ENSGALG00000022824	ENSGALT00000036739_ENSGALG00000022825	ENSGALT00000036740_Q76CE9_CHICK	ENSGALT00000036741_ENSGALG00000022826	ENSGALT00000036743_UBX2B_CHICK	ENSGALT00000036746_LOC428538	ENSGALT00000036748_ENSGALG00000022828	ENSGALT00000036752_LOC776461	ENSGALT00000036753_SLC5A3	ENSGALT00000036757_LOC421125	ENSGALT00000036758_CENPO_CHICK	ENSGALT00000036759_ENSGALG00000022831	ENSGALT00000036762_PUR2_CHICK	ENSGALT00000036763_ENSGALG00000022833	ENSGALT00000036767_Q9YI93_CHICK	ENSGALT00000036769_ENSGALG00000022835	ENSGALT00000036771_PCMD1_CHICK	ENSGALT00000036772_Q9PVJ9_CHICK	ENSGALT00000036776_ENSGALG00000022836	ENSGALT00000036779_Q6PTX2_CHICK	ENSGALT00000036781_Q9YHV9_CHICK	ENSGALT00000036784_MARE2_CHICK	ENSGALT00000036785_SODC_CHICK	ENSGALT00000036786_ENSGALG00000022837	ENSGALT00000036790_FAM59B	ENSGALT00000036791_RAB10_CHICK	ENSGALT00000036792_TTHY_CHICK	ENSGALT00000036793_ASXL2_CHICK	ENSGALT00000036794_ENSGALG00000022839	ENSGALT00000036795_ENSGALG00000022840	ENSGALT00000036796_ENSGALG00000022841	ENSGALT00000036800_ENSGALG00000022842	ENSGALT00000036804_ENSGALG00000022843	ENSGALT00000036805_ENSGALG00000017398	ENSGALT00000036807_ENSGALG00000022844	ENSGALT00000036808_CHST9	ENSGALT00000036810_ENSGALG00000022845	ENSGALT00000036813_ENSGALG00000022846	ENSGALT00000036814_ENSGALG00000022847	ENSGALT00000036817_ENSGALG00000022851	ENSGALT00000036818_ENSGALG00000022852	ENSGALT00000036820_ENSGALG00000022853	ENSGALT00000036821_ENSGALG00000022854	ENSGALT00000036822_ENSGALG00000022855	ENSGALT00000036824_ENSGALG00000022857	ENSGALT00000036827_Q90Z41_CHICK	ENSGALT00000036830_ANKRD29	ENSGALT00000036837_C18orf45	ENSGALT00000036844_ENSGALG00000022860	ENSGALT00000036845_Q90746_CHICK	ENSGALT00000036846_ENSGALG00000022862	ENSGALT00000036848_Q5F3E3_CHICK	ENSGALT00000036849_ENSGALG00000016492	ENSGALT00000036856_ENSGALG00000022863	ENSGALT00000036857_HS1BP3	ENSGALT00000036859_CREG1_CHICK	ENSGALT00000036865_LAP4A_CHICK	ENSGALT00000036872_EPHA3_CHICK	ENSGALT00000036874_ENSGALG00000022866	ENSGALT00000036877_Q5ZIR2_CHICK	ENSGALT00000036878_Q9IAK0_CHICK	ENSGALT00000036879_Q90724_CHICK	ENSGALT00000036880_ENSGALG00000022868	ENSGALT00000036885_DDX1_CHICK	ENSGALT00000036888_TMEM200C	ENSGALT00000036891_ENSGALG00000022870	ENSGALT00000036897_HHLA2	ENSGALT00000036898_Q5ZL65_CHICK	ENSGALT00000036899_ENSGALG00000022872	ENSGALT00000036900_ENSGALG00000022873	ENSGALT00000036905_SENP7	ENSGALT00000036909_1433T_CHICK	ENSGALT00000036910_LOC418390	ENSGALT00000036912_ENSGALG00000022876	ENSGALT00000036915_Q70D52_CHICK	ENSGALT00000036918_ENSGALG00000022877	ENSGALT00000036919_ENSGALG00000022878	ENSGALT00000036924_TBXT_CHICK	ENSGALT00000036926_AT1B1_CHICK	ENSGALT00000036931_ENSGALG00000022880	ENSGALT00000036936_ZADH2	ENSGALT00000036938_LOC768367	ENSGALT00000036939_ENSGALG00000022884	ENSGALT00000036940_B2ZE94_CHICK	ENSGALT00000036943_ENSGALG00000022886	ENSGALT00000036945_KIAA1407	ENSGALT00000036946_KBTBD11	ENSGALT00000036948_ENSGALG00000022889	ENSGALT00000036951_INVS_CHICK	ENSGALT00000036952_CASQ1_CHICK	ENSGALT00000036953_Q9DER2_CHICK	ENSGALT00000036955_MCPH1	ENSGALT00000036956_AT1A1_CHICK	ENSGALT00000036961_GSTA2_CHICK	ENSGALT00000036965_ENSGALG00000022892	ENSGALT00000036966_ENSGALG00000022893	ENSGALT00000036969_GFRAL	ENSGALT00000036971_P87373_CHICK	ENSGALT00000036972_ENSGALG00000022894	ENSGALT00000036974_Q9I9C5_CHICK	ENSGALT00000036981_ENSGALG00000022896	ENSGALT00000036982_MRPL36	ENSGALT00000036983_ENSGALG00000022898	ENSGALT00000037006_ENSGALG00000022901	ENSGALT00000037013_Q5ZM06_CHICK	ENSGALT00000037024_ENSGALG00000022902	ENSGALT00000037026_ENSGALG00000014763	ENSGALT00000037033_LOC768949	ENSGALT00000037035_LOC768949	ENSGALT00000037039_LOC768817	ENSGALT00000037045_LOC768756	ENSGALT00000037048_Q2XT17_CHICK	ENSGALT00000037052_CO9A1_CHICK	ENSGALT00000037053_ENSGALG00000022907	ENSGALT00000037057_Q2AB83_CHICK	ENSGALT00000037058_RAP1GAP	ENSGALT00000037059_Q5CAS7_CHICK	ENSGALT00000037060_EPB41L4B	ENSGALT00000037061_C9orf4	ENSGALT00000037069_ENSGALG00000022913	ENSGALT00000037070_PEX5_CHICK	ENSGALT00000037074_LOC428505	ENSGALT00000037076_Q5ZMJ8_CHICK	ENSGALT00000037079_ENSGALG00000022915	ENSGALT00000037083_ENSGALG00000022916	ENSGALT00000037085_ENSGALG00000022918	ENSGALT00000037091_Q91967_CHICK	ENSGALT00000037092_CCT7	ENSGALT00000037094_ENSGALG00000022921	ENSGALT00000037095_ENSGALG00000022922	ENSGALT00000037096_ENSGALG00000022923	ENSGALT00000037098_GFRA4_CHICK	ENSGALT00000037100_CTNND2	ENSGALT00000037101_ENSGALG00000022924	ENSGALT00000037109_ENSGALG00000022931	ENSGALT00000037110_IMPG1_CHICK	ENSGALT00000037111_ENSGALG00000022932	ENSGALT00000037112_Q2ACD0_CHICK	ENSGALT00000037116_ENSGALG00000022934	ENSGALT00000037118_ADRA1D	ENSGALT00000037121_Q98UJ7_CHICK	ENSGALT00000037122_G3P_CHICK	ENSGALT00000037123_Q5ZK68_CHICK	ENSGALT00000037124_FOXI3	ENSGALT00000037125_ENSGALG00000022936	ENSGALT00000037126_ENSGALG00000022937	ENSGALT00000037127_Q8UWK0_CHICK	ENSGALT00000037129_LOC771856	ENSGALT00000037131_Q9DGG1_CHICK	ENSGALT00000037133_Q5ZKF8_CHICK	ENSGALT00000037134_ENSGALG00000022941	ENSGALT00000037135_ENSGALG00000022942	ENSGALT00000037142_ENSGALG00000022947	ENSGALT00000037144_ENSGALG00000022949	ENSGALT00000037145_ENSGALG00000019547	ENSGALT00000037149_Q4TVR1_CHICK	ENSGALT00000037150_POLR1A	ENSGALT00000037151_ENSGALG00000022951	ENSGALT00000037152_RNF212	ENSGALT00000037153_Q5ZIZ6_CHICK	ENSGALT00000037154_Q6T5C1_CHICK	ENSGALT00000037155_ENSGALG00000022953	ENSGALT00000037156_ENSGALG00000022954	ENSGALT00000037161_FA53A_CHICK	ENSGALT00000037164_Q7LZ65_CHICK	ENSGALT00000037165_ENSGALG00000022956	ENSGALT00000037166_SCNNA_CHICK	ENSGALT00000037167_CAD20_CHICK	ENSGALT00000037169_ENSGALG00000022957	ENSGALT00000037170_Q8QGC7_CHICK	ENSGALT00000037173_LOC771569	ENSGALT00000037175_PHLPP	ENSGALT00000037177_ENSGALG00000022959	ENSGALT00000037180_Q5ZKZ6_CHICK	ENSGALT00000037182_ENSGALG00000022960	ENSGALT00000037188_OVOS_CHICK	ENSGALT00000037192_BMP4_CHICK	ENSGALT00000037197_Q5ZKX2_CHICK	ENSGALT00000037199_A2M	ENSGALT00000037204_GPR137C	ENSGALT00000037207_LOC422877	ENSGALT00000037210_ENSGALG00000022963	ENSGALT00000037212_Q5F3U2_CHICK	ENSGALT00000037213_O57378_CHICK	ENSGALT00000037214_ENSGALG00000022965	ENSGALT00000037217_ENSGALG00000022966	ENSGALT00000037218_HMX1_CHICK	ENSGALT00000037219_ENSGALG00000022967	ENSGALT00000037224_ENSGALG00000022968	ENSGALT00000037230_ENSGALG00000022972	ENSGALT00000037236_ENSGALG00000022973	ENSGALT00000037240_AFAP1_CHICK	ENSGALT00000037242_ENSGALG00000022974	ENSGALT00000037246_ENSGALG00000022975	ENSGALT00000037252_OFCC1	ENSGALT00000037254_ENSGALG00000022977	ENSGALT00000037260_ENSGALG00000022978	ENSGALT00000037264_PHAR1_CHICK	ENSGALT00000037266_HMGX7_CHICK	ENSGALT00000037270_Q5ZI00_CHICK	ENSGALT00000037272_CCND2_CHICK	ENSGALT00000037273_ENSGALG00000014975	ENSGALT00000037276_NR2E1	ENSGALT00000037277_Q5ZIA3_CHICK	ENSGALT00000037279_MDGA2	ENSGALT00000037287_ENSGALG00000022979	ENSGALT00000037288_CDKN1B	ENSGALT00000037289_ENSGALG00000022981	ENSGALT00000037290_ENSGALG00000022982	ENSGALT00000037291_ENSGALG00000022983	ENSGALT00000037296_LOH12CR1	ENSGALT00000037298_ENSGALG00000022984	ENSGALT00000037300_Q8QGD8_CHICK	ENSGALT00000037307_LDB2_CHICK	ENSGALT00000037310_FAM184B	ENSGALT00000037312_LOC422821	ENSGALT00000037319_FYN_CHICK	ENSGALT00000037323_ENSGALG00000012085	ENSGALT00000037328_ENSGALG00000022987	ENSGALT00000037333_Q4F8N1_CHICK	ENSGALT00000037334_DCDC2	ENSGALT00000037335_ENSGALG00000022988	ENSGALT00000037337_Q90ZW5_CHICK	ENSGALT00000037342_Q5F482_CHICK	ENSGALT00000037345_Q5F391_CHICK	ENSGALT00000037346_ENSGALG00000022989	ENSGALT00000037349_Q6TQF9_CHICK	ENSGALT00000037355_Q5ZM82_CHICK	ENSGALT00000037361_BMAL2_CHICK	ENSGALT00000037362_ENSGALG00000022993	ENSGALT00000037369_SIX1	ENSGALT00000037375_ENSGALG00000022995	ENSGALT00000037377_ENSGALG00000022996	ENSGALT00000037378_ENSGALG00000022997	ENSGALT00000037380_HIF1A_CHICK	ENSGALT00000037381_LOC776033	ENSGALT00000037382_FABP7_CHICK	ENSGALT00000037384_ENSGALG00000022999	ENSGALT00000037387_ENSGALG00000023000	ENSGALT00000037388_ENSGALG00000023001	ENSGALT00000037391_PPP2R5E	ENSGALT00000037392_ENSGALG00000023002	ENSGALT00000037393_ENSGALG00000023003	ENSGALT00000037395_ENSGALG00000023004	ENSGALT00000037396_ENSGALG00000023005	ENSGALT00000037400_P79783_CHICK	ENSGALT00000037403_LOC426177	ENSGALT00000037410_Q6A2A8_CHICK	ENSGALT00000037412_ENSGALG00000023012	ENSGALT00000037416_Q5ZKW3_CHICK	ENSGALT00000037418_C14orf50	ENSGALT00000037419_C6orf191	ENSGALT00000037420_N4BP2	ENSGALT00000037421_ENSGALG00000023017	ENSGALT00000037423_ENSGALG00000023018	ENSGALT00000037425_ENSGALG00000023019	ENSGALT00000037430_LOC768919	ENSGALT00000037432_ENSGALG00000023022	ENSGALT00000037436_ENSGALG00000023023	ENSGALT00000037441_C7orf11	ENSGALT00000037442_LOC428913	ENSGALT00000037443_O57513_CHICK	ENSGALT00000037444_ENSGALG00000023026	ENSGALT00000037445_POU6F2	ENSGALT00000037446_Q5ZL70_CHICK	ENSGALT00000037447_Q5ZMP2_CHICK	ENSGALT00000037448_ENSGALG00000023027	ENSGALT00000037450_Q9I9A0_CHICK	ENSGALT00000037455_Q98945_CHICK	ENSGALT00000037456_ENSGALG00000023028	ENSGALT00000037458_ENSGALG00000023029	ENSGALT00000037459_ENSGALG00000023030	ENSGALT00000037460_ENSGALG00000023031	ENSGALT00000037467_GRXCR1	ENSGALT00000037468_ENSGALG00000023033	ENSGALT00000037470_GOLGA4	ENSGALT00000037480_TBA4_CHICK	ENSGALT00000037483_TBA2_CHICK	ENSGALT00000037485_C3orf24	ENSGALT00000037486_Q5ZI88_CHICK	ENSGALT00000037487_FRMPD1	ENSGALT00000037492_ENSGALG00000023038	ENSGALT00000037493_ENSGALG00000023039	ENSGALT00000037498_ZNF474	ENSGALT00000037499_C14orf131	ENSGALT00000037500_ENSGALG00000023041	ENSGALT00000037501_CACNA2D4	ENSGALT00000037504_CWH43	ENSGALT00000037506_Q5F396_CHICK	ENSGALT00000037507_Q5ZMH3_CHICK	ENSGALT00000037509_CCDC112	ENSGALT00000037514_ENSGALG00000023043	ENSGALT00000037515_SFRP4	ENSGALT00000037516_ENSGALG00000023044	ENSGALT00000037517_ENSGALG00000023045	ENSGALT00000037518_ENSGALG00000023046	ENSGALT00000037519_LOC769680	ENSGALT00000037521_ENSGALG00000023049	ENSGALT00000037524_ENSGALG00000018621	ENSGALT00000037526_C6orf94	ENSGALT00000037527_KIT_CHICK	ENSGALT00000037528_Q5ZJ70_CHICK	ENSGALT00000037529_Q5ZJE2_CHICK	ENSGALT00000037530_ENSGALG00000023051	ENSGALT00000037535_ENSGALG00000023053	ENSGALT00000037545_O42484_CHICK	ENSGALT00000037546_ENSGALG00000023054	ENSGALT00000037548_ENSGALG00000023055	ENSGALT00000037549_ENSGALG00000023056	ENSGALT00000037550_TIAM2	ENSGALT00000037552_CEP135	ENSGALT00000037553_RSSA_CHICK	ENSGALT00000037554_ENSGALG00000023057	ENSGALT00000037555_ENSGALG00000023058	ENSGALT00000037556_O73841_CHICK	ENSGALT00000037558_XPA	ENSGALT00000037561_ENSGALG00000023060	ENSGALT00000037562_HEMGN	ENSGALT00000037563_ENSGALG00000023062	ENSGALT00000037564_ENSGALG00000023063	ENSGALT00000037567_ENSGALG00000023064	ENSGALT00000037568_ENSGALG00000023065	ENSGALT00000037573_ENSGALG00000023068	ENSGALT00000037574_MYRIP	ENSGALT00000037577_SERPINA1	ENSGALT00000037578_ENSGALG00000023071	ENSGALT00000037579_ENSGALG00000023072	ENSGALT00000037580_AKAP12	ENSGALT00000037581_AKAP12	ENSGALT00000037582_LOC427369	ENSGALT00000037583_ULK4	ENSGALT00000037585_O42486_CHICK	ENSGALT00000037588_BRAF_CHICK	ENSGALT00000037589_ITPK1_CHICK	ENSGALT00000037592_LOC427362	ENSGALT00000037593_ENSGALG00000023077	ENSGALT00000037594_NDUFB2	ENSGALT00000037600_ENSGALG00000023079	ENSGALT00000037607_NFKB1_CHICK	ENSGALT00000037615_CDV3_CHICK	ENSGALT00000037616_ENSGALG00000023080	ENSGALT00000037620_ENSGALG00000023082	ENSGALT00000037622_CALN_CHICK	ENSGALT00000037626_KIAA1958	ENSGALT00000037629_PRS4_CHICK	ENSGALT00000037630_ALDOB_CHICK	ENSGALT00000037632_Q90681_CHICK	ENSGALT00000037637_LOC776146	ENSGALT00000037640_Q76F78_CHICK	ENSGALT00000037641_LOC418086	ENSGALT00000037644_LOC768383	ENSGALT00000037645_ENSGALG00000023087	ENSGALT00000037646_ENSGALG00000023088	ENSGALT00000037649_UNC5C_CHICK	ENSGALT00000037654_SSBP2	ENSGALT00000037655_A1IIE6_CHICK	ENSGALT00000037657_ZNRF2	ENSGALT00000037660_ENSGALG00000023091	ENSGALT00000037664_Q98TF9_CHICK	ENSGALT00000037665_RASA1	ENSGALT00000037668_ENSGALG00000023094	ENSGALT00000037669_ENSGALG00000023095	ENSGALT00000037670_ENSGALG00000023096	ENSGALT00000037671_LIN41_CHICK	ENSGALT00000037672_CNOTA_CHICK	ENSGALT00000037675_F172A_CHICK	ENSGALT00000037679_PITX2	ENSGALT00000037680_C4orf32	ENSGALT00000037682_Q5ZKX0_CHICK	ENSGALT00000037686_ENSGALG00000023098	ENSGALT00000037687_TSP2_CHICK	ENSGALT00000037693_ZDHHC22	ENSGALT00000037694_ENSGALG00000023100	ENSGALT00000037695_LOC428893	ENSGALT00000037699_BAZ2B_CHICK	ENSGALT00000037701_KCC2D_CHICK	ENSGALT00000037703_ENSGALG00000023101	ENSGALT00000037704_Q90656_CHICK	ENSGALT00000037707_TGFB3_CHICK	ENSGALT00000037709_ENSGALG00000023102	ENSGALT00000037710_Q5F498_CHICK	ENSGALT00000037711_ENSGALG00000023103	ENSGALT00000037713_Q5ZK79_CHICK	ENSGALT00000037715_CRY1_CHICK	ENSGALT00000037717_SLC12A2	ENSGALT00000037718_ENSGALG00000023105	ENSGALT00000037719_Q5ZI45_CHICK	ENSGALT00000037720_TBP_CHICK	ENSGALT00000037722_CTXN3	ENSGALT00000037724_ENSGALG00000023107	ENSGALT00000037729_ENSGALG00000023108	ENSGALT00000037734_LOC427125	ENSGALT00000037737_FAM89A	ENSGALT00000037738_Mar.03	ENSGALT00000037740_LMNB1_CHICK	ENSGALT00000037742_ENSGALG00000023111	ENSGALT00000037747_Q90WG3_CHICK	ENSGALT00000037748_RARB_CHICK	ENSGALT00000037750_PROX2	ENSGALT00000037751_ENSGALG00000023112	ENSGALT00000037753_TAL2	ENSGALT00000037754_ANXA5_CHICK	ENSGALT00000037756_LARGE_CHICK	ENSGALT00000037758_RL15_CHICK	ENSGALT00000037759_ABCA1	ENSGALT00000037762_Q804I5_CHICK	ENSGALT00000037763_CCNA2_CHICK	ENSGALT00000037764_HMOX1_CHICK	ENSGALT00000037765_HMOX1_CHICK	ENSGALT00000037766_Q5ZJS7_CHICK	ENSGALT00000037769_ENSGALG00000023115	ENSGALT00000037771_ENSGALG00000023116	ENSGALT00000037772_ENSGALG00000023117	ENSGALT00000037773_TSNAX	ENSGALT00000037780_Q6UG48_CHICK	ENSGALT00000037783_ENSGALG00000023118	ENSGALT00000037784_KIAA1383	ENSGALT00000037795_Q6V1L3_CHICK	ENSGALT00000037797_ENSGALG00000023123	ENSGALT00000037798_ENSGALG00000023124	ENSGALT00000037800_SCRN1	ENSGALT00000037801_ENSGALG00000023125	ENSGALT00000037802_ENSGALG00000023126	ENSGALT00000037805_PAX9_CHICK	ENSGALT00000037806_AVR2A_CHICK	ENSGALT00000037811_O57393_CHICK	ENSGALT00000037812_ENSGALG00000023127	ENSGALT00000037814_EPHA5_CHICK	ENSGALT00000037816_HXA13_CHICK	ENSGALT00000037817_HXA11_CHICK	ENSGALT00000037820_ENSGALG00000023132	ENSGALT00000037821_PDXP	ENSGALT00000037828_Q5EFZ6_CHICK	ENSGALT00000037830_Q5ZLR9_CHICK	ENSGALT00000037831_O93481_CHICK	ENSGALT00000037832_MFSD7	ENSGALT00000037836_ENSGALG00000023133	ENSGALT00000037837_Q5ZMH8_CHICK	ENSGALT00000037838_ENSGALG00000023134	ENSGALT00000037844_CYC_CHICK	ENSGALT00000037845_ENSGALG00000023136	ENSGALT00000037846_Q5ZK22_CHICK	ENSGALT00000037848_C14orf147	ENSGALT00000037849_SGF29_CHICK	ENSGALT00000037851_ENSGALG00000023138	ENSGALT00000037852_ENSGALG00000023139	ENSGALT00000037858_NUPL2_CHICK	ENSGALT00000037860_COCH_CHICK	ENSGALT00000037861_ENSGALG00000023141	ENSGALT00000037870_ENSGALG00000023145	ENSGALT00000037871_CBX7	ENSGALT00000037872_G2E3_CHICK	ENSGALT00000037875_ENSGALG00000023147	ENSGALT00000037876_Q90W23_CHICK	ENSGALT00000037877_Q5F343_CHICK	ENSGALT00000037878_PLD5	ENSGALT00000037879_DPP10	ENSGALT00000037882_Q5ZJW3_CHICK	ENSGALT00000037884_ENSGALG00000023150	ENSGALT00000037885_ENSGALG00000023151	ENSGALT00000037887_ADSS	ENSGALT00000037888_NP311_CHICK	ENSGALT00000037890_ENSGALG00000023152	ENSGALT00000037891_ENSGALG00000023153	ENSGALT00000037896_REEP5	ENSGALT00000037897_CO041_CHICK	ENSGALT00000037898_LOC422643	ENSGALT00000037900_ENSGALG00000023156	ENSGALT00000037901_ACBP_CHICK	ENSGALT00000037903_PUR8_CHICK	ENSGALT00000037905_ENSGALG00000023158	ENSGALT00000037907_Q5ZMQ6_CHICK	ENSGALT00000037908_ENSGALG00000023159	ENSGALT00000037910_ENSGALG00000023160	ENSGALT00000037911_ENSGALG00000010635	ENSGALT00000037912_CHSY3	ENSGALT00000037914_ENSGALG00000023162	ENSGALT00000037915_Q5ZI41_CHICK	ENSGALT00000037916_LYRM7	ENSGALT00000037917_ANKRD56	ENSGALT00000037918_ENSGALG00000023165	ENSGALT00000037920_FMN_CHICK	ENSGALT00000037921_ENSGALG00000023166	ENSGALT00000037924_ENSGALG00000023170	ENSGALT00000037928_ENSGALG00000023172	ENSGALT00000037930_SPAST_CHICK	ENSGALT00000037937_ENSGALG00000023173	ENSGALT00000037940_Q90WY8_CHICK	ENSGALT00000037941_MFHAS1	ENSGALT00000037944_Q8UVD1_CHICK	ENSGALT00000037949_ENSGALG00000023175	ENSGALT00000037950_SPINZ_CHICK	ENSGALT00000037952_ENSGALG00000023176	ENSGALT00000037956_Q5ZKZ5_CHICK	ENSGALT00000037957_ENSGALG00000023180	ENSGALT00000037966_CRIM1_CHICK	ENSGALT00000037968_Q5ZIV9_CHICK	ENSGALT00000037969_ENSGALG00000023183	ENSGALT00000037970_FEZ2	ENSGALT00000037973_ENSGALG00000023184	ENSGALT00000037975_Q9I8D4_CHICK	ENSGALT00000037980_XRCC6_CHICK	ENSGALT00000037983_ENSGALG00000023185	ENSGALT00000037985_ENSGALG00000023186	ENSGALT00000037986_Q5ZII7_CHICK	ENSGALT00000037989_ENSGALG00000023187	ENSGALT00000037994_Q9PS92_CHICK	ENSGALT00000037995_ENSGALG00000023188	ENSGALT00000037997_LOC420579	ENSGALT00000037998_TBX5_CHICK	ENSGALT00000038004_HPSE_CHICK	ENSGALT00000038005_Q6DV99_CHICK	ENSGALT00000038007_ENSGALG00000023192	ENSGALT00000038008_LOC417978	ENSGALT00000038009_ENSGALG00000023194	ENSGALT00000038012_ENSGALG00000023196	ENSGALT00000038013_LOC772117	ENSGALT00000038015_ENSGALG00000023198	ENSGALT00000038018_TSN_CHICK	ENSGALT00000038020_Q5QRU6_CHICK	ENSGALT00000038023_PON2_CHICK	ENSGALT00000038027_Q59AB0_CHICK	ENSGALT00000038028_ENSGALG00000023201	ENSGALT00000038030_ENSGALG00000023202	ENSGALT00000038031_ENSGALG00000023203	ENSGALT00000038032_ENSGALG00000023204	ENSGALT00000038033_ENSGALG00000023205	ENSGALT00000038034_EPB41L5	ENSGALT00000038037_K1467_CHICK	ENSGALT00000038039_JUN_CHICK	ENSGALT00000038040_MYSM1_CHICK	ENSGALT00000038041_THOC5_CHICK	ENSGALT00000038043_ENSGALG00000023206	ENSGALT00000038049_H2B1_CHICK	ENSGALT00000038051_H2B5_CHICK	ENSGALT00000038056_H2A4_CHICK	ENSGALT00000038063_H2A4_CHICK	ENSGALT00000038069_H2B1_CHICK	ENSGALT00000038076_H2A4_CHICK	ENSGALT00000038081_H4_CHICK	ENSGALT00000038086_H32_CHICK	ENSGALT00000038093_ENSGALG00000023223	ENSGALT00000038095_H2AJ_CHICK	ENSGALT00000038099_ENSGALG00000023226	ENSGALT00000038102_H32_CHICK	ENSGALT00000038104_H2B8_CHICK	ENSGALT00000038110_H4_CHICK	ENSGALT00000038112_CC132_CHICK	ENSGALT00000038116_H2B1_CHICK	ENSGALT00000038118_ENSGALG00000023234	ENSGALT00000038124_LOC417944	ENSGALT00000038129_Q9PT87_CHICK	ENSGALT00000038133_ENSGALG00000023236	ENSGALT00000038134_ENSGALG00000020932	ENSGALT00000038135_RCCD1	ENSGALT00000038137_ENSGALG00000023238	ENSGALT00000038138_Q802E3_CHICK	ENSGALT00000038140_OSTF1_CHICK	ENSGALT00000038143_ENSGALG00000023239	ENSGALT00000038144_ENSGALG00000023240	ENSGALT00000038145_LOC421441	ENSGALT00000038146_SSBP3_CHICK	ENSGALT00000038147_HS90B_CHICK	ENSGALT00000038148_Q5ZMK1_CHICK	ENSGALT00000038149_LOC423247	ENSGALT00000038153_LOC420552	ENSGALT00000038155_RL37A_CHICK	ENSGALT00000038156_ENSGALG00000023245	ENSGALT00000038159_IBP2_CHICK	ENSGALT00000038161_ENSGALG00000023247	ENSGALT00000038164_Q60FB2_CHICK	ENSGALT00000038165_ENSGALG00000023248	ENSGALT00000038166_ENSGALG00000023249	ENSGALT00000038168_ENSGALG00000023252	ENSGALT00000038169_ENSGALG00000023251	ENSGALT00000038173_ENSGALG00000023254	ENSGALT00000038174_Q5ZLQ3_CHICK	ENSGALT00000038175_ENSGALG00000023255	ENSGALT00000038176_RNF8	ENSGALT00000038177_LOC424219	ENSGALT00000038182_ENSGALG00000023258	ENSGALT00000038185_ENSGALG00000023259	ENSGALT00000038186_WDR76	ENSGALT00000038188_FRMD5	ENSGALT00000038191_ENSGALG00000023261	ENSGALT00000038192_VILI_CHICK	ENSGALT00000038193_LOC770483	ENSGALT00000038194_Q98TV2_CHICK	ENSGALT00000038195_TMEM2	ENSGALT00000038201_HAND2_CHICK	ENSGALT00000038205_Q8JHU2_CHICK	ENSGALT00000038210_SMC5_CHICK	ENSGALT00000038213_ENSGALG00000023264	ENSGALT00000038221_O93437_CHICK	ENSGALT00000038223_LOC424644	ENSGALT00000038224_ENSGALG00000023265	ENSGALT00000038225_PIB5PA	ENSGALT00000038226_Q9I8J4_CHICK	ENSGALT00000038227_ENSGALG00000023267	ENSGALT00000038230_APAF1	ENSGALT00000038232_Q4JK38_CHICK	ENSGALT00000038235_Q90Z21_CHICK	ENSGALT00000038239_Q9PVT4_CHICK	ENSGALT00000038240_Q9PVT4_CHICK	ENSGALT00000038243_LOC416993	ENSGALT00000038244_ENSGALG00000023268	ENSGALT00000038249_NRAM1_CHICK	ENSGALT00000038250_ENSGALG00000023270	ENSGALT00000038251_ENSGALG00000023272	ENSGALT00000038257_VSIG10	ENSGALT00000038264_Q5F3K7_CHICK	ENSGALT00000038265_ENSGALG00000023274	ENSGALT00000038267_ENSGALG00000023275	ENSGALT00000038269_SLC4A1AP	ENSGALT00000038270_Q5ZHZ8_CHICK	ENSGALT00000038271_ENSGALG00000011333	ENSGALT00000038272_ABCB6	ENSGALT00000038275_ENSGALG00000023276	ENSGALT00000038276_FEM1B	ENSGALT00000038277_ENSGALG00000023278	ENSGALT00000038278_CCDC60	ENSGALT00000038279_CCDC60	ENSGALT00000038280_ENSGALG00000023279	ENSGALT00000038282_ENSGALG00000023280	ENSGALT00000038283_RSU1	ENSGALT00000038285_ENSGALG00000023281	ENSGALT00000038286_ENSGALG00000023282	ENSGALT00000038287_ENSGALG00000023283	ENSGALT00000038288_ENSGALG00000023284	ENSGALT00000038290_ENSGALG00000023285	ENSGALT00000038294_ENSGALG00000023286	ENSGALT00000038297_CALM_CHICK	ENSGALT00000038298_ENSGALG00000023287	ENSGALT00000038299_ENSGALG00000023288	ENSGALT00000038300_SH3G2_CHICK	ENSGALT00000038301_Q5ZMP8_CHICK	ENSGALT00000038303_ENSGALG00000023289	ENSGALT00000038310_ENSGALG00000023290	ENSGALT00000038312_LOC429101	ENSGALT00000038313_ENSGALG00000023292	ENSGALT00000038314_FOXE3	ENSGALT00000038315_Q5ZII1_CHICK	ENSGALT00000038318_TBA5_CHICK	ENSGALT00000038319_ENSGALG00000023295	ENSGALT00000038323_Q7T1C4_CHICK	ENSGALT00000038324_ENSGALG00000023297	ENSGALT00000038325_ENSGALG00000023298	ENSGALT00000038326_ENSGALG00000023299	ENSGALT00000038327_Q6R746_CHICK	ENSGALT00000038329_Q4LDF5_CHICK	ENSGALT00000038330_ENSGALG00000023300	ENSGALT00000038331_C9orf150	ENSGALT00000038332_TYRP1_CHICK	ENSGALT00000038334_ENSGALG00000023302	ENSGALT00000038338_C2orf34	ENSGALT00000038339_ENSGALG00000023304	ENSGALT00000038342_ENSGALG00000023305	ENSGALT00000038343_ENSGALG00000023306	ENSGALT00000038346_ENSGALG00000023307	ENSGALT00000038347_LOC429098	ENSGALT00000038349_LOC769277	ENSGALT00000038352_LOC420510	ENSGALT00000038353_ENSGALG00000023312	ENSGALT00000038354_RAD54_CHICK	ENSGALT00000038355_ENSGALG00000023313	ENSGALT00000038358_HNF1A_CHICK	ENSGALT00000038359_SLC25A10	ENSGALT00000038360_ENSGALG00000023315	ENSGALT00000038361_ENSGALG00000023316	ENSGALT00000038365_ENSGALG00000023317	ENSGALT00000038366_ENSGALG00000023318	ENSGALT00000038367_MLANA	ENSGALT00000038373_PIGY	ENSGALT00000038375_LOC771492	ENSGALT00000038376_LOC770771	ENSGALT00000038382_JAK2_CHICK	ENSGALT00000038389_ENSGALG00000023322	ENSGALT00000038394_ENSGALG00000023323	ENSGALT00000038395_ENSGALG00000023324	ENSGALT00000038396_ENSGALG00000023325	ENSGALT00000038398_ENSGALG00000023326	ENSGALT00000038402_ENSGALG00000023327	ENSGALT00000038403_ACSS3	ENSGALT00000038407_ENSGALG00000023328	ENSGALT00000038408_ENSGALG00000023329	ENSGALT00000038409_PURG	ENSGALT00000038410_TBCC	ENSGALT00000038411_ENSGALG00000023331	ENSGALT00000038412_LOC771622	ENSGALT00000038413_ENSGALG00000023333	ENSGALT00000038414_LOC769261	ENSGALT00000038418_VLDLR_CHICK	ENSGALT00000038419_Q5ZLX7_CHICK	ENSGALT00000038429_Q5ZLX0_CHICK	ENSGALT00000038431_ENSGALG00000023336	ENSGALT00000038433_CBX2	ENSGALT00000038434_CBX4	ENSGALT00000038435_ENSGALG00000023340	ENSGALT00000038438_SGSH	ENSGALT00000038441_SLC26A11	ENSGALT00000038443_ENSGALG00000023341	ENSGALT00000038444_Q5ZIG8_CHICK	ENSGALT00000038445_ENSGALG00000023342	ENSGALT00000038448_ENSGALG00000023343	ENSGALT00000038450_DOCK8	ENSGALT00000038452_ENSGALG00000023347	ENSGALT00000038453_ENSGALG00000023345	ENSGALT00000038455_ENSGALG00000023346	ENSGALT00000038457_HPDL	ENSGALT00000038458_ENSGALG00000023349	ENSGALT00000038460_ENSGALG00000023351	ENSGALT00000038463_DDB2_CHICK	ENSGALT00000038464_Q8JHU1_CHICK	ENSGALT00000038468_ENSGALG00000023352	ENSGALT00000038469_LOC769670	ENSGALT00000038470_Q5ZJF2_CHICK	ENSGALT00000038471_D5LHI3_CHICK	ENSGALT00000038472_TMEM154	ENSGALT00000038474_BBS10	ENSGALT00000038475_RDH5	ENSGALT00000038476_ENSGALG00000023356	ENSGALT00000038477_C9orf71	ENSGALT00000038480_ENSGALG00000023358	ENSGALT00000038481_BTBD17	ENSGALT00000038482_LOC771466	ENSGALT00000038484_PTCD2	ENSGALT00000038485_ENSGALG00000023362	ENSGALT00000038489_SDK2_CHICK	ENSGALT00000038493_ENSGALG00000023363	ENSGALT00000038496_ITB1_CHICK	ENSGALT00000038498_Q6PKI7_CHICK	ENSGALT00000038499_CDC42EP4	ENSGALT00000038501_LOC769117	ENSGALT00000038503_Q5ZIT7_CHICK	ENSGALT00000038512_LOC415511	ENSGALT00000038513_SOX9_CHICK	ENSGALT00000038514_ENSGALG00000023366	ENSGALT00000038517_ENSGALG00000023367	ENSGALT00000038521_ENSGALG00000023368	ENSGALT00000038522_ENSGALG00000023369	ENSGALT00000038523_ENSGALG00000023371	ENSGALT00000038524_ENSGALG00000023372	ENSGALT00000038528_Q76CF0_CHICK	ENSGALT00000038529_Q659W9_CHICK	ENSGALT00000038533_LOC771944	ENSGALT00000038535_ENSGALG00000023373	ENSGALT00000038541_O13004_CHICK	ENSGALT00000038543_LOC416924	ENSGALT00000038544_LOC416924	ENSGALT00000038547_LOC770458	ENSGALT00000038550_ENSGALG00000023376	ENSGALT00000038551_Q5F353_CHICK	ENSGALT00000038554_ENSGALG00000023377	ENSGALT00000038561_ENSGALG00000023378	ENSGALT00000038562_F2RL2	ENSGALT00000038563_ENSGALG00000007061	ENSGALT00000038564_ENSGALG00000023380	ENSGALT00000038566_Q5ZMR5_CHICK	ENSGALT00000038569_PGCA_CHICK	ENSGALT00000038570_LOC428735	ENSGALT00000038575_ENSGALG00000023381	ENSGALT00000038576_Q5F4D0_CHICK	ENSGALT00000038583_RAG1_CHICK	ENSGALT00000038584_Q5ZIY2_CHICK	ENSGALT00000038585_ENSGALG00000023384	ENSGALT00000038588_LDLRAD3	ENSGALT00000038589_ENSGALG00000023385	ENSGALT00000038592_Q5ZJX6_CHICK	ENSGALT00000038594_ENSGALG00000023386	ENSGALT00000038595_CRBA4_CHICK	ENSGALT00000038596_MKI67	ENSGALT00000038597_ENSGALG00000023388	ENSGALT00000038598_ENSGALG00000023389	ENSGALT00000038600_ENSGALG00000023390	ENSGALT00000038601_ENSGALG00000010438	ENSGALT00000038602_MKI67	ENSGALT00000038604_CRBB1_CHICK	ENSGALT00000038605_ENSGALG00000023392	ENSGALT00000038609_ENSGALG00000023393	ENSGALT00000038611_LOC426320	ENSGALT00000038612_ARSB	ENSGALT00000038613_ENSGALG00000023394	ENSGALT00000038620_API5_CHICK	ENSGALT00000038622_D3XFI0_CHICK	ENSGALT00000038623_Q5Y1E8_CHICK	ENSGALT00000038625_IFNG_CHICK	ENSGALT00000038626_ASPHD2	ENSGALT00000038631_ENSGALG00000023397	ENSGALT00000038633_GARL3_CHICK	ENSGALT00000038636_ENSGALG00000023398	ENSGALT00000038640_ENSGALG00000023399	ENSGALT00000038642_ENSGALG00000023400	ENSGALT00000038643_ZRANB1	ENSGALT00000038644_ENSGALG00000023403	ENSGALT00000038646_ENSGALG00000023402	ENSGALT00000038655_LOC417827	ENSGALT00000038657_NKX1.1	ENSGALT00000038659_Q5ZJ29_CHICK	ENSGALT00000038660_Q5F435_CHICK	ENSGALT00000038664_ENSGALG00000023408	ENSGALT00000038666_Q1PA18_CHICK	ENSGALT00000038667_ENSGALG00000023409	ENSGALT00000038668_ENSGALG00000023410	ENSGALT00000038670_CD180	ENSGALT00000038672_Q9DGP8_CHICK	ENSGALT00000038673_ENSGALG00000023413	ENSGALT00000038675_HMX2	ENSGALT00000038676_HMX3_CHICK	ENSGALT00000038677_ENSGALG00000023416	ENSGALT00000038680_ENSGALG00000023417	ENSGALT00000038682_Q9YGR4_CHICK	ENSGALT00000038684_Q5ZIV0_CHICK	ENSGALT00000038686_Q5ZMU5_CHICK	ENSGALT00000038689_HOXD10	ENSGALT00000038690_ENSGALG00000023418	ENSGALT00000038691_HXD4_CHICK	ENSGALT00000038692_HOXD3	ENSGALT00000038694_CUZD1	ENSGALT00000038695_ENSGALG00000023423	ENSGALT00000038697_LOC423942	ENSGALT00000038698_RL35_CHICK	ENSGALT00000038699_FGF3_CHICK	ENSGALT00000038701_ENSGALG00000007562	ENSGALT00000038702_ENSGALG00000023425	ENSGALT00000038704_ENSGALG00000023426	ENSGALT00000038706_Q5ZK53_CHICK	ENSGALT00000038708_ENSGALG00000023428	ENSGALT00000038715_HNRPA3	ENSGALT00000038716_RBM33	ENSGALT00000038717_Q2XP49_CHICK	ENSGALT00000038719_ENSGALG00000023429	ENSGALT00000038722_SHH_CHICK	ENSGALT00000038723_DHX38	ENSGALT00000038725_ENSGALG00000023431	ENSGALT00000038727_SPATA1	ENSGALT00000038728_ENSGALG00000023432	ENSGALT00000038732_FGFR2_CHICK	ENSGALT00000038733_ENSGALG00000023433	ENSGALT00000038736_ENSGALG00000023434	ENSGALT00000038745_LBR_CHICK	ENSGALT00000038746_HDC	ENSGALT00000038752_NQO1	ENSGALT00000038753_ENSGALG00000023438	ENSGALT00000038754_CRB2	ENSGALT00000038755_Q5ZLM7_CHICK	ENSGALT00000038757_O93263_CHICK	ENSGALT00000038758_Q5ZI85_CHICK	ENSGALT00000038760_DFNB59	ENSGALT00000038761_RTN4RL2	ENSGALT00000038764_Q90804_CHICK	ENSGALT00000038766_CJ119_CHICK	ENSGALT00000038768_CE043_CHICK	ENSGALT00000038770_Q3HLQ7_CHICK	ENSGALT00000038771_TRPM7	ENSGALT00000038776_DBX2_CHICK	ENSGALT00000038777_LOC770154	ENSGALT00000038781_O42096_CHICK	ENSGALT00000038782_O42096_CHICK	ENSGALT00000038784_ENSGALG00000023445	ENSGALT00000038785_ENSGALG00000023446	ENSGALT00000038786_VPS4A	ENSGALT00000038787_NEL_CHICK	ENSGALT00000038788_Q8QFM2_CHICK	ENSGALT00000038789_NAF1	ENSGALT00000038790_ENSGALG00000023449	ENSGALT00000038791_ENSGALG00000023448	ENSGALT00000038793_ENSGALG00000023450	ENSGALT00000038799_Q5F3M5_CHICK	ENSGALT00000038802_ZNF385B	ENSGALT00000038803_LOC769822	ENSGALT00000038804_C9orf152	ENSGALT00000038808_MIXL1_CHICK	ENSGALT00000038809_ENSGALG00000023457	ENSGALT00000038812_Q02359_CHICK	ENSGALT00000038813_MC1R	ENSGALT00000038815_ENSGALG00000023460	ENSGALT00000038818_ENSGALG00000023461	ENSGALT00000038820_ENSGALG00000023462	ENSGALT00000038824_ENSGALG00000023463	ENSGALT00000038825_LOC417113	ENSGALT00000038826_IL31RA	ENSGALT00000038827_ENSGALG00000023465	ENSGALT00000038828_ENSGALG00000023466	ENSGALT00000038829_PARP1_CHICK	ENSGALT00000038830_Q9DGR8_CHICK	ENSGALT00000038831_ENSGALG00000023467	ENSGALT00000038832_LOC776399	ENSGALT00000038833_C16orf7	ENSGALT00000038841_Q90728_CHICK	ENSGALT00000038842_LOC770338	ENSGALT00000038844_UB2V1_CHICK	ENSGALT00000038845_ENSGALG00000023470	ENSGALT00000038847_ENSGALG00000023471	ENSGALT00000038848_LOC415852	ENSGALT00000038851_ENSGALG00000023473	ENSGALT00000038852_ENSGALG00000023474	ENSGALT00000038854_ENSGALG00000023475	ENSGALT00000038855_ENSGALG00000023476	ENSGALT00000038857_LOC775963	ENSGALT00000038860_DER_CHICK	ENSGALT00000038861_ENSGALG00000023478	ENSGALT00000038862_FBXO39	ENSGALT00000038868_ENSGALG00000023481	ENSGALT00000038873_ENSGALG00000023482	ENSGALT00000038874_ENSGALG00000023483	ENSGALT00000038878_TXNDC17	ENSGALT00000038882_Q8QGH0_CHICK	ENSGALT00000038886_FST_CHICK	ENSGALT00000038888_ENSGALG00000023485	ENSGALT00000038891_RPGP2_CHICK	ENSGALT00000038896_DUS1L	ENSGALT00000038897_LOC777582	ENSGALT00000038899_CG060_CHICK	ENSGALT00000038905_ENSGALG00000023486	ENSGALT00000038906_ENSGALG00000023487	ENSGALT00000038907_ISL1	ENSGALT00000038911_B3GALT4	ENSGALT00000038912_ENSGALG00000023488	ENSGALT00000038915_MORN2	ENSGALT00000038917_Q5ZKJ3_CHICK	ENSGALT00000038919_KCNT1_CHICK	ENSGALT00000038920_Q5ZL50_CHICK	ENSGALT00000038921_SLC22A13	ENSGALT00000038923_FAS_CHICK	ENSGALT00000038925_ENSGALG00000007795	ENSGALT00000038926_C1orf146	ENSGALT00000038930_SELT	ENSGALT00000038932_ENSGALG00000023491	ENSGALT00000038934_ENSGALG00000023492	ENSGALT00000038935_ENSGALG00000023493	ENSGALT00000038936_ENSGALG00000023494	ENSGALT00000038937_CAV1_CHICK	ENSGALT00000038938_Q789F0_CHICK	ENSGALT00000038939_ENSGALG00000020486	ENSGALT00000038940_Q5ZIS2_CHICK	ENSGALT00000038945_ENSGALG00000013825	ENSGALT00000038948_FAM194A	ENSGALT00000038949_Q8UVQ9_CHICK	ENSGALT00000038950_ENSGALG00000023496	ENSGALT00000038951_ENSGALG00000023497	ENSGALT00000038952_ENSGALG00000023499	ENSGALT00000038954_RL5_CHICK	ENSGALT00000038955_ENSGALG00000023500	ENSGALT00000038957_MYD88	ENSGALT00000038958_ENSGALG00000023501	ENSGALT00000038959_CSNK1D	ENSGALT00000038960_HMCS1_CHICK	ENSGALT00000038963_ENSGALG00000023502	ENSGALT00000038969_IF4A3_CHICK	ENSGALT00000038970_CCDC152	ENSGALT00000038978_ENSGALG00000023504	ENSGALT00000038982_PCKGC_CHICK	ENSGALT00000038983_ENSGALG00000023505	ENSGALT00000038984_ENSGALG00000023506	ENSGALT00000038989_ENSGALG00000023508	ENSGALT00000038990_Q5F466_CHICK	ENSGALT00000038996_ENSGALG00000023509	ENSGALT00000038999_ERP29_CHICK	ENSGALT00000039001_ENSGALG00000023511	ENSGALT00000039005_CP19A_CHICK	ENSGALT00000039008_ENSGALG00000020920	ENSGALT00000039010_ENSGALG00000023512	ENSGALT00000039012_RASH_CHICK	ENSGALT00000039013_ENSGALG00000023513	ENSGALT00000039015_ENSGALG00000023514	ENSGALT00000039016_LOC771455	ENSGALT00000039018_PHRF1	ENSGALT00000039021_AGPAT2	ENSGALT00000039026_FOXL1	ENSGALT00000039027_KIAA0649	ENSGALT00000039031_Q5ZIQ8_CHICK	ENSGALT00000039032_Q5ZL09_CHICK	ENSGALT00000039034_Q90689_CHICK	ENSGALT00000039038_ENSGALG00000023519	ENSGALT00000039039_ENSGALG00000023520	ENSGALT00000039041_Q91360_CHICK	ENSGALT00000039042_UBP10_CHICK	ENSGALT00000039044_ENSGALG00000023522	ENSGALT00000039046_ENSGALG00000023523	ENSGALT00000039047_KLF7	ENSGALT00000039049_VEZF1	ENSGALT00000039050_PGRC1_CHICK	ENSGALT00000039054_LOC777523	ENSGALT00000039058_ENSGALG00000023525	ENSGALT00000039059_C20orf174	ENSGALT00000039060_Q3MU75_CHICK	ENSGALT00000039061_ENSGALG00000023527	ENSGALT00000039067_ENSGALG00000023529	ENSGALT00000039068_NACAD	ENSGALT00000039069_Q5F3T4_CHICK	ENSGALT00000039071_ENSGALG00000023530	ENSGALT00000039073_Q5ZHV0_CHICK	ENSGALT00000039074_ENSGALG00000023531	ENSGALT00000039075_O42124_CHICK	ENSGALT00000039077_CNN3	ENSGALT00000039080_Q5ZIX6_CHICK	ENSGALT00000039083_ENSGALG00000023532	ENSGALT00000039087_ENSGALG00000023533	ENSGALT00000039090_O73607_CHICK	ENSGALT00000039093_MLF1	ENSGALT00000039099_MK06_CHICK	ENSGALT00000039101_ENSGALG00000023535	ENSGALT00000039106_HVCN1_CHICK	ENSGALT00000039109_ENSGALG00000023537	ENSGALT00000039110_ENSGALG00000023538	ENSGALT00000039112_Q5ZMH0_CHICK	ENSGALT00000039113_OCX32_CHICK	ENSGALT00000039114_Q5ZKE1_CHICK	ENSGALT00000039115_Q70YQ8_CHICK	ENSGALT00000039116_ENSGALG00000023540	ENSGALT00000039121_SPHK1	ENSGALT00000039123_PPBT_CHICK	ENSGALT00000039125_AATF_CHICK	ENSGALT00000039126_Q8UVF8_CHICK	ENSGALT00000039127_Q90658_CHICK	ENSGALT00000039128_Q58HZ9_CHICK	ENSGALT00000039130_ENSGALG00000023543	ENSGALT00000039131_ENSGALG00000023544	ENSGALT00000039132_ENSGALG00000023545	ENSGALT00000039134_Q5QIE2_CHICK	ENSGALT00000039136_C20orf67	ENSGALT00000039140_ENSGALG00000023546	ENSGALT00000039148_ENSGALG00000023549	ENSGALT00000039149_ENSGALG00000023550	ENSGALT00000039152_ENSGALG00000023552	ENSGALT00000039153_WNT9A_CHICK	ENSGALT00000039154_LOC426997	ENSGALT00000039162_ENSGALG00000023553	ENSGALT00000039163_PIGW	ENSGALT00000039166_Q5ZMA0_CHICK	ENSGALT00000039167_ENSGALG00000023555	ENSGALT00000039169_ENSGALG00000023556	ENSGALT00000039170_ENSGALG00000023557	ENSGALT00000039173_LOC417151	ENSGALT00000039175_TEX9	ENSGALT00000039176_LOC769732	ENSGALT00000039178_ENSGALG00000023559	ENSGALT00000039180_CAD11_CHICK	ENSGALT00000039181_ENSGALG00000023563	ENSGALT00000039182_ENSGALG00000023564	ENSGALT00000039183_SNX21	ENSGALT00000039185_YBOX1_CHICK	ENSGALT00000039187_ENSGALG00000023568	ENSGALT00000039188_Q5ZKZ2_CHICK	ENSGALT00000039189_ENSGALG0000002356
[truncated: 14,597,990 more chars]
