# Supplementary material for: The genetic regulation of size variation in the transcriptome of the cerebrum in the chicken and its role in domestication and brain size evolution
Source: BMC Genomics. 2020 Jul 29;21:518. doi: 10.1186/s12864-020-06908-0 (PMC7392834; doi:10.1186/s12864-020-06908-0)
Supplement: Supplementary file 9 — Additional file 9. Genotypes. [file 12864_2020_6908_MOESM9_ESM.txt]

id	rbl449	X1_366532	X1_406616	Gg_rs14080307	Gg_rs15186966	RBL4976	Gg_rs14788524	Gg_rs13826119	chr1.9295570	Gg_rs14796935	X1_11301086	Gg_rs13832402	Gg_rs14793763	Gg_rs15194859	Gg_rs13828303	Gg_rs13799051	Gg_rs14798199	X1_24012566	Gg_rs14799859	X1_27115232	hrm_chr1.29Mb	Gg_rs14803977	X1_30454963	X1_30756049	chr1_31000000	X32_1	X33_2	X35.5Mb	X36.15Mb	X36_3	X36_45	X1_36652477	X36_9	X1_37164711	Gg_rs14810568	Gg_rs13751607	Gg_rs15237483	Gg_rs14812388	Gg_rs15239304	Gg_rs14814753	Gg_rs14815974	Gg_rs13858621	Gg_rs14818658	Calle_cGLA1	Gg_rs14820832	Gg_rs13863502	rbl1791	Gg_rs13652874	Gg_rs14825458
NA	1	1	1	1	1	1	1	1	1	1	1	1	1	1	1	1	1	1	1	1	1	1	1	1	1	1	1	1	1	1	1	1	1	1	1	1	1	1	1	1	1	1	1	1	1	1	1	1	1
NA	50.3844	50.3844001	217.3504329	234.4065987	239.6624871	241.8148179	242.966651	249.8970717	254.9221374	254.9221375	254.9221376	269.610036	281.9397456	296.7159804	329.9691478	339.4565355	352.8480663	372.2494366	390.9281354	416.0699449	442.4311478	442.5625948	445.0465373	445.0465374	445.0465378	503.2561226	575.6683934	614.7117896	702.9956485	705.0298251	706.8996555	716.7732574	720.9639756	747.9420243	748.2345348	760.1159598	760.1159599	763.1504662	763.3236727	783.914285	789.2157854	801.6438485	844.1438745	884.1338672	891.1423646	899.2466754	934.1685048	963.7536195	970.310389
34409	H	-	B	B	B	B	B	B	C	B	C	H	H	H	A	A	A	-	A	-	H	C	-	-	H	-	-	-	-	-	-	A	-	A	A	A	A	A	A	H	H	H	-	A	A	A	A	H	H
34411	H	-	-	H	H	H	H	H	-	H	-	A	A	A	-	A	A	-	H	-	H	C	-	-	H	A	H	A	H	H	H	-	H	H	H	H	H	H	H	H	H	H	-	-	A	A	A	-	H
34417	H	-	C	H	H	H	H	H	-	H	-	A	A	A	A	A	A	-	H	-	H	C	-	-	H	B	H	A	-	H	H	H	A	A	A	A	A	A	A	H	H	H	C	H	H	H	A	A	A
34419	-	-	-	-	-	-	-	-	-	-	-	-	-	-	-	-	-	-	-	-	H	-	-	-	H	-	-	-	-	-	-	-	-	-	-	-	-	-	-	-	-	-	-	-	-	-	-	-	-
34425	H	-	B	B	B	B	B	B	B	B	B	B	B	H	-	H	H	B	B	-	H	-	C	-	H	A	H	A	A	A	A	-	A	A	A	A	A	A	A	A	A	A	C	H	H	H	H	B	B
34426	H	-	B	B	H	H	H	H	C	H	C	H	H	H	A	A	A	-	B	B	B	B	-	-	B	A	B	H	H	H	H	H	B	B	B	B	B	B	B	B	B	B	C	H	A	H	H	H	H
34430	B	-	-	A	A	A	A	A	-	A	-	A	H	H	A	A	A	-	B	B	H	C	-	-	H	A	B	H	H	H	H	H	H	B	B	B	B	B	B	B	B	H	C	H	H	H	B	B	B
34432	H	-	C	H	H	H	H	H	-	H	-	H	B	B	H	H	H	C	B	C	H	C	-	-	-	-	-	-	-	-	-	H	-	B	B	B	B	B	B	H	B	B	C	A	A	A	H	B	H
34433	B	-	B	B	B	B	B	B	B	B	B	B	B	B	-	B	B	C	H	-	A	-	-	-	A	A	H	A	H	H	H	H	H	H	H	H	H	H	H	A	A	A	C	A	A	A	A	H	H
34438	B	-	-	H	H	H	H	A	-	A	-	A	A	A	A	A	H	C	H	-	A	-	-	-	A	H	A	A	H	H	H	H	H	H	H	B	B	B	B	B	H	H	B	B	-	B	H	B	H
34441	B	-	-	H	H	H	H	H	-	H	-	B	B	H	H	H	H	C	H	-	H	C	-	-	H	H	A	H	H	H	H	H	-	B	B	B	B	B	B	B	B	H	-	H	H	H	H	H	H
34443	H	D	-	A	A	A	A	A	-	A	-	H	H	H	-	B	B	C	B	C	B	B	C	-	B	H	A	A	H	H	H	A	A	H	H	A	A	A	A	A	A	A	-	A	A	A	B	B	B
34445	B	-	-	H	H	H	H	A	-	A	-	A	A	A	-	A	H	C	H	-	A	-	-	-	A	H	H	H	H	H	H	H	H	H	H	B	B	B	B	B	B	B	B	H	A	H	H	H	H
34448	B	-	-	B	-	B	B	A	-	A	-	A	H	H	A	A	H	C	B	C	B	B	C	-	B	A	B	H	B	B	B	B	B	H	H	H	H	H	H	H	H	H	C	A	A	A	A	A	H
34615	H	-	C	H	H	H	H	H	-	H	-	H	H	H	H	H	H	C	B	-	B	B	B	C	B	A	B	H	A	A	A	A	A	H	H	H	H	H	H	H	H	A	-	H	H	H	H	H	B
34625	H	-	B	B	B	B	B	H	C	H	C	B	B	B	B	B	B	-	H	-	H	C	-	-	H	H	A	A	A	A	A	A	A	A	A	A	A	A	A	H	H	A	-	A	A	A	A	H	H
34628	B	-	C	H	H	H	H	B	B	B	B	B	B	B	B	B	H	-	A	C	H	C	-	-	H	A	H	H	A	A	-	A	A	H	H	H	H	H	H	H	A	A	-	A	A	A	H	B	B
34629	H	-	-	A	A	A	A	A	-	A	-	A	B	B	-	A	A	-	B	B	A	-	-	-	A	H	B	A	B	-	-	-	B	B	B	B	B	B	B	H	H	H	C	A	A	A	H	B	B
34631	H	-	-	H	-	H	H	H	-	H	-	H	H	A	A	A	A	-	H	-	H	C	-	-	H	A	A	A	A	A	A	A	A	A	A	A	A	A	A	A	A	A	-	A	A	A	A	A	A
34638	H	-	B	B	-	B	B	B	C	B	C	B	B	H	B	B	B	B	H	-	H	C	-	-	H	A	A	A	-	H	H	A	A	H	H	H	H	H	H	H	H	H	B	H	A	H	H	H	A
34649	H	-	-	A	A	A	A	A	-	A	-	A	-	H	H	H	H	C	B	B	H	C	-	-	H	H	H	A	B	B	B	H	B	B	B	B	B	B	B	H	H	H	B	H	H	H	H	B	B
34653	B	-	C	H	H	H	H	H	C	H	C	H	A	A	H	B	B	C	B	-	B	B	C	-	B	H	A	A	H	H	H	A	A	H	H	H	H	H	H	B	B	B	C	H	H	H	B	H	H
34654	A	-	C	B	H	H	H	H	-	H	-	H	H	H	H	H	H	C	H	-	B	-	-	-	A	H	A	A	-	-	-	A	A	H	H	H	H	H	H	H	H	H	C	A	A	H	B	H	H
34658	H	-	B	B	B	B	B	B	C	B	C	H	H	H	H	B	H	-	H	C	B	B	C	-	B	B	B	H	B	B	H	H	H	H	H	H	H	H	H	A	A	A	-	A	A	A	A	A	A
34706	A	-	C	A	A	A	A	A	-	A	-	A	A	A	A	A	A	-	A	-	A	-	-	-	A	A	A	A	A	A	A	A	A	A	A	H	H	H	H	H	H	H	-	H	H	H	H	H	H
34708	H	-	C	H	H	H	H	H	C	H	C	H	H	H	B	B	H	C	H	B	B	B	-	-	B	B	H	H	H	H	H	A	A	B	B	H	H	H	H	H	H	A	-	A	A	A	H	H	H
34711	A	-	C	B	B	B	B	B	C	B	C	B	B	B	B	B	B	B	B	-	H	-	C	-	H	H	-	H	H	H	H	H	H	H	H	H	H	H	H	A	A	A	-	A	A	A	H	A	A
34713	A	-	B	B	B	B	B	B	B	B	B	B	B	B	-	B	B	B	B	-	H	-	C	-	H	H	H	H	H	H	H	H	H	H	H	B	B	-	B	H	H	H	C	H	A	H	H	H	H
34715	A	-	C	H	H	H	H	H	C	H	C	H	B	B	B	B	H	-	H	C	B	B	C	-	B	H?	B	H	-	-	-	H	H	B	B	H	H	H	H	A	A	A	C	A	A	A	A	H	H
34716	A	-	B	B	B	B	B	B	B	B	B	B	B	B	-	B	H	C	H	C	H	-	-	-	H	A	H	A	H	H	H	H	H	H	H	H	H	H	H	A	A	A	C	A	A	A	A	H	H
34719	A	-	B	B	B	B	B	B	B	B	-	B	B	B	B	B	H	C	H	C	B	B	-	-	B	A	B	B	A	A	A	A	A	B	B	H	H	H	H	H	H	A	-	H	H	H	H	H	H
34720	H	-	-	A	A	A	A	A	-	A	-	A	H	H	A	A	A	C	B	C	B	B	C	-	B	H	B	B	H	H	H	H	H	H	H	H	H	H	H	H	H	H	-	A	A	A	B	B	B
34724	H	-	C	H	H	H	H	H	C	H	C	B	B	B	B	H	H	C	H	-	H	-	C	-	H	H	B	H	H	H	H	H	H	H	H	H	H	H	H	H	A	A	C	H	A	A	H	H	H
34727	H	-	-	B	B	B	B	B	-	B	-	B	B	B	B	B	B	B	H	-	H	C	-	C	H	H	-	H	A	A	A	-	A	H	H	H	H	H	H	H	H	A	-	H	H	H	H	H	H
34728	H	-	-	H	H	H	H	H	-	H	-	B	B	B	-	B	B	B	H	-	-	C	-	C	-	H	H	H	-	A	-	-	-	H	H	H	H	H	H	H	H	A	-	H	H	H	H	A	A
34729	H	-	C	H	H	H	H	H	C	H	C	B	B	B	H	H	H	-	B	-	H	B	C	-	-	A	H	A	-	-	-	H	-	H	H	H	H	H	H	H	H	H	-	A	A	A	H	H	H
34730	B	-	B	B	-	B	B	B	B	B	B	B	B	B	H	H	A	-	H	C	H	C	-	-	H	H	H	B	H	H	H	H	H	B	B	B	B	B	B	B	B	H	-	A	A	A	A	A	A
34731	B	-	B	B	-	B	B	B	B	B	B	B	B	B	H	H	A	-	H	B	H	C	-	-	H	A	A	H	A	A	A	A	A	A	A	A	A	A	A	A	H	H	-	A	A	A	A	A	A
34734	B	-	C	H	A	A	A	A	-	A	-	A	A	H	A	A	A	-	A	-	H	C	C	-	H	H	H	H	B	B	B	B	B	B	B	B	B	B	B	B	B	B	C	H	A	H	H	H	B
34737	H	-	-	A	A	A	A	A	-	A	-	H	B	B	H	H	H	C	H	-	H	-	C	-	H	H	H	H	H	H	H	H	H	H	H	H	H	H	H	H	A	A	-	A	A	A	B	B	B
34738	A	-	C	B	B	B	B	B	B	B	B	B	B	B	B	B	H	C	H	C	H	-	-	-	A	H	A	A	-	A	A	A	A	A	A	B	B	B	B	B	H	A	-	H	H	H	H	H	H
34744	H	-	C	H	H	H	H	H	C	H	C	H	B	B	B	B	H	C	H	C	H	C	-	-	-	A	B	B	-	-	-	H	B	B	B	H	H	H	H	A	A	A	C	A	A	A	A	H	H
34747	H	-	C	H	H	H	H	H	C	H	C	B	B	H	H	H	H	C	H	-	H	C	C	C	H	A	H	B	A	A	A	A	A	H	H	H	H	H	H	H	H	H	C	H	H	H	H	H	H
34752	A	-	B	B	-	B	B	B	B	B	B	B	B	B	B	B	B	B	B	-	B	C	C	-	B	B	H	H	B	B	B	H	H	B	B	B	B	B	B	H	H	H	C	H	H	H	H	H	H
34755	B	-	-	B	B	B	B	B	C	B	C	B	B	B	B	B	B	B	B	-	H	C	C	-	H	H	A	H	A	A	A	A	A	H	H	B	B	B	B	B	B	H	-	H	H	H	B	B	B
34756	A	D	-	A	A	A	A	A	-	A	-	H	B	B	H	H	H	C	B	C	B	C	C	-	B	B	-	B	H	H	H	H	H	H	H	H	H	H	H	H	A	A	C	H	A	A	H	H	H
34759	H	-	C	H	H	H	H	H	C	H	C	H	H	H	-	B	H	C	H	B	H	C	-	-	H	H	H	A	H	H	H	H	H	H	H	H	H	H	H	H	H	H	C	H	H	H	H	H	H
34760	H	-	-	A	A	A	A	A	-	A	-	A	H	H	A	A	A	-	H	C	A	-	-	-	A	A	H	A	H	H	H	H	H	H	H	H	H	H	H	A	A	A	-	H	H	H	B	B	B
34764	H	-	C	B	B	B	B	B	B	B	B	B	B	B	B	B	B	B	B	-	B	B	C	-	B	B	H	A	B	B	B	H	H	B	B	B	B	B	B	B	H	H	C	B	B	B	B	H	H
34765	-	-	-	B	B	B	B	B	B	B	B	B	B	B	B	B	B	B	B	-	B	B	C	-	B	B	H	A	-	-	-	H	H	H	H	B	B	B	B	B	H	A	-	B	B	B	B	H	H
34766	B	-	C	B	B	B	B	B	B	B	B	B	B	B	B	B	B	B	B	-	B	B	C	-	B	B	H	A	B	B	B	-	H	B	B	B	B	B	B	B	H	H	C	B	B	B	B	B	B
34768	H	-	C	B	B	B	B	B	B	B	B	B	H	A	H	B	H	C	H	C	B	B	-	-	B	A	H	H	A	A	A	A	A	H	H	H	H	H	H	H	H	A	-	H	H	H	H	H	H
34780	H	-	-	A	A	A	A	A	-	A	-	H	B	B	H	H	H	C	B	C	B	C	C	-	B	B	-	B	H	H	H	H	H	H	H	H	H	H	H	H	H	H	-	A	A	A	B	B	B
34783	A	-	-	A	A	A	A	A	-	A	-	A	H	A	A	H	H	C	H	-	A	-	-	-	A	H	-	H	H	H	H	H	H	H	H	B	B	B	B	B	B	B	C	H	A	H	H	H	H
34784	B	-	B	B	B	B	B	B	B	B	B	B	B	B	-	H	H	-	B	C	B	B	-	-	B	H	H	A	H	H	H	-	H	H	H	H	H	H	H	H	H	H	-	-	A	A	A	A	A
34785	H	-	C	B	B	B	B	B	C	B	C	B	B	B	-	B	B	B	H	-	H	C	C	C	H	A	H	H	A	A	A	-	A	H	H	H	H	H	H	H	H	A	-	H	H	H	H	H	H
34786	B	-	-	H	H	H	B	A	-	A	-	A	A	A	A	A	H	C	H	-	H	C	C	-	H	A	-	A	A	A	A	A	A	A	A	H	H	H	H	H	H	H	C	H	A	H	H	H	A
34787	B	-	B	A	A	A	A	A	C	H	C	H	H	H	-	H	H	-	H	-	B	B	B	-	B	A	H	A	H	H	A	-	A	A	A	A	A	A	A	H	A	A	-	H	H	H	H	H	H
34795	B	-	B	H	H	H	H	H	C	H	C	H	H	H	B	B	B	C	B	-	H	C	C	-	H	A	A	H	A	A	A	A	A	H	H	B	B	B	B	B	B	H	-	A	A	A	B	H	H
[truncated: 599 more columns]
