# Supplementary material for: The genetic regulation of size variation in the transcriptome of the cerebrum in the chicken and its role in domestication and brain size evolution
Source: BMC Genomics. 2020 Jul 29;21:518. doi: 10.1186/s12864-020-06908-0 (PMC7392834; doi:10.1186/s12864-020-06908-0)
Supplement: Supplementary file 10 — Additional file 10. Phenotypes. [file 12864_2020_6908_MOESM10_ESM.txt]

id	sex	sex_explained	batch	body_weight_day212	weight_cerebrum	relative_weight_cerebrum	relative_weight_optic_lobe
34409	0	female	6	908	1.4923	0.68947514322676	0.158796895213454
34411	0	female	6	1162	1.6008	0.676871035940803	0.162325581395349
34417	1	male	6	1719	1.7175	0.67936394921087	0.143032316759622
34419	0	female	6	1197	1.3537	0.668361805075541	0.168016194331984
34425	1	male	6	1425	1.4796	0.663051758906565	0.149899170961237
34426	1	male	6	1460	1.4706	0.67012987012987	0.159033948507633
34430	0	female	6	1352	1.6537	0.693840731727784	0.137744398758077
34432	1	male	6	1598	1.6563	0.67356649044327	0.146726311508743
34433	1	male	6	1205	1.3982	0.65800743564403	0.159254553155443
34438	1	male	6	1353	1.5732	0.661619984859955	0.156615358734965
34441	0	female	6	1193	1.3817	0.678334724336001	0.170209632284354
34443	1	male	6	1379	1.4514	0.654255319148936	0.157591056617382
34445	1	male	6	1671	1.5048	0.66023166023166	0.167251667251667
34448	1	male	6	1526	1.4484	0.648256724701249	0.180459204225037
34615	0	female	4	1074	1.4607	0.665254816231726	0.158172792275812
34625	1	male	4	1142	1.596	0.669912693082606	0.158075889858966
34628	0	female	4	782	1.423	0.734906780974023	0.174508082425244
34629	1	male	4	1629	1.5418	0.675102898677643	0.138409668097031
34631	0	female	4	860	1.4185	0.679293171152189	0.146920793027488
34638	1	male	4	1586	1.5753	0.681889013938187	0.149424292269068
34649	0	female	4	1293	1.2437	0.646581752014557	0.150298934234468
34653	0	female	4	1208	1.473	0.674666788805936	0.162231484450144
34654	1	male	4	1627	1.5046	0.666489479512735	0.165669988925803
34658	0	female	4	952	1.3889	0.681735630491337	0.160899229372208
34706	1	male	5	958	1.4358	0.668560253306016	0.159573477370088
34708	0	female	5	1235	1.399	0.66306460021802	0.1636570453576
34711	1	male	5	1495	1.4378	0.662641718130703	0.159000829569546
34713	0	female	5	1135	1.3509	0.656445891442733	0.166528985859371
34715	1	male	5	1208	1.4753	0.654990232640739	0.159873912271355
34716	0	female	5	938	1.3716	0.674269983285813	0.158637302133517
34719	1	male	5	1238	1.5411	0.709432398839939	0.10205772683331
34720	1	male	5	1437	1.5002	0.666222577493561	0.15942801314504
34724	0	female	5	1076	1.349	0.678571428571429	0.149597585513078
34727	0	female	5	710	1.3177	0.678806923552442	0.165928291778281
34728	0	female	5	719	1.2463	0.667005619480867	0.153385068236553
34729	0	female	5	995	1.4758	0.670970675153444	0.155853603091612
34730	0	female	5	1053	1.59	0.666918333962502	0.169162367350363
34731	0	female	5	823	1.2874	0.654732238213904	0.177897574123989
34734	0	female	5	1117	1.3859	0.666201990097582	0.164303225496323
34737	1	male	5	1425	1.5562	0.67248606369647	0.156821226394711
34738	0	female	5	968	1.4774	0.667510052862242	0.168526634437266
34744	0	female	5	684	1.3201	0.660545409056793	0.175231423567676
34747	1	male	5	1484	1.63	0.690619439030591	0.150199135666469
34752	0	female	5	1117	1.4628	0.679613454748188	0.158009663631295
34755	1	male	5	1408	1.5628	0.681225753018613	0.157142234427444
34756	1	male	5	1535	1.5914	0.656599414118909	0.1588067830177
34759	1	male	5	1454	1.5913	0.683518749194622	0.145955929728104
34760	1	male	5	1462	1.614	0.689596240119633	0.147660756248665
34764	0	female	5	1149	1.3726	0.659713544169951	0.164952417571854
34765	1	male	5	1460	1.5606	0.667122643525841	0.15974864275638
34766	1	male	5	1530	1.6849	0.685531776385385	0.146431768248027
34768	1	male	5	NA	1.332	0.632178452776459	0.182486948267679
34780	1	male	5	1355	1.5904	0.684720368536617	0.159426529470013
34783	1	male	5	1556	1.4946	0.658037247391362	0.159380090696958
34784	1	male	5	1361	1.6784	NA	NA
34785	1	male	5	1255	1.6294	0.693155230356915	0.142468200961416
34786	1	male	5	1303	1.36	0.637450199203187	0.167799390672604
34787	0	female	5	1003	1.4046	0.680622183456898	0.165624848572952
34795	1	male	5	1070	1.4303	0.696619910383791	0.149814923046951
